# Supplementary material for: Sterically protected π-electron systems for efficient solid-state photon upconversion
Source: Nat Commun. 2026 Jun 23;17:5134. doi: 10.1038/s41467-026-73898-0 (PMC13291331; doi:10.1038/s41467-026-73898-0)
Supplement: Supplementary file 3 — Source Data [file 41467_2026_73898_MOESM3_ESM.xlsx]

## Sheet: Figure 2
	ΦF (crystal) (%)	τF (crystal) (ns)	ΦF (ground) (%)	τF (ground) (ns)	ΦF (solution) (%)	τF (solution) (ns)
DHI	10	0.37	13	0.38	96	2
Me-DHI	27	0.93	37	0.89	94	2.1
iBu-DHI	69	2.9	83	2.8	88	2.5
2-EtBu-DHI	64	2.8	43	2.3	86	2.7

## Sheet: Figure 3b
	Me-DHI	iBu-DHI	2-EtBu-DHI
Wavelength (nm)	UCPL intensity (arb. units)	UCPL intensity (arb. units)	UCPL intensity (arb. units)
350	0.0383661	0.140754	0.124727
350.5	0.0428525	0.159105	0.13952
351	0.046816	0.180075	0.154711
351.5	0.051062	0.203103	0.171127
352	0.0561538	0.227871	0.189533
352.5	0.0629688	0.25419	0.212858
353	0.0712292	0.282142	0.238534
353.5	0.0807812	0.311864	0.264539
354	0.0916036	0.345272	0.287678
354.5	0.103837	0.380288	0.309436
355	0.117568	0.414754	0.331178
355.5	0.132556	0.445269	0.354896
356	0.148832	0.471849	0.379112
356.5	0.166422	0.494629	0.402065
357	0.185157	0.511022	0.420111
357.5	0.205361	0.523667	0.435387
358	0.22748	0.535832	0.450616
358.5	0.252508	0.552887	0.471545
359	0.280367	0.572966	0.494969
359.5	0.310713	0.592782	0.516044
360	0.342467	0.60815	0.525495
360.5	0.376362	0.620318	0.52728
361	0.413802	0.632411	0.529708
361.5	0.456206	0.646778	0.542668
362	0.503618	0.664009	0.564689
362.5	0.555445	0.68364	0.588871
363	0.614704	0.707854	0.610816
363.5	0.678965	0.735279	0.629539
364	0.742299	0.762571	0.646738
364.5	0.798479	0.784742	0.660682
365	0.845786	0.802267	0.672604
365.5	0.885994	0.819644	0.685515
366	0.917456	0.840566	0.701498
366.5	0.940705	0.86562	0.722049
367	0.958604	0.892378	0.748277
367.5	0.974189	0.922172	0.786711
368	0.987847	0.953184	0.836019
368.5	0.997162	0.980229	0.884834
369	1	0.996409	0.921057
369.5	0.996412	1	0.941323
370	0.989275	0.997427	0.955691
370.5	0.980795	0.991822	0.970711
371	0.971976	0.984773	0.98805
371.5	0.961156	0.975269	0.999963
372	0.947471	0.963475	1
372.5	0.930367	0.949509	0.985766
373	0.911242	0.933384	0.966267
373.5	0.889919	0.914484	0.946551
374	0.867516	0.893672	0.930348
374.5	0.846858	0.873577	0.914802
375	0.831311	0.85772	0.900562
375.5	0.822074	0.84695	0.887182
376	0.814581	0.83611	0.872918
376.5	0.806319	0.821539	0.856253
377	0.796182	0.801587	0.836876
377.5	0.786447	0.780961	0.81684
378	0.777627	0.761766	0.796871
378.5	0.769639	0.745133	0.777224
379	0.76267	0.729481	0.758287
379.5	0.757379	0.714732	0.74077
380	0.754632	0.701137	0.725194
380.5	0.752698	0.688356	0.711209
381	0.749973	0.675785	0.699273
381.5	0.744925	0.662889	0.690072
382	0.741384	0.65148	0.68169
382.5	0.742133	0.643172	0.672305
383	0.750119	0.639528	0.659545
383.5	0.759551	0.636725	0.647999
384	0.767415	0.632554	0.641083
384.5	0.77044	0.624607	0.643575
385	0.77211	0.616204	0.646636
385.5	0.773397	0.608323	0.644848
386	0.775542	0.602049	0.630648
386.5	0.776703	0.597005	0.615998
387	0.776248	0.593727	0.606493
387.5	0.773077	0.592958	0.609822
388	0.767562	0.592717	0.617036
388.5	0.759316	0.591916	0.625554
389	0.747699	0.589167	0.632272
389.5	0.734794	0.585806	0.638334
390	0.721557	0.58202	0.64272
390.5	0.709303	0.578224	0.643227
391	0.698131	0.574265	0.643559
391.5	0.688934	0.570344	0.64572
392	0.683092	0.566647	0.653493
392.5	0.677581	0.561853	0.661734
393	0.670902	0.555068	0.668266
393.5	0.660825	0.54493	0.669001
394	0.649769	0.533484	0.668496
394.5	0.638652	0.521735	0.668464
395	0.630027	0.512278	0.673098
395.5	0.619266	0.500908	0.676553
396	0.604358	0.485803	0.676933
396.5	0.58222	0.463749	0.672598
397	0.5539	0.436979	0.660639
397.5	0.518531	0.405466	0.637885
398	0.472905	0.368169	0.596116
398.5	0.422234	0.327707	0.545822
399	0.368466	0.285223	0.490535
399.5	0.313232	0.241258	0.435362
400	0.259686	0.198765	0.380047
400.5	0.210555	0.159915	0.326256
401	0.171066	0.128912	0.275753
401.5	0.137704	0.102837	0.229678
402	0.11042	0.0815838	0.189758
402.5	0.0901903	0.0656623	0.160281
403	0.0746229	0.0535102	0.137242
403.5	0.0625669	0.044352	0.119815
404	0.0520761	0.0370975	0.107907
404.5	0.0438487	0.0317232	0.099162
405	0.0375197	0.0277358	0.0918412
405.5	0.0326512	0.0242899	0.0813479
406	0.0289313	0.0215802	0.0718712
406.5	0.0260307	0.0194359	0.0645537
407	0.023412	0.0176389	0.0636511
407.5	0.0212259	0.0161624	0.0640313
408	0.0193472	0.0148935	0.0638936
408.5	0.0174883	0.0135836	0.0584515
409	0.0158484	0.0123873	0.0519367
409.5	0.0144471	0.0113052	0.045267
410	0.0134094	0.0103207	0.0403686
410.5	0.0125411	0.00947075	0.0361365
411	0.0117678	0.00877882	0.0325998
411.5	0.0109386	0.0084481	0.0298707
412	0.0101258	0.00816305	0.0278328
412.5	0.00931565	0.00779114	0.0264433
413	0.00836797	0.00684195	0.0252689
413.5	0.00751284	0.00586429	0.0250065
414	0.00685197	0.00503284	0.0259833
414.5	0.00683166	0.00488989	0.0303122
415	0.00689667	0.00491092	0.0349283
415.5	0.00684994	0.00495952	0.0385991
416	0.00606863	0.00471378	0.0371226
416.5	0.00515813	0.00438591	0.0348594
417	0.00427945	0.00399067	0.0330953
417.5	0.00385919	0.00348065	0.0358952
418	0.00356068	0.00298983	0.0393259
418.5	0.00332339	0.00258945	0.0423261
419	0.00294553	0.00253162	0.041192
419.5	0.00263133	0.00254465	0.0398323
420	0.00244141	0.00254475	0.0394282
420.5	0.00261606	0.00227873	0.0436279
421	0.00287866	0.00198209	0.0489669
421.5	0.00313668	0.0017145	0.0545457
422	0.00314566	0.00162829	0.0580716
422.5	0.00310292	0.00160744	0.0613085
423	0.00304696	0.00163447	0.0645744
423.5	0.00309578	0.00170307	0.0696664
424	0.00313204	0.00177328	0.0740374
424.5	0.00312068	0.0018144	0.0765662
425	0.00292513	0.00171441	0.0715224
425.5	0.0027116	0.00160293	0.0668838
426	0.0025405	0.00152502	0.0659124
426.5	0.00258666	0.00162066	0.0791574
427	0.00267853	0.00174404	0.0953261
427.5	0.00276669	0.00185105	0.110797
428	0.00270445	0.00183394	0.116089
428.5	0.00264364	0.00177889	0.119517
429	0.00263206	0.00170114	0.123019
429.5	0.00282243	0.00162224	0.131233
430	0.00303846	0.00154237	0.140355
430.5	0.00321558	0.00146991	0.149642
431	0.00315411	0.00141466	0.156858
431.5	0.00308616	0.00138222	0.164408
432	0.00309785	0.00138243	0.173079
432.5	0.00342975	0.00144998	0.184621
433	0.00381521	0.00153696	0.197517
433.5	0.00416447	0.00162498	0.21145
434	0.00428165	0.00168876	0.226217
434.5	0.00433074	0.001727	0.241244
435	0.00434236	0.00172189	0.256002
435.5	0.00435262	0.00159732	0.269062
436	0.00437659	0.00148362	0.282163
436.5	0.00444414	0.00145251	0.295902
437	0.00463003	0.00169697	0.311272
437.5	0.00484484	0.00196119	0.32778
438	0.00504509	0.0021295	0.34553
438.5	0.00510357	0.00193015	0.364438
439	0.00522323	0.0017023	0.385023
439.5	0.00549497	0.0015826	0.405528
440	0.00607093	0.00183633	0.415351
440.5	0.00685264	0.00219498	0.440952
441	0.00745504	0.00249706	0.472406
441.5	0.0061521	0.00223907	0.421596
442	0.00729616	0.00246516	0.554921
442.5	0.010873	0.00326744	0.956597
443	0.0111901	0.00374292	1.58438
443.5	0.0309883	0.00798074	3.04413
444	0.0872952	0.0190434	6.04653
444.5	0.208464	0.0419265	12.0731
445	0.358627	0.0706391	18.2358
445.5	0.537302	0.105744	22.911
446	0.76113	0.151565	23.683
446.5	0.939005	0.188661	23.2543
447	0.990722	0.200603	22.669
447.5	0.797328	0.16315	23.4646
448	0.540065	0.112559	23.4119
448.5	0.299704	0.064646	21.1542
449	0.174037	0.038523	14.7845
449.5	0.0866039	0.0197515	7.89955
450	0.0338497	0.00806782	2.5318
450.5	0.0128774	0.00340956	1.05631
451	0.0104822	0.00269686	0.809857
451.5	0.0144654	0.00346395	1.01301
452	0.0120083	0.00312291	0.847377
452.5	0.0112275	0.00315531	0.809331
453	0.0111931	0.00321769	0.822074
453.5	0.0109943	0.00297657	0.810306
454	0.0109913	0.00273599	0.808388
454.5	0.0109082	0.00255774	0.796181
455	0.0104983	0.00249224	0.755946
455.5	0.00998717	0.00242947	0.708776
456	0.00936132	0.002281	0.659785
456.5	0.00862774	0.0019862	0.61376
457	0.00795299	0.0017111	0.571349
457.5	0.00753281	0.00159478	0.536523
458	0.0074845	0.00171859	0.512003
458.5	0.00751047	0.00185944	0.494259
459	0.00739507	0.00184341	0.483332
459.5	0.00702545	0.00158255	0.47855
460	0.00668073	0.00131262	0.4769
460.5	0.00659652	0.00120485	0.476262
461	0.00684951	0.00133214	0.474689
461.5	0.00707104	0.00149162	0.470919
462	0.00691802	0.00154461	0.461617
462.5	0.00629049	0.00144076	0.445669
463	0.00560778	0.0013197	0.426626
463.5	0.00521777	0.00127792	0.407115
464	0.00519998	0.00133762	0.38781
464.5	0.00518538	0.00139856	0.366025
465	0.00485012	0.00138405	0.33827
465.5	0.00416368	0.00128066	0.304794
466	0.00348381	0.00115826	0.271077
466.5	0.00317676	0.00107116	0.242423
467	0.00324427	0.00102416	0.220098
467.5	0.00331181	0.000971168	0.200883
468	0.00299827	0.000872738	0.183811
468.5	0.00232385	0.000729717	0.168324
469	0.00162926	0.000575181	0.154242
469.5	0.00119348	0.000401058	0.140645
470	0.0010343	0.000239538	0.127611
470.5	0.00100859	0.000147602	0.115825
471	0.00108634	0.000275661	0.106156
471.5	0.00123152	0.000554649	0.0982959
472	0.00140524	0.000814891	0.0913923
472.5	0.00156437	0.000812779	0.0842354
473	0.00167816	0.000620291	0.0772357
473.5	0.00171966	0.000411769	0.0713186
474	0.00156801	0.00039639	0.0685965
474.5	0.00129857	0.000504011	0.0675455
475	0.00102858	0.000605573	0.0658786
475.5	0.000955578	0.000537026	0.0590118
476	0.000986492	0.00036909	0.0495508
476.5	0.000995178	0.000199101	0.0409229
477	0.000763811	0.000172264	0.0384985
477.5	0.00042792	0.000209635	0.039672
478	0.000132489	0.000226129	0.0416112
478.5	0.00010558	5.76358e-05	0.0410987
479	0.000232113	-0.000179219	0.0390902
479.5	0.000413759	-0.00038135	0.0363331
480	0.000563422	-0.000349452	0.0328298
480.5	0.000681635	-0.00021521	0.0290192
481	0.000758461	-7.25649e-05	0.025298
481.5	0.000719705	-0.000109651	0.022412
482	0.000629574	-0.000187454	0.0201108
482.5	0.000528267	-0.000223826	0.0183187
483	0.000490379	9.73518e-06	0.0170806
483.5	0.000472338	0.000293774	0.0163269
484	0.000457584	0.000510606	0.0160095
484.5	0.000490572	0.000316511	0.0164782
485	0.000471421	3.44371e-05	0.0170575
485.5	0.000339811	-0.000197014	0.0173556
486	-0.000217324	3.38062e-05	0.0161633
486.5	-0.000814085	0.000334585	0.0145754
487	-0.00128631	0.000569389	0.0129489
487.5	-0.00115036	0.00028778	0.0122063
488	-0.000844412	-4.66962e-05	0.0116043
488.5	-0.000481883	-0.000280275	0.0109919
489	-0.000273985	2.80973e-05	0.0101262
489.5	-0.000122692	0.00040813	0.0090482
490	-5.27415e-05	0.000693733	0.00762053
490.5	-0.000143891	0.00052263	0.00524092
491	-0.000269242	0.000267729	0.00305424
491.5	-0.000369123	5.40767e-05	0.00170338
492	-0.000351188	9.76417e-05	0.00231228
492.5	-0.000277258	0.000183253	0.00372677
493	-0.00013694	0.000240717	0.00571298
493.5	9.82269e-05	0.000168115	0.00809344
494	0.000326759	8.46132e-05	0.0102542
494.5	0.000474864	3.80532e-05	0.0114896
495	0.000458049	8.37588e-05	0.010979
495.5	0.00036981	0.000152669	0.00986347
496	0.000227493	0.000224681	0.00858604
496.5	4.86556e-05	0.000280309	0.00756052
497	-0.000132634	0.000313454	0.00657575
497.5	-0.000287837	0.000294283	0.00567413
498	-0.000388478	0.00020582	0.00491509
498.5	-0.000409617	0.000108442	0.00443984
499	-0.000265008	4.02065e-05	0.0045152
499.5	6.61435e-05	2.54678e-05	0.00522789
500	0.000402698	4.69398e-05	0.00611287

## Sheet: Figure 3c
Me-DHI (blue)		iBu-DHI (red)		2-EtBu-DHI (green)		iBu-DHI (dropcast) (gray)
Excitation intensity (mW cm-2)	UCPL intensity (arb. units)	Excitation intensity (mW cm-2)	UCPL intensity (arb. units)	Excitation intensity (mW cm-2)	UCPL intensity (arb. units)	Excitation intensity (mW cm-2)	UCPL intensity (arb. units)
0.842	-2.69365e-06	0.148	9.79725e-05	368	1.93578e-05	0.027249	3.05881e-05
1.11	-9.40192e-06	0.199	0.000178581	438	3.3121e-05	0.0377068	8.37522e-05
1.49	-1.49036e-05	0.265	0.000296158	515	5.67674e-05	0.0534179	0.000146229
2.01	-1.1486e-05	0.356	0.000461706	611	7.01606e-05	0.0751189	0.000256656
2.69	3.16977e-05	0.477	0.000764638	662	7.72908e-05	0.105461	0.000500472
3.62	5.09881e-05	0.638	0.0012	706	7.10734e-05	0.149158	0.000943898
4.8	8.83959e-05	0.857	0.00191	840	0.000123603	0.206209	0.00159701
6.46	0.000177888	1.13	0.00297	991	0.000132991	0.288692	0.00285371
8.69	0.00027699	1.52	0.00464	1160	0.000161796	0.40849	0.00503104
11.5	0.000470529	2.03	0.00698	1400	0.000240586	0.570511	0.00852353
15.4	0.000771061	2.73	0.01051	1640	0.000310402	0.797341	0.0142492
20.7	0.00128	3.68	0.01569	1930	0.000397828	1.12237	0.0224217
27.2	0.00205	4.92	0.02243	2300	0.000507923	1.61825	0.0377061
36.9	0.00335	6.61	0.03195	2710	0.000676786	2.21625	0.0585473
49.6	0.00534	8.73	0.04533	3220	0.000875103	3.08331	0.0896632
65.8	0.00817	11.7	0.06383	3820	0.0011	4.35002	0.136837
88.4	0.0127	15.6	0.08774	4470	0.00137	6.10771	0.202838
119	0.01923	20.9	0.11938	5310	0.00179	8.59204	0.302204
158	0.02845	28.1	0.16216	6310	0.00224	12.0289	0.427279
212	0.04179	37.6	0.22	7280	0.00264	16.9189	0.623136
285	0.06063	40.9	0.23861	8860	0.0034	19.9448	0.90972
380	0.08661	55	0.32114	10300	0.00408	27.7764	1.05849
417	0.09635	73.1	0.42037	12200	0.0049	38.8706	1.45742
556	0.13643	97.5	0.55174	14400	0.00595	54.8954	2.00523
743	0.18743	131	0.71105	17100	0.00724	77.3303	2.76085
989	0.27885	178	0.90413	20300	0.0088	108.147	4.18459
1330	0.38032	236	1.1533	23900	0.01045	151.62	5.4002
1790	0.50826	315	1.44904	28300	0.01226	212.268	7.03122
2390	0.6745	418	1.78958	33700	0.0147	296.665	8.82832
3180	0.85081	560	2.2701	39700	0.01718	415.003	11.1315
4250	1.11765	744	2.80435	47100	0.0207	581.004	13.6911
5780	1.47922	1010	3.49127	55900	0.02426	827.541	17.19
7630	1.86004	1360	4.37033	66400	0.02909
10200	2.35203
13700	2.96835

## Sheet: Figure 3d
	UC efficiency (%)
Me-DHI	0.03
iBu-DHI		0.63	1.9

## Sheet: Figure 3e
Ith (mW cm-2)	ΦUC (%)
13.8	4.3
44	1.3
5.6	3
52	0.92
110	0.31
49	3
200	0.022
2.5	0.14
1.7	0.1
6	2.5
5	5–10
450	0.022
531	1
326	0.22
2.5	0.64
195	4.5
39.1	5.7
5	8
31.7	23.8
39	2.7
1000	0.00045
10.5	0.008
238	1.23
2.1	13.4
35.9	0.29
1100	1.5 (corrected)
980	7.6 (corrected)
10000	0.006 (corrected)
1400	1.2
3300	3
2100	0.07
2400	0.3
16200	1.06
39	1.42
260	1.1
115	0.25
500	1.55
61	0.2445
8	0.85
10	2.2
68.2	0.0268
92.5	0.0179
17	0.26
12	0.62
26	0.11
19	0.515
10000	1.55

## Sheet: Figure 3f
crystal (black)		dropcast (red)		spincoat (blue)
2θ (deg)	Intensity (arb. units)	2θ (deg)	Intensity (arb. units)	2θ (deg)	Intensity (arb. units)
5	2.4	3	1.31977	3	0.15411
5.02	2.4	3.01	1.35095	3.01	0.19525
5.04	2.4	3.02	1.29428	3.02	0.20426
5.06	2.4	3.03	1.31088	3.03	0.1395
5.08	2.4	3.04	1.33483	3.04	0.21305
5.1	2.4	3.05	1.29059	3.05	0.18078
5.12	2.4	3.06	1.32331	3.06	0.18816
5.14	2.4	3.07	1.29726	3.07	0.11174
5.16	2.4	3.08	1.27424	3.08	0.14462
5.18	2.4	3.09	1.2939	3.09	0.12978
5.2	2.4	3.1	1.31827	3.1	0.17782
5.22	2.4	3.11	1.29918	3.11	0.16889
5.24	2.4	3.12	1.28659	3.12	0.13304
5.26	2.4	3.13	1.30218	3.13	0.13049
5.28	2.4	3.14	1.33926	3.14	0.16743
5.3	2.4	3.15	1.31412	3.15	0.12792
5.32	2.4	3.16	1.31196	3.16	0.16597
5.34	2.4	3.17	1.31069	3.17	0.11663
5.36	2.4	3.18	1.31414	3.18	0.14918
5.38	2.4	3.19	1.32687	3.19	0.15041
5.4	2.4	3.2	1.33371	3.2	0.16369
5.42	2.4	3.21	1.31513	3.21	0.16458
5.44	2.4	3.22	1.3389	3.22	0.1264
5.46	2.4	3.23	1.2937	3.23	0.15892
5.48	2.4	3.24	1.3116	3.24	0.165
5.5	2.4	3.25	1.29896	3.25	0.15355
5.52	2.4	3.26	1.2944	3.26	0.12817
5.54	2.4	3.27	1.31439	3.27	0.10842
5.56	2.4	3.28	1.2784	3.28	0.1321
5.58	2.4	3.29	1.31049	3.29	0.10834
5.6	2.4	3.3	1.28991	3.3	0.08431
5.62	2.4	3.31	1.2866	3.31	0.1563
5.64	2.4	3.32	1.29915	3.32	0.11955
5.66	2.4	3.33	1.28959	3.33	0.10706
5.68	2.4	3.34	1.30597	3.34	0.10411
5.7	2.4	3.35	1.30739	3.35	0.13547
5.72	2.4	3.36	1.32635	3.36	0.10641
5.74	2.4	3.37	1.32758	3.37	0.1097
5.76	2.4	3.38	1.29461	3.38	0.13543
5.78	2.4	3.39	1.34799	3.39	0.11568
5.8	2.4	3.4	1.32857	3.4	0.09823
5.82	2.4	3.41	1.29414	3.41	0.10572
5.84	2.4	3.42	1.31948	3.42	0.08872
5.86	2.4	3.43	1.27793	3.43	0.14058
5.88	2.4	3.44	1.31446	3.44	0.11428
5.9	2.4	3.45	1.27379	3.45	0.07301
5.92	2.4	3.46	1.29406	3.46	0.07859
5.94	2.4	3.47	1.29519	3.47	0.09739
5.96	2.4	3.48	1.31125	3.48	0.10852
5.98	2.4	3.49	1.29371	3.49	0.04937
6	2.4	3.5	1.27819	3.5	0.07736
6.02	2.4	3.51	1.27418	3.51	0.09868
6.04	2.4	3.52	1.31018	3.52	0.09092
6.06	2.4	3.53	1.30283	3.53	0.08101
6.08	2.4	3.54	1.3063	3.54	0.09207
6.1	2.4	3.55	1.29353	3.55	0.10858
6.12	2.4	3.56	1.3223	3.56	0.08204
6.14	2.40002	3.57	1.29005	3.57	0.08503
6.16	2.40002	3.58	1.31058	3.58	0.07348
6.18	2.40002	3.59	1.30225	3.59	0.05447
6.2	2.40002	3.6	1.28218	3.6	0.05127
6.22	2.40002	3.61	1.32326	3.61	0.12095
6.24	2.40002	3.62	1.26612	3.62	0.04942
6.26	2.40002	3.63	1.29395	3.63	0.09023
6.28	2.40003	3.64	1.29772	3.64	0.06005
6.3	2.40003	3.65	1.26572	3.65	0.05088
6.32	2.40003	3.66	1.33055	3.66	0.11229
6.34	2.40003	3.67	1.27304	3.67	0.0697
6.36	2.40003	3.68	1.2985	3.68	0.04762
6.38	2.40003	3.69	1.31043	3.69	0.06649
6.4	2.40003	3.7	1.31113	3.7	0.08044
6.42	2.40003	3.71	1.30644	3.71	0.0677
6.44	2.40003	3.72	1.30627	3.72	0.06693
6.46	2.40003	3.73	1.28196	3.73	0.06227
6.48	2.40004	3.74	1.26989	3.74	0.1023
6.5	2.40004	3.75	1.28968	3.75	0.02341
6.52	2.40004	3.76	1.25795	3.76	0.08638
6.54	2.40004	3.77	1.29067	3.77	0.07111
6.56	2.40004	3.78	1.29464	3.78	0.06741
6.58	2.40004	3.79	1.27848	3.79	0.07837
6.6	2.40004	3.8	1.28558	3.8	0.0548
6.62	2.40005	3.81	1.28973	3.81	0.05396
6.64	2.40005	3.82	1.31509	3.82	0.07214
6.66	2.40005	3.83	1.29487	3.83	0.05816
6.68	2.40005	3.84	1.28183	3.84	0.04924
6.7	2.40006	3.85	1.28226	3.85	0.06278
6.72	2.40006	3.86	1.29053	3.86	0.02879
6.74	2.40006	3.87	1.2738	3.87	0.04732
6.76	2.40006	3.88	1.29411	3.88	0.06362
6.78	2.40007	3.89	1.31048	3.89	0.035
6.8	2.40007	3.9	1.30197	3.9	0.06634
6.82	2.40007	3.91	1.29026	3.91	0.0308
6.84	2.40008	3.92	1.29515	3.92	0.01698
6.86	2.40008	3.93	1.26926	3.93	0.07132
6.88	2.40009	3.94	1.26555	3.94	0.05119
6.9	2.40009	3.95	1.28205	3.95	0.04616
6.92	2.4001	3.96	1.28166	3.96	0.04387
6.94	2.4001	3.97	1.26923	3.97	0.05065
6.96	2.40011	3.98	1.2619	3.98	0.03683
6.98	2.40012	3.99	1.2992	3.99	0.04036
7	2.40013	4	1.29431	4	0.06413
7.02	2.40014	4.01	1.27737	4.01	0.05068
7.04	2.40015	4.02	1.27405	4.02	0.01973
7.06	2.40016	4.03	1.3198	4.03	0.02202
7.08	2.40017	4.04	1.30234	4.04	0.03444
7.1	2.40018	4.05	1.29861	4.05	0.03667
7.12	2.4002	4.06	1.29418	4.06	0.04198
7.14	2.40022	4.07	1.26225	4.07	0.02129
7.16	2.40024	4.08	1.31458	4.08	0.01831
7.18	2.40026	4.09	1.31149	4.09	0.02028
7.2	2.40029	4.1	1.29796	4.1	0.03392
7.22	2.40032	4.11	1.26949	4.11	0.03212
7.24	2.40036	4.12	1.29069	4.12	0.06264
7.26	2.4004	4.13	1.29398	4.13	0.05581
7.28	2.40045	4.14	1.26193	4.14	0.04671
7.3	2.40052	4.15	1.28609	4.15	0.0054
7.32	2.4006	4.16	1.30233	4.16	0.01428
7.34	2.40069	4.17	1.28216	4.17	0.04272
7.36	2.40082	4.18	1.3152	4.18	0.03085
7.38	2.40097	4.19	1.2735	4.19	0.04947
7.4	2.40118	4.2	1.24056	4.2	0.01086
7.42	2.40146	4.21	1.27345	4.21	0.02204
7.44	2.40185	4.22	1.26676	4.22	0.00461
7.46	2.40243	4.23	1.26089	4.23	0.02795
7.48	2.40335	4.24	1.28182	4.24	0.05347
7.5	2.40491	4.25	1.30324	4.25	0.02786
7.52	2.40751	4.26	1.28987	4.26	0.05653
7.54	2.41156	4.27	1.2653	4.27	0.01838
7.56	2.41686	4.28	1.30221	4.28	0.02765
7.58	2.42088	4.29	1.28931	4.29	0.03166
7.6	2.41963	4.3	1.30234	4.3	0.03847
7.62	2.41454	4.31	1.28583	4.31	0.03464
7.64	2.40965	4.32	1.28192	4.32	0.01945
7.66	2.40625	4.33	1.3021	4.33	0.03323
7.68	2.40415	4.34	1.27329	4.34	0.01892
7.7	2.40291	4.35	1.27693	4.35	0.02902
7.72	2.40215	4.36	1.28615	4.36	0.00351
7.74	2.40167	4.37	1.26517	4.37	0.02417
7.76	2.40133	4.38	1.26173	4.38	0.02951
7.78	2.40109	4.39	1.25373	4.39	0.02446
7.8	2.4009	4.4	1.25332	4.4	0.03327
7.82	2.40076	4.41	1.25273	4.41	0.00539
7.84	2.40065	4.42	1.28993	4.42	0.000288621
7.86	2.40056	4.43	1.29006	4.43	0.02977
7.88	2.40049	4.44	1.28109	4.44	0.04971
7.9	2.40043	4.45	1.26156	4.45	0.00972
7.92	2.40038	4.46	1.26195	4.46	0.01427
7.94	2.40035	4.47	1.26538	4.47	-0.01477
7.96	2.40031	4.48	1.30179	4.48	0.02599
7.98	2.40028	4.49	1.25346	4.49	0.01482
8	2.40026	4.5	1.27413	4.5	0.00493
8.02	2.40024	4.51	1.26989	4.51	0.01835
8.04	2.40022	4.52	1.26501	4.52	-0.01432
8.06	2.4002	4.53	1.31432	4.53	0.02572
8.08	2.40019	4.54	1.26518	4.54	0.02011
8.1	2.40017	4.55	1.28221	4.55	0.00608
8.12	2.40016	4.56	1.27424	4.56	0.02634
8.14	2.40015	4.57	1.28614	4.57	-0.00191
8.16	2.40014	4.58	1.30201	4.58	0.00388
8.18	2.40013	4.59	1.2821	4.59	0.02791
8.2	2.40013	4.6	1.27767	4.6	0.01001
8.22	2.40012	4.61	1.28665	4.61	0.02372
8.24	2.40011	4.62	1.26157	4.62	0.01689
8.26	2.40011	4.63	1.26201	4.63	0.02609
8.28	2.4001	4.64	1.27411	4.64	0.02184
8.3	2.4001	4.65	1.25343	4.65	0.02966
8.32	2.40009	4.66	1.25309	4.66	0.01479
8.34	2.40009	4.67	1.26618	4.67	0.03841
8.36	2.40009	4.68	1.26192	4.68	-0.01082
8.38	2.40008	4.69	1.31001	4.69	-0.000326036
8.4	2.40008	4.7	1.29845	4.7	0.01639
8.42	2.40008	4.71	1.26967	4.71	-0.00519
8.44	2.40008	4.72	1.23654	4.72	0.01476
8.46	2.40007	4.73	1.25779	4.73	-0.02063
8.48	2.40007	4.74	1.27412	4.74	0.01655
8.5	2.40007	4.75	1.25302	4.75	0.00727
8.52	2.40007	4.76	1.29491	4.76	0.02212
8.54	2.40007	4.77	1.29877	4.77	0.02027
8.56	2.40007	4.78	1.25365	4.78	0.00764
8.58	2.40007	4.79	1.2616	4.79	0.02582
8.6	2.40007	4.8	1.32774	4.8	-0.00364
8.62	2.40007	4.81	1.28637	4.81	0.02365
8.64	2.40007	4.82	1.26133	4.82	0.00943
8.66	2.40007	4.83	1.30189	4.83	0.0313
8.68	2.40007	4.84	1.29047	4.84	0.00301
8.7	2.40007	4.85	1.29446	4.85	0.01121
8.72	2.40007	4.86	1.29355	4.86	0.01598
8.74	2.40007	4.87	1.24511	4.87	0.01455
8.76	2.40007	4.88	1.28573	4.88	0.000152716
8.78	2.40007	4.89	1.26555	4.89	0.00923
8.8	2.40007	4.9	1.24859	4.9	-0.01422
8.82	2.40008	4.91	1.27832	4.91	0.00868
8.84	2.40008	4.92	1.23646	4.92	-0.00234
8.86	2.40008	4.93	1.26536	4.93	0.02205
8.88	2.40009	4.94	1.26191	4.94	0.0149
8.9	2.40009	4.95	1.24919	4.95	0.01606
8.92	2.40009	4.96	1.25311	4.96	0.00905
8.94	2.4001	4.97	1.28652	4.97	0.02047
8.96	2.40011	4.98	1.2569	4.98	0.01089
8.98	2.40011	4.99	1.27396	4.99	-0.02211
9	2.40012	5	1.30164	5	0.01107
9.02	2.40013	5.01	1.27808	5.01	0.01296
9.04	2.40014	5.02	1.26575	5.02	0.00378
9.06	2.40014	5.03	1.27347	5.03	0.01096
9.08	2.40016	5.04	1.26978	5.04	0.01024
9.1	2.40018	5.05	1.25323	5.05	-0.01311
9.12	2.40065	5.06	1.27399	5.06	0.000243652
9.14	2.40069	5.07	1.27294	5.07	0.01066
9.16	2.40075	5.08	1.29837	5.08	0.0242
9.18	2.40081	5.09	1.27694	5.09	0.00128
9.2	2.40089	5.1	1.30219	5.1	0.00964
9.22	2.40099	5.11	1.26571	5.11	0.01873
9.24	2.40112	5.12	1.28657	5.12	-0.0073
9.26	2.40131	5.13	1.24514	5.13	-0.00379
9.28	2.40159	5.14	1.28156	5.14	-0.015
9.3	2.40204	5.15	1.26123	5.15	-0.00386
9.32	2.40279	5.16	1.2817	5.16	-0.00917
9.34	2.40399	5.17	1.27735	5.17	0.02538
9.36	2.40575	5.18	1.28654	5.18	0.00181
9.38	2.40767	5.19	1.2779	5.19	0.00138
9.4	2.40833	5.2	1.27018	5.2	0.01791
9.42	2.40702	5.21	1.26503	5.21	0.01308
9.44	2.40552	5.22	1.27731	5.22	0.01485
9.46	2.40403	5.23	1.27394	5.23	0.0019
9.48	2.40308	5.24	1.26153	5.24	0.00176
9.5	2.40253	5.25	1.28573	5.25	0.01106
9.52	2.40312	5.26	1.2773	5.26	0.01474
9.54	2.40298	5.27	1.26897	5.27	-0.000106715
9.56	2.4029	5.28	1.26971	5.28	-0.01099
9.58	2.40288	5.29	1.23638	5.29	0.00576
9.6	2.40289	5.3	1.22872	5.3	0.01123
9.62	2.40292	5.31	1.2574	5.31	0.00932
9.64	2.40296	5.32	1.24968	5.32	0.02175
9.66	2.40302	5.33	1.26499	5.33	9.26839e-05
9.68	2.4031	5.34	1.27389	5.34	0.0109
9.7	2.40318	5.35	1.25749	5.35	0.00317
9.72	2.40328	5.36	1.22918	5.36	-0.000369108
9.74	2.40339	5.37	1.253	5.37	0.0125
9.76	2.4035	5.38	1.2895	5.38	0.0108
9.78	2.40363	5.39	1.26509	5.39	0.02592
9.8	2.40377	5.4	1.28251	5.4	-6.66267e-05
9.82	2.40392	5.41	1.25748	5.41	0.00573
9.84	2.40408	5.42	1.27355	5.42	-0.00528
9.86	2.40425	5.43	1.26568	5.43	-0.00186
9.88	2.40444	5.44	1.24915	5.44	0.00547
9.9	2.40464	5.45	1.26467	5.45	-0.02067
9.92	2.40486	5.46	1.24526	5.46	0.01077
9.94	2.4051	5.47	1.30637	5.47	0.00408
9.96	2.40535	5.48	1.26156	5.48	-0.000128366
9.98	2.40563	5.49	1.29067	5.49	0.01254
10	2.40593	5.5	1.26204	5.5	-0.00371
10.02	2.40626	5.51	1.24566	5.51	0.00746
10.04	2.40663	5.52	1.29466	5.52	0.00513
10.06	2.40702	5.53	1.24471	5.53	-0.0041
10.08	2.40746	5.54	1.22854	5.54	0.01448
10.1	2.40794	5.55	1.24488	5.55	-0.02241
10.12	2.40848	5.56	1.24498	5.56	0.01843
10.14	2.40908	5.57	1.27	5.57	0.02745
10.16	2.40974	5.58	1.25348	5.58	0.00714
10.18	2.41049	5.59	1.27004	5.59	0.00153
10.2	2.41134	5.6	1.25758	5.6	0.0115
10.22	2.41231	5.61	1.22834	5.61	0.02218
10.24	2.41343	5.62	1.2572	5.62	0.00394
10.26	2.41471	5.63	1.22891	5.63	0.01641
10.28	2.41621	5.64	1.24847	5.64	0.01263
10.3	2.41798	5.65	1.2492	5.65	0.00774
10.32	2.4201	5.66	1.25721	5.66	0.00749
10.34	2.42265	5.67	1.24975	5.67	0.00733
10.36	2.4258	5.68	1.24088	5.68	-0.00549
10.38	2.42972	5.69	1.2701	5.69	0.02593
10.4	2.43474	5.7	1.24522	5.7	0.000252379
10.42	2.44132	5.71	1.26138	5.71	0.00576
10.44	2.4503	5.72	1.24913	5.72	0.01887
10.46	2.4632	5.73	1.27418	5.73	0.0167
10.48	2.48311	5.74	1.2531	5.74	0.00176
10.5	2.51576	5.75	1.24101	5.75	0.01677
10.52	2.56998	5.76	1.26172	5.76	0.00568
10.54	2.65551	5.77	1.25767	5.77	-0.00432
10.56	2.77205	5.78	1.25793	5.78	0.00709
10.58	2.8754	5.79	1.26111	5.79	0.00734
10.6	2.87295	5.8	1.26569	5.8	0.02214
10.62	2.77071	5.81	1.26194	5.81	0.00712
10.64	2.66157	5.82	1.26164	5.82	0.00755
10.66	2.58508	5.83	1.24926	5.83	0.01278
10.68	2.54019	5.84	1.25721	5.84	0.00548
10.7	2.51757	5.85	1.28686	5.85	0.01444
10.72	2.5093	5.86	1.26599	5.86	0.00716
10.74	2.51113	5.87	1.26923	5.87	0.02955
10.76	2.52242	5.88	1.27401	5.88	0.0164
10.78	2.54583	5.89	1.25721	5.89	7.7299e-05
10.8	2.58782	5.9	1.25306	5.9	0.0116
10.82	2.65805	5.91	1.27394	5.91	0.00945
10.84	2.76543	5.92	1.26136	5.92	-0.00367
10.86	2.90178	5.93	1.24551	5.93	9.20341e-05
10.88	3.00995	5.94	1.25758	5.94	0.00751
10.9	3.04383	5.95	1.26916	5.95	0.00725
10.92	3.08228	5.96	1.24078	5.96	-0.01834
10.94	3.2031	5.97	1.2529	5.97	-0.00182
10.96	3.36869	5.98	1.25737	5.98	0.00531
10.98	3.4	5.99	1.23245	5.99	0.000272574
11	3.21052	6	1.29852	6	0.01122
11.02	2.96341	6.01	1.25693	6.01	0.00742
11.04	2.77283	6.02	1.26139	6.02	0.00587
11.06	2.64943	6.03	1.2819	6.03	0.002
11.08	2.57457	6.04	1.26987	6.04	-0.00401
11.1	2.52919	6.05	1.23278	6.05	0.00562
11.12	2.50025	6.06	1.25786	6.06	9.79496e-05
11.14	2.48049	6.07	1.2578	6.07	0.01631
11.16	2.46622	6.08	1.29789	6.08	0.01865
11.18	2.4555	6.09	1.29819	6.09	0.01438
11.2	2.44724	6.1	1.24103	6.1	-0.00176
11.22	2.44072	6.11	1.2532	6.11	0.01309
11.24	2.4355	6.12	1.24109	6.12	-0.00906
11.26	2.43125	6.13	1.24883	6.13	-0.00357
11.28	2.42774	6.14	1.24537	6.14	0.01996
11.3	2.42481	6.15	1.25048	6.15	0.00367
11.32	2.42234	6.16	1.23722	6.16	-0.0041
11.34	2.42024	6.17	1.28671	6.17	0.00301
11.36	2.41843	6.18	1.25311	6.18	0.00388
11.38	2.41687	6.19	1.24948	6.19	0.00913
11.4	2.41552	6.2	1.24062	6.2	0.02028
11.42	2.41433	6.21	1.25787	6.21	0.000401423
11.44	2.41329	6.22	1.2526	6.22	0.01417
11.46	2.41237	6.23	1.27351	6.23	-0.01473
11.48	2.41156	6.24	1.24045	6.24	0.01516
11.5	2.41084	6.25	1.25718	6.25	0.01465
11.52	2.4102	6.26	1.26181	6.26	-0.00211
11.54	2.40962	6.27	1.26515	6.27	0.01097
11.56	2.40911	6.28	1.27343	6.28	-0.00374
11.58	2.40866	6.29	1.27362	6.29	0.01629
11.6	2.40826	6.3	1.25347	6.3	0.01863
11.62	2.4079	6.31	1.24926	6.31	0.00197
11.64	2.40759	6.32	1.23277	6.32	-0.00536
11.66	2.40784	6.33	1.24064	6.33	0.01329
11.68	2.40763	6.34	1.24162	6.34	0.01482
11.7	2.40746	6.35	1.24872	6.35	0.00957
11.72	2.40733	6.36	1.23276	6.36	-0.00693
11.74	2.40725	6.37	1.24874	6.37	0.01098
11.76	2.40724	6.38	1.25288	6.38	0.00743
11.78	2.40729	6.39	1.26171	6.39	0.017
11.8	2.40746	6.4	1.23664	6.4	-0.00166
11.82	2.40779	6.41	1.27007	6.41	0.00168
11.84	2.40837	6.42	1.29449	6.42	7.80602e-06
11.86	2.40932	6.43	1.26576	6.43	0.00395
11.88	2.41064	6.44	1.25753	6.44	0.0033
11.9	2.41195	6.45	1.27366	6.45	0.00779
11.92	2.41244	6.46	1.2367	6.46	0.01282
11.94	2.41217	6.47	1.28218	6.47	0.00536
11.96	2.41215	6.48	1.24564	6.48	0.00545
11.98	2.41294	6.49	1.23684	6.49	-2.33108e-05
12	2.41494	6.5	1.24018	6.5	-0.00382
12.02	2.41874	6.51	1.26605	6.51	-0.01819
12.04	2.42531	6.52	1.28608	6.52	0.00733
12.06	2.4356	6.53	1.23697	6.53	-0.00529
12.08	2.44856	6.54	1.24906	6.54	0.01651
12.1	2.45888	6.55	1.26922	6.55	-4.13812e-05
12.12	2.45729	6.56	1.25725	6.56	0.01139
12.14	2.44865	6.57	1.25732	6.57	0.0073
12.16	2.44325	6.58	1.24953	6.58	0.01089
12.18	2.44498	6.59	1.24096	6.59	0.00575
12.2	2.45325	6.6	1.25316	6.6	-0.00221
12.22	2.4619	6.61	1.24947	6.61	0.02242
12.24	2.45949	6.62	1.27361	6.62	-0.00523
12.26	2.4463	6.63	1.24899	6.63	-0.00559
12.28	2.43265	6.64	1.26137	6.64	0.0094
12.3	2.42285	6.65	1.23665	6.65	0.01309
12.32	2.41667	6.66	1.26547	6.66	0.02952
12.34	2.41255	6.67	1.25312	6.67	0.00546
12.36	2.41029	6.68	1.24534	6.68	-0.01494
12.38	2.40884	6.69	1.26532	6.69	-0.000134502
12.4	2.40786	6.7	1.27413	6.7	0.00325
12.42	2.40718	6.71	1.22483	6.71	0.00936
12.44	2.4058	6.72	1.24112	6.72	0.01094
12.46	2.40548	6.73	1.25791	6.73	0.01245
12.48	2.40528	6.74	1.24478	6.74	0.031
12.5	2.40516	6.75	1.24486	6.75	0.01839
12.52	2.40512	6.76	1.26935	6.76	0.02023
12.54	2.40514	6.77	1.24827	6.77	0.02906
12.56	2.40522	6.78	1.24078	6.78	0.0038
12.58	2.40536	6.79	1.24539	6.79	0.00514
12.6	2.40555	6.8	1.24549	6.8	-0.01296
12.62	2.4058	6.81	1.2532	6.81	-0.000167817
12.64	2.4061	6.82	1.2567	6.82	0.00776
12.66	2.40648	6.83	1.2331	6.83	0.000167213
12.68	2.40692	6.84	1.27759	6.84	0.01068
12.7	2.40746	6.85	1.2572	6.85	0.01824
12.72	2.40809	6.86	1.25302	6.86	-0.00761
12.74	2.40884	6.87	1.26493	6.87	0.01277
12.76	2.40974	6.88	1.26156	6.88	0.0015
12.78	2.41082	6.89	1.23259	6.89	0.00577
12.8	2.41211	6.9	1.2497	6.9	-0.00935
12.82	2.41369	6.91	1.24096	6.91	0.01101
12.84	2.41564	6.92	1.25315	6.92	0.02068
12.86	2.41805	6.93	1.25315	6.93	0.01269
12.88	2.42111	6.94	1.26095	6.94	0.01088
12.9	2.42505	6.95	1.23226	6.95	0.02201
12.92	2.43022	6.96	1.26627	6.96	0.0164
12.94	2.4372	6.97	1.26114	6.97	0.00785
12.96	2.44701	6.98	1.25326	6.98	0.01328
12.98	2.46161	6.99	1.26938	6.99	-0.000235463
13	2.48491	7	1.25298	7	0.00179
13.02	2.52399	7.01	1.23281	7.01	-0.00396
13.04	2.58932	7.02	1.2607	7.02	0.02221
13.06	2.69116	7.03	1.2575	7.03	-0.000222985
13.08	2.82378	7.04	1.25732	7.04	-0.00533
13.1	2.92319	7.05	1.23258	7.05	-0.00373
13.12	2.89036	7.06	1.26561	7.06	0.011
13.14	2.76301	7.07	1.22864	7.07	0.00182
13.16	2.6412	7.08	1.2363	7.08	0.02171
13.18	2.55683	7.09	1.26147	7.09	0.0054
13.2	2.505	7.1	1.24469	7.1	0.00974
13.22	2.47448	7.11	1.26972	7.11	0.00898
13.24	2.45625	7.12	1.2612	7.12	0.01277
13.26	2.44487	7.13	1.2324	7.13	0.01465
13.28	2.43766	7.14	1.25338	7.14	0.00211
13.3	2.43349	7.15	1.27397	7.15	-0.00364
13.32	2.43216	7.16	1.23729	7.16	-0.00222
13.34	2.4338	7.17	1.22866	7.17	0.000255988
13.36	2.4382	7.18	1.2496	7.18	0.00421
13.38	2.4426	7.19	1.2487	7.19	0.01104
13.4	2.44101	7.2	1.25283	7.2	0.00909
13.42	2.4331	7.21	1.25752	7.21	0.00701
13.44	2.42465	7.22	1.25734	7.22	0.00395
13.46	2.41835	7.23	1.25694	7.23	0.00345
13.48	2.41417	7.24	1.26528	7.24	0.01288
13.5	2.41145	7.25	1.24128	7.25	0.00388
13.52	2.40962	7.26	1.27403	7.26	0.00206
13.54	2.40832	7.27	1.27382	7.27	0.01075
13.56	2.40732	7.28	1.23718	7.28	0.00219
13.58	2.40647	7.29	1.25685	7.29	-0.00565
13.6	2.40582	7.3	1.24474	7.3	0.00942
13.62	2.40528	7.31	1.25721	7.31	0.00905
13.64	2.40482	7.32	1.25784	7.32	0.01295
13.66	2.40442	7.33	1.23683	7.33	0.02162
13.68	2.40408	7.34	1.24078	7.34	0.00916
13.7	2.40378	7.35	1.26987	7.35	0.01471
13.72	2.40346	7.36	1.23703	7.36	0.01815
13.74	2.40323	7.37	1.23305	7.37	0.01982
13.76	2.40316	7.38	1.24947	7.38	0.02021
13.78	2.40298	7.39	1.27789	7.39	-0.00372
13.8	2.40282	7.4	1.25766	7.4	0.00912
13.82	2.40267	7.41	1.27065	7.41	0.02351
13.84	2.40253	7.42	1.2415	7.42	0.00561
13.86	2.40241	7.43	1.27416	7.43	0.00359
13.88	2.4023	7.44	1.28228	7.44	0.01473
13.9	2.4022	7.45	1.26581	7.45	-0.00196
13.92	2.40212	7.46	1.25311	7.46	0.00725
13.94	2.40203	7.47	1.24895	7.47	-0.0075
13.96	2.40196	7.48	1.23687	7.48	0.00734
13.98	2.4019	7.49	1.27848	7.49	0.00195
14	2.40184	7.5	1.24864	7.5	0.00598
14.02	2.40178	7.51	1.27434	7.51	0.01673
14.04	2.40174	7.52	1.22899	7.52	0.002
14.06	2.4017	7.53	1.22893	7.53	-0.01302
14.08	2.40167	7.54	1.24954	7.54	0.01648
14.1	2.40164	7.55	1.26174	7.55	0.01818
14.12	2.40162	7.56	1.24965	7.56	-0.00158
14.14	2.4016	7.57	1.25713	7.57	0.01449
14.16	2.4016	7.58	1.25322	7.58	0.01839
14.18	2.4016	7.59	1.27036	7.59	0.02217
14.2	2.40161	7.6	1.25339	7.6	0.01639
14.22	2.40163	7.61	1.22866	7.61	0.0058
14.24	2.40167	7.62	1.23253	7.62	0.01093
14.26	2.40173	7.63	1.22848	7.63	0.01851
14.28	2.40181	7.64	1.25269	7.64	0.00938
14.3	2.40192	7.65	1.24828	7.65	0.01123
14.32	2.40209	7.66	1.25792	7.66	0.01663
14.34	2.40233	7.67	1.24428	7.67	0.00931
14.36	2.4027	7.68	1.25703	7.68	-0.00241
14.38	2.4033	7.69	1.25313	7.69	0.01298
14.4	2.4043	7.7	1.24964	7.7	0.0075
14.42	2.40593	7.71	1.2616	7.71	0.02032
14.44	2.40843	7.72	1.26554	7.72	0.01618
14.46	2.41151	7.73	1.26574	7.73	0.01476
14.48	2.41337	7.74	1.24525	7.74	0.02032
14.5	2.41204	7.75	1.26524	7.75	0.02932
14.52	2.409	7.76	1.26127	7.76	0.00734
14.54	2.40636	7.77	1.26959	7.77	0.01662
14.56	2.40459	7.78	1.25767	7.78	0.01847
14.58	2.40303	7.79	1.23281	7.79	0.0278
14.6	2.40243	7.8	1.22895	7.8	0.000278834
14.62	2.40209	7.81	1.24063	7.81	-0.00926
14.64	2.40189	7.82	1.23686	7.82	-0.00379
14.66	2.40178	7.83	1.2291	7.83	-0.00708
14.68	2.40172	7.84	1.25367	7.84	8.19779e-05
14.7	2.40171	7.85	1.25729	7.85	0.00343
14.72	2.40173	7.86	1.24489	7.86	0.01095
14.74	2.40178	7.87	1.25756	7.87	-4.07818e-05
14.76	2.40186	7.88	1.28604	7.88	0.00955
14.78	2.40196	7.89	1.23306	7.89	0.00746
14.8	2.40209	7.9	1.22482	7.9	-0.00556
14.82	2.40225	7.91	1.24877	7.91	0.00391
14.84	2.40245	7.92	1.22935	7.92	0.0037
14.86	2.40269	7.93	1.24529	7.93	0.00367
14.88	2.40295	7.94	1.24937	7.94	0.00733
14.9	2.4033	7.95	1.24075	7.95	-0.00891
14.92	2.40373	7.96	1.24892	7.96	0.00503
14.94	2.40426	7.97	1.27015	7.97	0.00927
14.96	2.40493	7.98	1.2779	7.98	0.01677
14.98	2.40577	7.99	1.2329	7.99	0.00758
15	2.40686	8	1.23692	8	0.01104
15.02	2.40829	8.01	1.23272	8.01	0.02028
15.04	2.41022	8.02	1.26521	8.02	-0.000104757
15.06	2.41294	8.03	1.23678	8.03	0.01302
15.08	2.417	8.04	1.26905	8.04	-0.00128
15.1	2.4235	8.05	1.25357	8.05	-0.00553
15.12	2.43441	8.06	1.25808	8.06	-0.00161
15.14	2.45263	8.07	1.24546	8.07	0.01696
15.16	2.48096	8.08	1.23273	8.08	0.00898
15.18	2.51759	8.09	1.26193	8.09	0.00365
15.2	2.54433	8.1	1.24984	8.1	0.00368
15.22	2.53426	8.11	1.25384	8.11	0.00173
15.24	2.49887	8.12	1.2452	8.12	0.01816
15.26	2.46547	8.13	1.26155	8.13	0.02207
15.28	2.44241	8.14	1.26438	8.14	0.00362
15.3	2.42824	8.15	1.24068	8.15	0.00525
15.32	2.41984	8.16	1.22848	8.16	0.00159
15.34	2.41473	8.17	1.24145	8.17	0.0037
15.36	2.41144	8.18	1.24042	8.18	0.00927
15.38	2.40915	8.19	1.24946	8.19	0.00386
15.4	2.40749	8.2	1.22473	8.2	0.0093
15.42	2.40624	8.21	1.23654	8.21	0.00552
15.44	2.40528	8.22	1.23657	8.22	-0.00179
15.46	2.40453	8.23	1.29857	8.23	-0.00704
15.48	2.40393	8.24	1.25286	8.24	-0.01272
15.5	2.40344	8.25	1.2324	8.25	0.00548
15.52	2.40304	8.26	1.28607	8.26	0.01117
15.54	2.40271	8.27	1.24122	8.27	0.00346
15.56	2.40243	8.28	1.24967	8.28	0.01297
15.58	2.40219	8.29	1.2658	8.29	0.00732
15.6	2.402	8.3	1.22883	8.3	-0.0054
15.62	2.40183	8.31	1.22859	8.31	0.01855
15.64	2.40168	8.32	1.24067	8.32	0.00897
15.66	2.40156	8.33	1.26618	8.33	-0.00381
15.68	2.40145	8.34	1.23696	8.34	0.0039
15.7	2.40136	8.35	1.23725	8.35	0.01059
15.72	2.40129	8.36	1.23638	8.36	0.00232
15.74	2.40134	8.37	1.24065	8.37	0.00933
15.76	2.40131	8.38	1.24544	8.38	0.00743
15.78	2.4013	8.39	1.24586	8.39	-0.00536
15.8	2.40132	8.4	1.23666	8.4	0.022
15.82	2.4014	8.41	1.23687	8.41	-0.01498
15.84	2.40156	8.42	1.24891	8.42	0.0151
15.86	2.4018	8.43	1.24906	8.43	0.01245
15.88	2.402	8.44	1.23632	8.44	0.0147
15.9	2.40196	8.45	1.22443	8.45	0.02562
15.92	2.40172	8.46	1.26101	8.46	0.01691
15.94	2.40147	8.47	1.24532	8.47	0.01852
15.96	2.40131	8.48	1.24557	8.48	0.00921
15.98	2.40124	8.49	1.28188	8.49	-0.00385
16	2.40124	8.5	1.24097	8.5	0.00553
16.02	2.4013	8.51	1.24153	8.51	0.00387
16.04	2.40144	8.52	1.24887	8.52	0.01638
16.06	2.40169	8.53	1.24487	8.53	0.01094
16.08	2.40213	8.54	1.23256	8.54	0.01261
16.1	2.4029	8.55	1.25699	8.55	0.00932
16.12	2.40408	8.56	1.24513	8.56	0.01073
16.14	2.40559	8.57	1.26542	8.57	0.02363
16.16	2.40659	8.58	1.25317	8.58	0.0147
16.18	2.40604	8.59	1.25345	8.59	0.01459
16.2	2.40456	8.6	1.25352	8.6	0.00154
16.22	2.40322	8.61	1.26969	8.61	0.02014
16.24	2.40231	8.62	1.24492	8.62	0.01104
16.26	2.40176	8.63	1.25304	8.63	0.00889
16.28	2.40144	8.64	1.25356	8.64	9.5077e-05
16.3	2.40126	8.65	1.26203	8.65	-0.00324
16.32	2.40116	8.66	1.24536	8.66	0.00319
16.34	2.40111	8.67	1.24549	8.67	0.01821
16.36	2.40111	8.68	1.26551	8.68	0.00542
16.38	2.40113	8.69	1.2368	8.69	0.00942
16.4	2.40113	8.7	1.22849	8.7	0.00178
16.42	2.40109	8.71	1.26606	8.71	0.0055
16.44	2.40103	8.72	1.25739	8.72	-0.000452676
16.46	2.401	8.73	1.24905	8.73	-0.0017
16.48	2.401	8.74	1.24045	8.74	0.01634
16.5	2.40101	8.75	1.25295	8.75	0.0186
16.52	2.40104	8.76	1.25659	8.76	0.03476
16.54	2.40109	8.77	1.22922	8.77	-0.000141034
16.56	2.40115	8.78	1.23704	8.78	0.00687
16.58	2.40123	8.79	1.2401	8.79	0.00735
16.6	2.40133	8.8	1.24098	8.8	0.00736
16.62	2.40146	8.81	1.24459	8.81	0.0048
16.64	2.40162	8.82	1.27026	8.82	0.01112
16.66	2.40185	8.83	1.21627	8.83	0.00886
16.68	2.40203	8.84	1.25704	8.84	-0.009
16.7	2.40253	8.85	1.22859	8.85	0.01128
16.72	2.40332	8.86	1.25727	8.86	0.01687
16.74	2.40459	8.87	1.23665	8.87	-0.00145
16.76	2.40653	8.88	1.23279	8.88	0.0147
16.78	2.40901	8.89	1.2627	8.89	0.00725
16.8	2.41088	8.9	1.23667	8.9	0.00563
16.82	2.41055	8.91	1.26086	8.91	0.00513
16.84	2.40861	8.92	1.25308	8.92	0.02388
16.86	2.40663	8.93	1.2653	8.93	0.02209
16.88	2.40528	8.94	1.24864	8.94	0.01248
16.9	2.40458	8.95	1.24473	8.95	0.02245
16.92	2.40435	8.96	1.26925	8.96	-0.00523
16.94	2.40445	8.97	1.26214	8.97	0.01833
16.96	2.40479	8.98	1.24093	8.98	0.01434
16.98	2.40536	8.99	1.24936	8.99	0.00878
17	2.40619	9	1.24897	9	0.00931
17.02	2.40737	9.01	1.25789	9.01	0.02583
17.04	2.40903	9.02	1.27329	9.02	0.00736
17.06	2.41147	9.03	1.23264	9.03	0.02157
17.08	2.41526	9.04	1.25408	9.04	0.01104
17.1	2.42152	9.05	1.24177	9.05	0.0129
17.12	2.43209	9.06	1.25271	9.06	0.01273
17.14	2.44937	9.07	1.22425	9.07	0.0167
17.16	2.4746	9.08	1.26569	9.08	0.0112
17.18	2.50213	9.09	1.24086	9.09	0.00922
17.2	2.5119	9.1	1.24537	9.1	0.0202
17.22	2.49282	9.11	1.26568	9.11	0.00963
17.24	2.46445	9.12	1.24552	9.12	0.0053
17.26	2.44199	9.13	1.24098	9.13	0.01837
17.28	2.42741	9.14	1.24432	9.14	0.01245
17.3	2.41865	9.15	1.24124	9.15	0.01317
17.32	2.41344	9.16	1.22459	9.16	0.00752
17.34	2.41019	9.17	1.24886	9.17	0.00915
17.36	2.40802	9.18	1.24104	9.18	0.01866
17.38	2.40649	9.19	1.28155	9.19	0.0017
17.4	2.40536	9.2	1.23717	9.2	-0.00195
17.42	2.40449	9.21	1.23269	9.21	0.01681
17.44	2.40382	9.22	1.23332	9.22	0.01083
17.46	2.40329	9.23	1.27785	9.23	0.02382
17.48	2.40286	9.24	1.24495	9.24	0.02203
17.5	2.40251	9.25	1.2295	9.25	0.01465
17.52	2.40223	9.26	1.26542	9.26	0.00747
17.54	2.40198	9.27	1.24497	9.27	0.01484
17.56	2.40185	9.28	1.24077	9.28	-0.0166
17.58	2.40168	9.29	1.26582	9.29	-0.00229
17.6	2.40154	9.3	1.2364	9.3	0.01478
17.62	2.40141	9.31	1.27831	9.31	0.0197
17.64	2.40129	9.32	1.24133	9.32	0.02531
17.66	2.4012	9.33	1.21657	9.33	-0.00394
17.68	2.40119	9.34	1.245	9.34	0.0077
17.7	2.40112	9.35	1.24506	9.35	0.02032
17.72	2.40106	9.36	1.26965	9.36	0.01092
17.74	2.401	9.37	1.28519	9.37	0.00933
17.76	2.40095	9.38	1.23275	9.38	0.0074
17.78	2.40091	9.39	1.25342	9.39	0.00925
17.8	2.40087	9.4	1.24096	9.4	-0.000430771
17.82	2.40084	9.41	1.241	9.41	0.01665
17.84	2.40082	9.42	1.2284	9.42	0.00906
17.86	2.40083	9.43	1.23632	9.43	0.00728
17.88	2.40081	9.44	1.24886	9.44	0.01287
17.9	2.40079	9.45	1.22914	9.45	0.01499
17.92	2.40078	9.46	1.2765	9.46	0.01072
17.94	2.40076	9.47	1.23713	9.47	0.01656
17.96	2.40075	9.48	1.22845	9.48	0.00713
17.98	2.40074	9.49	1.24474	9.49	0.01862
18	2.40074	9.5	1.26168	9.5	0.009
18.02	2.40073	9.51	1.23253	9.51	0.00706
18.04	2.40073	9.52	1.23235	9.52	0.00196
18.06	2.40073	9.53	1.26176	9.53	0.00959
18.08	2.40095	9.54	1.22864	9.54	0.00203
18.1	2.40096	9.55	1.2369	9.55	0.00693
18.12	2.40097	9.56	1.2529	9.56	0.02058
18.14	2.40098	9.57	1.26207	9.57	0.00712
18.16	2.401	9.58	1.24552	9.58	0.00531
18.18	2.40102	9.59	1.24869	9.59	-5.86545e-05
18.2	2.40104	9.6	1.2451	9.6	0.00558
18.22	2.40107	9.61	1.27342	9.61	0.01718
18.24	2.40109	9.62	1.26136	9.62	0.00177
18.26	2.40112	9.63	1.25346	9.63	0.00888
18.28	2.40115	9.64	1.24139	9.64	0.02014
18.3	2.40118	9.65	1.24058	9.65	0.01268
18.32	2.40122	9.66	1.24027	9.66	0.01088
18.34	2.40127	9.67	1.24056	9.67	-8.41061e-05
18.36	2.40132	9.68	1.23633	9.68	0.02198
18.38	2.40137	9.69	1.24459	9.69	0.01276
18.4	2.40143	9.7	1.23271	9.7	0.01501
18.42	2.4015	9.71	1.25308	9.71	0.01451
18.44	2.4016	9.72	1.26982	9.72	0.01334
18.46	2.40168	9.73	1.26117	9.73	0.0131
18.48	2.40177	9.74	1.2571	9.74	-2.18346e-05
18.5	2.40187	9.75	1.24056	9.75	0.00544
18.52	2.40198	9.76	1.22879	9.76	0.01827
18.54	2.4021	9.77	1.22917	9.77	0.01271
18.56	2.40224	9.78	1.23667	9.78	0.01453
18.58	2.40239	9.79	1.25704	9.79	0.01636
18.6	2.40257	9.8	1.26194	9.8	0.01643
18.62	2.40277	9.81	1.2573	9.81	0.03475
18.64	2.40301	9.82	1.25705	9.82	0.00896
18.66	2.40318	9.83	1.25699	9.83	0.00165
18.68	2.4035	9.84	1.24482	9.84	-0.00359
18.7	2.4039	9.85	1.27415	9.85	0.01271
18.72	2.40438	9.86	1.22869	9.86	0.00168
18.74	2.40499	9.87	1.25368	9.87	0.02373
18.76	2.40581	9.88	1.24899	9.88	0.00557
18.78	2.40695	9.89	1.26165	9.89	0.0238
18.8	2.40857	9.9	1.25342	9.9	0.00747
18.82	2.41081	9.91	1.26095	9.91	0.02195
18.84	2.41381	9.92	1.24029	9.92	0.00754
18.86	2.41615	9.93	1.24486	9.93	0.01148
18.88	2.41776	9.94	1.26158	9.94	0.01126
18.9	2.41973	9.95	1.24532	9.95	0.02194
18.92	2.4233	9.96	1.25713	9.96	0.0039
18.94	2.42949	9.97	1.26565	9.97	0.00546
18.96	2.43888	9.98	1.26128	9.98	0.01824
18.98	2.45249	9.99	1.25388	9.99	0.00755
19	2.47185	10	1.28577	10	0.0181
19.02	2.49236	10.01	1.28152	10.01	0.00751
19.04	2.50002	10.02	1.24886	10.02	0.0057
19.06	2.49381	10.03	1.27768	10.03	0.02008
19.08	2.49029	10.04	1.26969	10.04	0.01832
19.1	2.49606	10.05	1.24054	10.05	0.00746
19.12	2.50093	10.06	1.32738	10.06	0.01085
19.14	2.48967	10.07	1.28671	10.07	0.02393
19.16	2.46847	10.08	1.2973	10.08	0.03273
19.18	2.45061	10.09	1.30238	10.09	-0.00514
19.2	2.4398	10.1	1.32746	10.1	0.00725
19.22	2.43545	10.11	1.34319	10.11	0.01327
19.24	2.43671	10.12	1.32756	10.12	0.02376
19.26	2.44311	10.13	1.34414	10.13	0.00738
19.28	2.45342	10.14	1.34385	10.14	0.02008
19.3	2.46259	10.15	1.36008	10.15	0.00411
19.32	2.46304	10.16	1.39331	10.16	0.02234
19.34	2.45466	10.17	1.40564	10.17	0.01888
19.36	2.44556	10.18	1.40896	10.18	0.02722
19.38	2.44078	10.19	1.38418	10.19	0.0275
19.4	2.44148	10.2	1.42044	10.2	0.02544
19.42	2.44855	10.21	1.40505	10.21	0.02217
19.44	2.46431	10.22	1.47496	10.22	0.0091
19.46	2.49259	10.23	1.48389	10.23	0.02769
19.48	2.53649	10.24	1.50328	10.24	0.01851
19.5	2.58939	10.25	1.48789	10.25	0.0216
19.52	2.61768	10.26	1.56448	10.26	0.03839
19.54	2.59006	10.27	1.517	10.27	0.04773
19.56	2.53632	10.28	1.49146	10.28	0.03679
19.58	2.49086	10.29	1.56825	10.29	0.04599
19.6	2.46068	10.3	1.50348	10.3	0.01504
19.62	2.44244	10.31	1.56533	10.31	0.04014
19.64	2.43165	10.32	1.5913	10.32	0.04789
19.66	2.42501	10.33	1.61017	10.33	0.04027
19.68	2.4207	10.34	1.55743	10.34	0.05727
19.7	2.41782	10.35	1.61826	10.35	0.03997
19.72	2.4159	10.36	1.557	10.36	0.05364
19.74	2.41471	10.37	1.67461	10.37	0.04994
19.76	2.41423	10.38	1.69876	10.38	0.06012
19.78	2.41439	10.39	1.57016	10.39	0.07315
19.8	2.41557	10.4	1.64229	10.4	0.05337
19.82	2.41824	10.41	1.68315	10.41	0.07129
19.84	2.42286	10.42	1.65603	10.42	0.07283
19.86	2.42983	10.43	1.60564	10.43	0.08059
19.88	2.4373	10.44	1.72575	10.44	0.10438
19.9	2.43939	10.45	1.69819	10.45	0.06452
19.92	2.43377	10.46	1.71928	10.46	0.10501
19.94	2.42625	10.47	1.79023	10.47	0.10245
19.96	2.42066	10.48	1.69459	10.48	0.08614
19.98	2.41739	10.49	1.72286	10.49	0.15671
20	2.41587	10.5	1.79868	10.5	0.12094
20.02	2.41554	10.51	1.83817	10.51	0.16352
20.04	2.41603	10.52	1.77065	10.52	0.17062
20.06	2.41722	10.53	1.80792	10.53	0.19152
20.08	2.41913	10.54	1.96397	10.54	0.20789
20.1	2.42194	10.55	1.77107	10.55	0.23522
20.12	2.42603	10.56	1.96387	10.56	0.24227
20.14	2.43195	10.57	1.84032	10.57	0.22398
20.16	2.44103	10.58	1.88513	10.58	0.30899
20.18	2.45586	10.59	1.80247	10.59	0.30373
20.2	2.48095	10.6	1.86658	10.6	0.36229
20.22	2.52261	10.61	1.967	10.61	0.35149
20.24	2.58603	10.62	1.86816	10.62	0.41481
20.26	2.66341	10.63	1.92996	10.63	0.42443
20.28	2.70882	10.64	1.93459	10.64	0.46475
20.3	2.67396	10.65	1.89706	10.65	0.53108
20.32	2.59788	10.66	1.93063	10.66	0.53563
20.34	2.53225	10.67	1.95084	10.67	0.58493
20.36	2.48898	10.68	1.98025	10.68	0.59715
20.38	2.46405	10.69	1.92276	10.69	0.62043
20.4	2.45156	10.7	2.02539	10.7	0.71974
20.42	2.44742	10.71	2.00438	10.71	0.69689
20.44	2.44866	10.72	2.2	10.72	0.66044
20.46	2.45088	10.73	1.97436	10.73	0.73276
20.48	2.44716	10.74	1.851	10.74	0.742
20.5	2.43764	10.75	1.96306	10.75	0.83865
20.52	2.42814	10.76	1.83989	10.76	0.79963
20.54	2.42126	10.77	1.91913	10.77	0.88795
20.56	2.41672	10.78	1.9991	10.78	0.80178
20.58	2.4138	10.79	1.84953	10.79	0.8862
20.6	2.41179	10.8	1.85309	10.8	0.88795
20.62	2.41078	10.81	1.91188	10.81	0.90007
20.64	2.40981	10.82	1.91623	10.82	0.89496
20.66	2.4091	10.83	1.8246	10.83	1
20.68	2.40857	10.84	1.79499	10.84	0.98163
20.7	2.4082	10.85	1.72646	10.85	0.91885
20.72	2.40795	10.86	1.82321	10.86	0.96097
20.74	2.40783	10.87	1.68409	10.87	0.9287
20.76	2.40781	10.88	1.7067	10.88	0.9345
20.78	2.40791	10.89	1.67822	10.89	0.92571
20.8	2.40821	10.9	1.64511	10.9	0.90032
20.82	2.40874	10.91	1.60245	10.91	0.8929
20.84	2.40967	10.92	1.5761	10.92	0.8657
20.86	2.41123	10.93	1.59734	10.93	0.90279
20.88	2.41376	10.94	1.58259	10.94	0.90756
20.9	2.41745	10.95	1.55754	10.95	0.8416
20.92	2.42164	10.96	1.52881	10.96	0.91511
20.94	2.42363	10.97	1.54333	10.97	0.85274
20.96	2.4218	10.98	1.49895	10.98	0.77954
20.98	2.41858	10.99	1.54825	10.99	0.76136
21	2.41656	11	1.46141	11	0.80874
21.02	2.4159	11.01	1.50385	11.01	0.81638
21.04	2.41641	11.02	1.52333	11.02	0.69326
21.06	2.41795	11.03	1.40455	11.03	0.71452
21.08	2.42052	11.04	1.51126	11.04	0.67623
21.1	2.42443	11.05	1.41679	11.05	0.75091
21.12	2.4304	11.06	1.42939	11.06	0.63163
21.14	2.43984	11.07	1.43754	11.07	0.66335
21.16	2.45526	11.08	1.43334	11.08	0.6145
21.18	2.4803	11.09	1.49119	11.09	0.58516
21.2	2.51838	11.1	1.37547	11.1	0.6024
21.22	2.56677	11.11	1.42129	11.11	0.5239
21.24	2.61222	11.12	1.4042	11.12	0.56054
21.26	2.64174	11.13	1.4705	11.13	0.50186
21.28	2.63203	11.14	1.41321	11.14	0.49153
21.3	2.58036	11.15	1.39253	11.15	0.48758
21.32	2.52412	11.16	1.4133	11.16	0.39902
21.34	2.4832	11.17	1.35577	11.17	0.36872
21.36	2.4575	11.18	1.34362	11.18	0.39898
21.38	2.44235	11.19	1.42158	11.19	0.36651
21.4	2.4335	11.2	1.31088	11.2	0.32394
21.42	2.42827	11.21	1.34781	11.21	0.32855
21.44	2.42529	11.22	1.37495	11.22	0.29817
21.46	2.42391	11.23	1.35088	11.23	0.26382
21.48	2.42412	11.24	1.27326	11.24	0.27959
21.5	2.42634	11.25	1.30224	11.25	0.24155
21.52	2.43146	11.26	1.35162	11.26	0.22709
21.54	2.44066	11.27	1.34268	11.27	0.22505
21.56	2.45422	11.28	1.30678	11.28	0.15382
21.58	2.46785	11.29	1.32351	11.29	0.12298
21.6	2.4702	11.3	1.26943	11.3	0.14518
21.62	2.4592	11.31	1.27771	11.31	0.11905
21.64	2.44598	11.32	1.28227	11.32	0.09794
21.66	2.43628	11.33	1.27386	11.33	0.11463
21.68	2.43062	11.34	1.2788	11.34	0.07462
21.7	2.42865	11.35	1.27893	11.35	0.09032
21.72	2.4295	11.36	1.28538	11.36	0.07141
21.74	2.43314	11.37	1.26944	11.37	0.05121
21.76	2.44105	11.38	1.24507	11.38	0.05345
21.78	2.45426	11.39	1.25365	11.39	0.03462
21.8	2.47305	11.4	1.22467	11.4	0.02038
21.82	2.49256	11.41	1.23265	11.41	0.03289
21.84	2.50621	11.42	1.27784	11.42	0.03345
21.86	2.50954	11.43	1.25331	11.43	0.02921
21.88	2.4996	11.44	1.24921	11.44	0.02181
21.9	2.48732	11.45	1.23262	11.45	0.02938
21.92	2.48375	11.46	1.25332	11.46	0.03139
21.94	2.4917	11.47	1.23677	11.47	0.01876
21.96	2.50943	11.48	1.21647	11.48	0.01643
21.98	2.53394	11.49	1.23322	11.49	0.03137
22	2.57174	11.5	1.23745	11.5	0.01789
22.02	2.63443	11.51	1.23742	11.51	0.02353
22.04	2.71442	11.52	1.23686	11.52	-0.00379
22.06	2.75768	11.53	1.24905	11.53	0.01599
22.08	2.71168	11.54	1.23302	11.54	0.00415
22.1	2.62305	11.55	1.24933	11.55	0.01482
22.12	2.54782	11.56	1.23256	11.56	-0.000255302
22.14	2.4976	11.57	1.25835	11.57	-3.80018e-05
22.16	2.46702	11.58	1.25784	11.58	0.01109
22.18	2.44875	11.59	1.24139	11.59	0.01472
22.2	2.43743	11.6	1.23201	11.6	0.02396
22.22	2.42992	11.61	1.2124	11.61	0.01639
22.24	2.42462	11.62	1.26086	11.62	-0.00209
22.26	2.42071	11.63	1.23715	11.63	0.00941
22.28	2.41774	11.64	1.24501	11.64	0.01267
22.3	2.41545	11.65	1.24112	11.65	0.01126
22.32	2.41364	11.66	1.23647	11.66	0.00364
22.34	2.4122	11.67	1.27789	11.67	0.00677
22.36	2.41104	11.68	1.26969	11.68	0.01289
22.38	2.41011	11.69	1.23644	11.69	0.02163
22.4	2.40936	11.7	1.25727	11.7	0.00928
22.42	2.4088	11.71	1.26573	11.71	0.03085
22.44	2.40847	11.72	1.27807	11.72	0.03151
22.46	2.40827	11.73	1.24865	11.73	0.02601
22.48	2.40827	11.74	1.25716	11.74	0.02761
22.5	2.40824	11.75	1.27437	11.75	0.02187
22.52	2.40802	11.76	1.27029	11.76	0.00197
22.54	2.40755	11.77	1.26985	11.77	0.00761
22.56	2.40715	11.78	1.27739	11.78	0.02368
22.58	2.40691	11.79	1.25262	11.79	0.00562
22.6	2.40679	11.8	1.24853	11.8	0.01643
22.62	2.40679	11.81	1.27842	11.81	0.02244
22.64	2.40689	11.82	1.26161	11.82	0.00344
22.66	2.40708	11.83	1.27666	11.83	0.02374
22.68	2.40737	11.84	1.30706	11.84	-0.00148
22.7	2.4078	11.85	1.2902	11.85	0.00883
22.72	2.40831	11.86	1.25372	11.86	0.00544
22.74	2.40901	11.87	1.28131	11.87	0.01473
22.76	2.41013	11.88	1.29373	11.88	0.01636
22.78	2.41191	11.89	1.28153	11.89	0.00935
22.8	2.41474	11.9	1.26207	11.9	0.02209
22.82	2.41935	11.91	1.26928	11.91	0.00905
22.84	2.42655	11.92	1.27386	11.92	0.01471
22.86	2.43644	11.93	1.27826	11.93	0.02194
22.88	2.44596	11.94	1.26542	11.94	0.01292
22.9	2.44782	11.95	1.25706	11.95	0.00771
22.92	2.44101	11.96	1.26112	11.96	0.00715
22.94	2.43305	11.97	1.28186	11.97	0.01079
22.96	2.428	11.98	1.24891	11.98	0.02351
22.98	2.42619	11.99	1.26583	11.99	0.01479
23	2.42716	12	1.25324	12	0.01655
23.02	2.43076	12.01	1.26166	12.01	0.01804
23.04	2.43763	12.02	1.28253	12.02	0.0074
23.06	2.44967	12.03	1.253	12.03	0.02384
23.08	2.47022	12.04	1.28115	12.04	-0.00189
23.1	2.50366	12.05	1.29032	12.05	0.01315
23.12	2.55185	12.06	1.24523	12.06	0.02023
23.14	2.60269	12.07	1.26999	12.07	0.0276
23.16	2.61931	12.08	1.2371	12.08	0.03122
23.18	2.59084	12.09	1.28164	12.09	0.0038
23.2	2.55754	12.1	1.26885	12.1	0.00525
23.22	2.54562	12.11	1.25735	12.11	0.02208
23.24	2.55692	12.12	1.2618	12.12	0.0222
23.26	2.57415	12.13	1.24882	12.13	0.02052
23.28	2.5646	12.14	1.24971	12.14	0.00159
23.3	2.52682	12.15	1.24475	12.15	0.0112
23.32	2.48804	12.16	1.2654	12.16	0.00751
23.34	2.46018	12.17	1.24902	12.17	0.01103
23.36	2.4425	12.18	1.26137	12.18	0.00394
23.38	2.43176	12.19	1.24471	12.19	0.01997
23.4	2.42515	12.2	1.22845	12.2	0.00747
23.42	2.4209	12.21	1.23233	12.21	0.01808
23.44	2.41805	12.22	1.23198	12.22	0.0292
23.46	2.41611	12.23	1.24882	12.23	0.02211
23.48	2.41495	12.24	1.25268	12.24	0.00375
23.5	2.4145	12.25	1.26148	12.25	0.00407
23.52	2.41455	12.26	1.24986	12.26	0.02197
23.54	2.41606	12.27	1.2572	12.27	0.00351
23.56	2.41903	12.28	1.26909	12.28	0.01114
23.58	2.42334	12.29	1.2572	12.29	0.02967
23.6	2.42731	12.3	1.23695	12.3	0.02589
23.62	2.42862	12.31	1.24454	12.31	0.02538
23.64	2.42797	12.32	1.21206	12.32	0.00546
23.66	2.42555	12.33	1.22053	12.33	0.02224
23.68	2.42157	12.34	1.22874	12.34	0.00736
23.7	2.41813	12.35	1.24126	12.35	0.01288
23.72	2.41625	12.36	1.24467	12.36	0.02569
23.74	2.41591	12.37	1.26917	12.37	0.00149
23.76	2.41694	12.38	1.23277	12.38	0.01126
23.78	2.4195	12.39	1.23262	12.39	0.00208
23.8	2.42411	12.4	1.22872	12.4	0.01478
23.82	2.43164	12.41	1.25347	12.41	0.01636
23.84	2.44286	12.42	1.25725	12.42	0.00763
23.86	2.45854	12.43	1.22453	12.43	0.00555
23.88	2.47775	12.44	1.2245	12.44	0.01302
23.9	2.4941	12.45	1.2493	12.45	0.01637
23.92	2.50628	12.46	1.23699	12.46	0.02003
23.94	2.51949	12.47	1.26918	12.47	0.00729
23.96	2.52457	12.48	1.24097	12.48	0.01659
23.98	2.51028	12.49	1.2368	12.49	0.01656
24	2.48767	12.5	1.24017	12.5	0.01644
24.02	2.46977	12.51	1.22392	12.51	0.01087
24.04	2.4554	12.52	1.2286	12.52	0.01457
24.06	2.44142	12.53	1.26153	12.53	0.00209
24.08	2.42995	12.54	1.22848	12.54	-0.00537
24.1	2.42199	12.55	1.23276	12.55	0.01123
24.12	2.41682	12.56	1.2567	12.56	0.01093
24.14	2.41348	12.57	1.26924	12.57	-0.000301366
24.16	2.41128	12.58	1.24513	12.58	0.00534
24.18	2.40978	12.59	1.24557	12.59	0.02216
24.2	2.40873	12.6	1.2407	12.6	-0.00186
24.22	2.40802	12.61	1.24128	12.61	0.00753
24.24	2.4076	12.62	1.24531	12.62	0.01853
24.26	2.40746	12.63	1.25307	12.63	0.00542
24.28	2.40768	12.64	1.25371	12.64	-0.00555
24.3	2.40831	12.65	1.26567	12.65	0.00926
24.32	2.40932	12.66	1.253	12.66	0.01101
24.34	2.41024	12.67	1.27352	12.67	0.0202
24.36	2.41027	12.68	1.25336	12.68	0.00212
24.38	2.40958	12.69	1.24887	12.69	0.0019
24.4	2.40912	12.7	1.2745	12.7	0.00742
24.42	2.40923	12.71	1.27413	12.71	0.01472
24.44	2.41002	12.72	1.25301	12.72	0.00375
24.46	2.41165	12.73	1.2656	12.73	0.01132
24.48	2.41454	12.74	1.26529	12.74	0.01074
24.5	2.41956	12.75	1.26672	12.75	0.01682
24.52	2.4281	12.76	1.26548	12.76	0.01102
24.54	2.44167	12.77	1.27219	12.77	0.02385
24.56	2.46	12.78	1.23257	12.78	0.02209
24.58	2.47626	12.79	1.26608	12.79	0.00755
24.6	2.47774	12.8	1.31949	12.8	0.01635
24.62	2.46256	12.81	1.24995	12.81	0.01488
24.64	2.44374	12.82	1.27384	12.82	0.04382
24.66	2.42933	12.83	1.26981	12.83	-0.000210617
24.68	2.42012	12.84	1.26093	12.84	0.01491
24.7	2.41463	12.85	1.29012	12.85	0.03296
24.72	2.4114	12.86	1.28188	12.86	0.02024
24.74	2.40944	12.87	1.2979	12.87	0.02014
24.76	2.40807	12.88	1.27776	12.88	0.02394
24.78	2.40729	12.89	1.28967	12.89	0.02931
24.8	2.40684	12.9	1.29404	12.9	0.0421
24.82	2.40665	12.91	1.26463	12.91	0.04827
24.84	2.40671	12.92	1.2743	12.92	0.0427
24.86	2.40704	12.93	1.28562	12.93	0.0186
24.88	2.40772	12.94	1.28621	12.94	0.05355
24.9	2.40891	12.95	1.26909	12.95	0.03871
24.92	2.41079	12.96	1.2735	12.96	0.04555
24.94	2.41358	12.97	1.28981	12.97	0.02383
24.96	2.41723	12.98	1.31385	12.98	0.0352
24.98	2.42155	12.99	1.26495	12.99	0.03519
25	2.42768	13	1.26105	13	0.03263
25.02	2.43728	13.01	1.2448	13.01	0.05022
25.04	2.44892	13.02	1.24909	13.02	0.03311
25.06	2.4552	13.03	1.28245	13.03	0.03719
25.08	2.45162	13.04	1.24133	13.04	0.02778
25.1	2.44551	13.05	1.26113	13.05	0.03297
25.12	2.44129	13.06	1.23302	13.06	0.02025
25.14	2.43809	13.07	1.25308	13.07	0.05318
25.16	2.43765	13.08	1.22862	13.08	0.03306
25.18	2.44216	13.09	1.26218	13.09	0.0296
25.2	2.44996	13.1	1.25752	13.1	0.02395
25.22	2.45519	13.11	1.24932	13.11	0.03156
25.24	2.45576	13.12	1.27348	13.12	0.02922
25.26	2.45247	13.13	1.26499	13.13	0.03671
25.28	2.44295	13.14	1.24059	13.14	0.02371
25.3	2.43114	13.15	1.23655	13.15	0.03514
25.32	2.42193	13.16	1.24873	13.16	0.02193
25.34	2.41608	13.17	1.24098	13.17	0.03125
25.36	2.41288	13.18	1.25263	13.18	0.02691
25.38	2.41159	13.19	1.27379	13.19	0.04422
25.4	2.4119	13.2	1.24462	13.2	0.03308
25.42	2.41345	13.21	1.2412	13.21	0.02959
25.44	2.41504	13.22	1.24085	13.22	0.02341
25.46	2.4146	13.23	1.27385	13.23	0.03111
25.48	2.41179	13.24	1.25372	13.24	0.02386
25.5	2.40877	13.25	1.23303	13.25	0.0331
25.52	2.40647	13.26	1.23219	13.26	0.01085
25.54	2.40499	13.27	1.24871	13.27	0.01263
25.56	2.40406	13.28	1.25749	13.28	0.02029
25.58	2.40346	13.29	1.26109	13.29	0.0055
25.6	2.40306	13.3	1.21631	13.3	0.01548
25.62	2.40277	13.31	1.24068	13.31	0.01669
25.64	2.40257	13.32	1.2327	13.32	0.01064
25.66	2.40241	13.33	1.24513	13.33	0.01275
25.68	2.40231	13.34	1.22057	13.34	0.02012
25.7	2.40228	13.35	1.23648	13.35	0.00747
25.72	2.40225	13.36	1.23652	13.36	0.03282
25.74	2.40225	13.37	1.23665	13.37	0.01509
25.76	2.40228	13.38	1.22905	13.38	0.01102
25.78	2.40235	13.39	1.23648	13.39	0.02219
25.8	2.40246	13.4	1.26178	13.4	0.0109
25.82	2.40262	13.41	1.26146	13.41	0.01637
25.84	2.40285	13.42	1.2333	13.42	0.00762
25.86	2.40317	13.43	1.22828	13.43	0.02371
25.88	2.40363	13.44	1.24515	13.44	0.03509
25.9	2.40428	13.45	1.24104	13.45	0.01474
25.92	2.40527	13.46	1.2366	13.46	0.00934
25.94	2.40687	13.47	1.22445	13.47	0.00929
25.96	2.40957	13.48	1.23282	13.48	0.0075
25.98	2.41407	13.49	1.20399	13.49	0.01285
26	2.42102	13.5	1.2504	13.5	0.0184
26.02	2.42985	13.51	1.21656	13.51	0.01265
26.04	2.43588	13.52	1.21209	13.52	0.00743
26.06	2.43295	13.53	1.24938	13.53	0.01821
26.08	2.42444	13.54	1.24063	13.54	-0.00732
26.1	2.41669	13.55	1.22872	13.55	-0.00167
26.12	2.41146	13.56	1.23308	13.56	0.00174
26.14	2.40835	13.57	1.21651	13.57	0.009
26.16	2.40662	13.58	1.25272	13.58	0.00204
26.18	2.40573	13.59	1.24501	13.59	-0.00941
26.2	2.40537	13.6	1.2329	13.6	-0.00717
26.22	2.40545	13.61	1.22829	13.61	0.00168
26.24	2.40602	13.62	1.22465	13.62	6.29665e-05
26.26	2.40731	13.63	1.23286	13.63	0.00917
26.28	2.40964	13.64	1.2366	13.64	0.00188
26.3	2.41325	13.65	1.22074	13.65	-0.00352
26.32	2.41757	13.66	1.24401	13.66	0.01474
26.34	2.41995	13.67	1.23291	13.67	0.00373
26.36	2.41831	13.68	1.23279	13.68	-0.00711
26.38	2.41519	13.69	1.22051	13.69	-0.00732
26.4	2.41307	13.7	1.23285	13.7	0.01644
26.42	2.41281	13.71	1.25685	13.71	0.01107
26.44	2.41472	13.72	1.2362	13.72	-0.00567
26.46	2.41841	13.73	1.23751	13.73	0.01275
26.48	2.4215	13.74	1.24085	13.74	-0.00191
26.5	2.42026	13.75	1.21657	13.75	0.0109
26.52	2.41561	13.76	1.22035	13.76	0.0057
26.54	2.41119	13.77	1.22469	13.77	0.00922
26.56	2.40819	13.78	1.22854	13.78	0.0035
26.58	2.40647	13.79	1.23718	13.79	0.01277
26.6	2.40568	13.8	1.24079	13.8	0.01136
26.62	2.40542	13.81	1.22459	13.81	0.00354
26.64	2.40528	13.82	1.25346	13.82	-0.00176
26.66	2.40501	13.83	1.24463	13.83	-3.06889e-05
26.68	2.40471	13.84	1.2246	13.84	3.95895e-05
26.7	2.40444	13.85	1.22463	13.85	0.00559
26.72	2.40429	13.86	1.24478	13.86	0.00184
26.74	2.40437	13.87	1.24077	13.87	0.00178
26.76	2.40466	13.88	1.23686	13.88	0.00171
26.78	2.40517	13.89	1.23311	13.89	0.00373
26.8	2.40594	13.9	1.21641	13.9	0.02025
26.82	2.4071	13.91	1.24065	13.91	0.00173
26.84	2.40886	13.92	1.22874	13.92	0.01288
26.86	2.4117	13.93	1.22452	13.93	0.00386
26.88	2.4164	13.94	1.23715	13.94	0.00181
26.9	2.42407	13.95	1.24998	13.95	0.00391
26.92	2.43556	13.96	1.22464	13.96	0.01113
26.94	2.44947	13.97	1.24089	13.97	0.00913
26.96	2.45933	13.98	1.23286	13.98	0.01287
26.98	2.45747	13.99	1.23212	13.99	-0.000174442
27	2.44727	14	1.26156	14	0.0071
27.02	2.43722	14.01	1.22838	14.01	0.01279
27.04	2.42986	14.02	1.23722	14.02	0.00362
27.06	2.42617	14.03	1.24105	14.03	0.00562
27.08	2.42708	14.04	1.23249	14.04	-0.00538
27.1	2.43287	14.05	1.24497	14.05	0.01486
27.12	2.44248	14.06	1.26511	14.06	-0.00543
27.14	2.45056	14.07	1.23741	14.07	0.01466
27.16	2.44887	14.08	1.24501	14.08	1.17458e-05
27.18	2.43838	14.09	1.22874	14.09	-0.00909
27.2	2.42738	14.1	1.23266	14.1	0.00558
27.22	2.41965	14.11	1.22452	14.11	0.02057
27.24	2.41478	14.12	1.22878	14.12	0.0075
27.26	2.41132	14.13	1.23671	14.13	0.00372
27.28	2.40868	14.14	1.25271	14.14	0.00754
27.3	2.40682	14.15	1.22783	14.15	0.00934
27.32	2.4056	14.16	1.24541	14.16	-0.00356
27.34	2.40484	14.17	1.26154	14.17	0.00551
27.36	2.40437	14.18	1.23232	14.18	0.00357
27.38	2.40398	14.19	1.23657	14.19	-6.47004e-05
27.4	2.40352	14.2	1.23221	14.2	0.00731
27.42	2.40308	14.21	1.22482	14.21	0.00203
27.44	2.40275	14.22	1.22041	14.22	0.00373
27.46	2.40252	14.23	1.2455	14.23	0.01139
27.48	2.40238	14.24	1.22465	14.24	0.00342
27.5	2.40232	14.25	1.23267	14.25	0.000336785
27.52	2.4023	14.26	1.24096	14.26	0.00906
27.54	2.4024	14.27	1.21627	14.27	0.00357
27.56	2.4026	14.28	1.24497	14.28	0.000194634
27.58	2.40298	14.29	1.22046	14.29	0.01281
27.6	2.40362	14.3	1.2164	14.3	0.00738
27.62	2.40477	14.31	1.24067	14.31	0.00915
27.64	2.40657	14.32	1.22461	14.32	0.01273
27.66	2.40916	14.33	1.25407	14.33	0.00173
27.68	2.41195	14.34	1.2203	14.34	0.01457
27.7	2.41356	14.35	1.24474	14.35	0.01264
27.72	2.41421	14.36	1.24525	14.36	0.00173
27.74	2.41465	14.37	1.22888	14.37	0.00535
27.76	2.41346	14.38	1.24939	14.38	0.02251
27.78	2.41038	14.39	1.23619	14.39	-0.0074
27.8	2.40727	14.4	1.22862	14.4	0.01087
27.82	2.40508	14.41	1.23275	14.41	-0.00544
27.84	2.4037	14.42	1.22891	14.42	0.01647
27.86	2.40289	14.43	1.23645	14.43	-0.00357
27.88	2.40242	14.44	1.23698	14.44	0.00734
27.9	2.40217	14.45	1.22443	14.45	0.00544
27.92	2.40206	14.46	1.22852	14.46	0.00369
27.94	2.40203	14.47	1.22895	14.47	0.00727
27.96	2.40194	14.48	1.21236	14.48	0.0034
27.98	2.40189	14.49	1.26456	14.49	0.01271
28	2.40195	14.5	1.23261	14.5	0.011
28.02	2.4022	14.51	1.22878	14.51	0.00909
28.04	2.40271	14.52	1.22459	14.52	0.00557
28.06	2.40354	14.53	1.24503	14.53	0.00726
28.08	2.40456	14.54	1.23712	14.54	-0.0075
28.1	2.40514	14.55	1.21221	14.55	0.01113
28.12	2.40478	14.56	1.229	14.56	0.02021
28.14	2.40408	14.57	1.22039	14.57	5.39498e-05
28.16	2.40365	14.58	1.22042	14.58	-0.00185
28.18	2.40358	14.59	1.2207	14.59	0.01283
28.2	2.40386	14.6	1.21607	14.6	0.00551
28.22	2.4044	14.61	1.21656	14.61	0.0017
28.24	2.4047	14.62	1.23661	14.62	0.00713
28.26	2.40444	14.63	1.24534	14.63	0.00555
28.28	2.40413	14.64	1.24457	14.64	0.007
28.3	2.40416	14.65	1.22451	14.65	0.00733
28.32	2.40431	14.66	1.22878	14.66	0.02023
28.34	2.40404	14.67	1.24501	14.67	0.00564
28.36	2.40345	14.68	1.23246	14.68	0.01288
28.38	2.40305	14.69	1.23698	14.69	0.00731
28.4	2.40307	14.7	1.25324	14.7	0.00551
28.42	2.40343	14.71	1.24136	14.71	0.00538
28.44	2.40382	14.72	1.24947	14.72	0.0056
28.46	2.40359	14.73	1.22054	14.73	0.00216
28.48	2.40287	14.74	1.26111	14.74	0.00555
28.5	2.40217	14.75	1.23718	14.75	0.0111
28.52	2.40169	14.76	1.24942	14.76	0.00364
28.54	2.40141	14.77	1.25281	14.77	0.00728
28.56	2.40126	14.78	1.22882	14.78	0.00712
28.58	2.40121	14.79	1.24951	14.79	0.01276
28.6	2.40117	14.8	1.24879	14.8	0.00359
28.62	2.40112	14.81	1.24921	14.81	0.00927
28.64	2.40109	14.82	1.25277	14.82	0.00555
28.66	2.40108	14.83	1.26991	14.83	0.00941
28.68	2.4011	14.84	1.24925	14.84	0.0217
28.7	2.40114	14.85	1.25716	14.85	0.00552
28.72	2.40121	14.86	1.26161	14.86	0.02198
28.74	2.40131	14.87	1.26154	14.87	0.02959
28.76	2.40143	14.88	1.26069	14.88	0.02021
28.78	2.4016	14.89	1.28578	14.89	0.01438
28.8	2.40182	14.9	1.23714	14.9	0.022
28.82	2.40211	14.91	1.24098	14.91	0.00915
28.84	2.4025	14.92	1.25337	14.92	0.01809
28.86	2.40302	14.93	1.24941	14.93	0.01125
28.88	2.40364	14.94	1.27344	14.94	0.02014
28.9	2.40437	14.95	1.24109	14.95	0.02925
28.92	2.40538	14.96	1.25273	14.96	0.02033
28.94	2.40699	14.97	1.2322	14.97	0.01484
28.96	2.40953	14.98	1.24538	14.98	0.02631
28.98	2.41317	14.99	1.2538	14.99	0.00361
29	2.4179	15	1.24115	15	0.01482
29.02	2.42321	15.01	1.23298	15.01	0.02053
29.04	2.42854	15.02	1.24062	15.02	0.03548
29.06	2.43505	15.03	1.2613	15.03	0.02751
29.08	2.44156	15.04	1.24937	15.04	0.02942
29.1	2.44191	15.05	1.24934	15.05	0.0275
29.12	2.43563	15.06	1.24511	15.06	0.02742
29.14	2.4286	15.07	1.24508	15.07	0.01096
29.16	2.42222	15.08	1.24463	15.08	0.02396
29.18	2.41618	15.09	1.23282	15.09	0.01629
29.2	2.41162	15.1	1.23667	15.1	0.0125
29.22	2.40867	15.11	1.22959	15.11	0.03485
29.24	2.40692	15.12	1.24103	15.12	0.03145
29.26	2.40603	15.13	1.2242	15.13	0.02196
29.28	2.40581	15.14	1.24897	15.14	0.01466
29.3	2.40628	15.15	1.24503	15.15	0.02398
29.32	2.40764	15.16	1.24075	15.16	0.02564
29.34	2.41011	15.17	1.23673	15.17	0.011
29.36	2.41351	15.18	1.23266	15.18	0.01095
29.38	2.41607	15.19	1.24897	15.19	0.02374
29.4	2.41504	15.2	1.23716	15.2	0.01264
29.42	2.41141	15.21	1.2203	15.21	0.01104
29.44	2.40794	15.22	1.23248	15.22	0.01842
29.46	2.40552	15.23	1.24082	15.23	0.00757
29.48	2.40401	15.24	1.23274	15.24	0.02019
29.5	2.40316	15.25	1.24112	15.25	0.00715
29.52	2.4026	15.26	1.21594	15.26	0.01479
29.54	2.40223	15.27	1.23309	15.27	0.00928
29.56	2.40198	15.28	1.22463	15.28	0.0205
29.58	2.40181	15.29	1.21661	15.29	0.01831
29.6	2.40169	15.3	1.23729	15.3	0.02371
29.62	2.40162	15.31	1.25707	15.31	0.00361
29.64	2.40159	15.32	1.25335	15.32	0.00935
29.66	2.40162	15.33	1.23352	15.33	0.02176
29.68	2.40166	15.34	1.22062	15.34	0.01482
29.7	2.40169	15.35	1.2457	15.35	0.00938
29.72	2.40171	15.36	1.23691	15.36	0.01286
29.74	2.40177	15.37	1.25739	15.37	0.01264
29.76	2.40193	15.38	1.22422	15.38	0.01668
29.78	2.40223	15.39	1.24867	15.39	0.00576
29.8	2.40266	15.4	1.24456	15.4	-5.80962e-05
29.82	2.40309	15.41	1.23279	15.41	0.00714
29.84	2.4032	15.42	1.2288	15.42	0.0019
29.86	2.40302	15.43	1.21678	15.43	0.02015
29.88	2.40291	15.44	1.23314	15.44	-0.000180538
29.9	2.40306	15.45	1.22056	15.45	0.01454
29.92	2.40357	15.46	1.22924	15.46	0.02195
29.94	2.40454	15.47	1.21246	15.47	0.01453
29.96	2.40599	15.48	1.237	15.48	0.01471
29.98	2.40746	15.49	1.22835	15.49	0.00559
30	2.40773	15.5	1.25346	15.5	0.00931
		15.51	1.23645	15.51	-0.00184
		15.52	1.22458	15.52	0.01283
		15.53	1.21259	15.53	5.62656e-05
		15.54	1.22454	15.54	0.00192
		15.55	1.23303	15.55	0.02045
		15.56	1.24081	15.56	-0.00398
		15.57	1.24159	15.57	0.00739
		15.58	1.21611	15.58	-0.000159615
		15.59	1.22455	15.59	0.00736
		15.6	1.22065	15.6	0.00363
		15.61	1.24125	15.61	0.00922
		15.62	1.24044	15.62	0.01301
		15.63	1.2371	15.63	0.01676
		15.64	1.22883	15.64	0.00746
		15.65	1.23719	15.65	0.00537
		15.66	1.22072	15.66	0.01078
		15.67	1.20408	15.67	0.01073
		15.68	1.21644	15.68	0.000152439
		15.69	1.22028	15.69	0.01336
		15.7	1.22874	15.7	-0.00182
		15.71	1.24112	15.71	0.01316
		15.72	1.21212	15.72	0.00935
		15.73	1.20843	15.73	0.01658
		15.74	1.20812	15.74	0.00359
		15.75	1.21225	15.75	0.00552
		15.76	1.21637	15.76	0.00537
		15.77	1.22051	15.77	0.00172
		15.78	1.21663	15.78	0.01849
		15.79	1.21623	15.79	-0.00347
		15.8	1.23334	15.8	0.00927
		15.81	1.2205	15.81	0.00539
		15.82	1.23664	15.82	-0.00169
		15.83	1.23221	15.83	0.01085
		15.84	1.24523	15.84	0.01277
		15.85	1.21658	15.85	0.00733
		15.86	1.22474	15.86	0.01668
		15.87	1.24529	15.87	0.00187
		15.88	1.22459	15.88	-0.00181
		15.89	1.21634	15.89	-0.00169
		15.9	1.21237	15.9	0.00906
		15.91	1.24027	15.91	0.00924
		15.92	1.23313	15.92	0.00538
		15.93	1.22846	15.93	0.00374
		15.94	1.21637	15.94	0.00715
		15.95	1.23655	15.95	0.00726
		15.96	1.21248	15.96	0.00738
		15.97	1.22049	15.97	0.00165
		15.98	1.22445	15.98	0.00513
		15.99	1.23302	15.99	0.00379
		16	1.22012	16	0.0073
		16.01	1.23219	16.01	0.00737
		16.02	1.22877	16.02	5.03543e-05
		16.03	1.22868	16.03	0.00359
		16.04	1.24527	16.04	0.01083
		16.05	1.23318	16.05	0.00751
		16.06	1.20825	16.06	0.0055
		16.07	1.24529	16.07	-0.00731
		16.08	1.22461	16.08	0.00905
		16.09	1.22079	16.09	0.0037
		16.1	1.22424	16.1	-0.0074
		16.11	1.22864	16.11	-0.00399
		16.12	1.23259	16.12	5.55779e-05
		16.13	1.21606	16.13	0.00548
		16.14	1.23631	16.14	0.00538
		16.15	1.26104	16.15	0.00148
		16.16	1.23257	16.16	0.01473
		16.17	1.23379	16.17	0.00955
		16.18	1.2205	16.18	0.01138
		16.19	1.21633	16.19	0.00565
		16.2	1.22048	16.2	0.0164
		16.21	1.22836	16.21	0.00378
		16.22	1.22869	16.22	-0.00187
		16.23	1.22036	16.23	0.00569
		16.24	1.22456	16.24	0.00735
		16.25	1.21248	16.25	0.00562
		16.26	1.22426	16.26	0.00361
		16.27	1.23694	16.27	9.23769e-05
		16.28	1.21242	16.28	0.02028
		16.29	1.24133	16.29	-0.00167
		16.3	1.21626	16.3	0.00753
		16.31	1.22044	16.31	0.0109
		16.32	1.23231	16.32	-0.000123111
		16.33	1.22071	16.33	0.00559
		16.34	1.2286	16.34	-0.00182
		16.35	1.22883	16.35	0.00922
		16.36	1.22441	16.36	0.00178
		16.37	1.21205	16.37	0.00897
		16.38	1.22437	16.38	0.00554
		16.39	1.22865	16.39	0.00365
		16.4	1.22831	16.4	0.01298
		16.41	1.21236	16.41	0.01096
		16.42	1.23674	16.42	0.01287
		16.43	1.24076	16.43	0.01281
		16.44	1.22426	16.44	0.00353
		16.45	1.23252	16.45	0.00718
		16.46	1.22909	16.46	0.00342
		16.47	1.2535	16.47	0.00537
		16.48	1.23279	16.48	0.000192024
		16.49	1.22471	16.49	0.00727
		16.5	1.24908	16.5	0.00183
		16.51	1.24524	16.51	0.0073
		16.52	1.22458	16.52	-0.00202
		16.53	1.27361	16.53	0.00557
		16.54	1.23272	16.54	0.01094
		16.55	1.23648	16.55	0.01278
		16.56	1.22842	16.56	0.01107
		16.57	1.22454	16.57	0.00888
		16.58	1.22465	16.58	0.01291
		16.59	1.22468	16.59	0.01454
		16.6	1.26156	16.6	0.02553
		16.61	1.23262	16.61	0.01299
		16.62	1.24908	16.62	0.00918
		16.63	1.26552	16.63	-0.00178
		16.64	1.22035	16.64	1.83043e-05
		16.65	1.22857	16.65	0.00718
		16.66	1.2538	16.66	0.0054
		16.67	1.26177	16.67	0.00531
		16.68	1.2784	16.68	-0.00171
		16.69	1.26172	16.69	0.01291
		16.7	1.26133	16.7	0.00165
		16.71	1.27405	16.71	0.01134
		16.72	1.27321	16.72	0.00178
		16.73	1.30297	16.73	0.01478
		16.74	1.26544	16.74	0.00552
		16.75	1.28181	16.75	1.91355e-05
		16.76	1.26613	16.76	0.01678
		16.77	1.27404	16.77	0.00548
		16.78	1.28244	16.78	0.0131
		16.79	1.28252	16.79	0.02402
		16.8	1.28645	16.8	0.01484
		16.81	1.31077	16.81	0.01856
		16.82	1.30611	16.82	0.02016
		16.83	1.26574	16.83	0.01289
		16.84	1.31444	16.84	0.01829
		16.85	1.31207	16.85	0.02398
		16.86	1.27735	16.86	0.02381
		16.87	1.3028	16.87	0.03129
		16.88	1.3068	16.88	0.03471
		16.89	1.2941	16.89	0.01276
		16.9	1.31437	16.9	0.01649
		16.91	1.3309	16.91	0.02221
		16.92	1.27688	16.92	0.01459
		16.93	1.29396	16.93	0.01833
		16.94	1.30297	16.94	0.01842
		16.95	1.31804	16.95	0.01992
		16.96	1.26952	16.96	0.0296
		16.97	1.28168	16.97	0.01989
		16.98	1.29127	16.98	0.01647
		16.99	1.28229	16.99	0.02191
		17	1.27779	17	0.02397
		17.01	1.28253	17.01	0.00556
		17.02	1.27436	17.02	0.02569
		17.03	1.26523	17.03	0.00373
		17.04	1.26537	17.04	0.01483
		17.05	1.26102	17.05	0.01845
		17.06	1.26158	17.06	0.01831
		17.07	1.26132	17.07	0.03111
		17.08	1.25817	17.08	0.01846
		17.09	1.24527	17.09	0.01841
		17.1	1.26119	17.1	0.01295
		17.11	1.26216	17.11	0.01295
		17.12	1.24935	17.12	0.02581
		17.13	1.26968	17.13	0.00734
		17.14	1.25691	17.14	0.02549
		17.15	1.25815	17.15	0.00378
		17.16	1.24891	17.16	-0.00199
		17.17	1.25288	17.17	0.00549
		17.18	1.25771	17.18	0.009
		17.19	1.24109	17.19	0.00724
		17.2	1.27741	17.2	0.01847
		17.21	1.27807	17.21	0.01133
		17.22	1.26503	17.22	0.01247
		17.23	1.25728	17.23	0.01459
		17.24	1.27301	17.24	0.01649
		17.25	1.24582	17.25	0.01078
		17.26	1.25654	17.26	0.01635
		17.27	1.25333	17.27	0.01474
		17.28	1.26932	17.28	0.02187
		17.29	1.24887	17.29	0.01301
		17.3	1.27412	17.3	0.01448
		17.31	1.24969	17.31	0.00728
		17.32	1.28581	17.32	0.0089
		17.33	1.24073	17.33	0.00361
		17.34	1.2823	17.34	0.01293
		17.35	1.24085	17.35	0.00911
		17.36	1.25678	17.36	-0.000176517
		17.37	1.26953	17.37	0.01099
		17.38	1.25288	17.38	0.0019
		17.39	1.2445	17.39	0.01281
		17.4	1.24161	17.4	0.00367
		17.41	1.25338	17.41	0.00753
		17.42	1.24154	17.42	0.01088
		17.43	1.25791	17.43	-0.00193
		17.44	1.25686	17.44	0.01657
		17.45	1.23254	17.45	0.01482
		17.46	1.22454	17.46	0.01076
		17.47	1.23666	17.47	5.045e-05
		17.48	1.23667	17.48	0.02036
		17.49	1.22872	17.49	0.00545
		17.5	1.241	17.5	0.00533
		17.51	1.24474	17.51	-0.000184901
		17.52	1.24981	17.52	-0.0057
		17.53	1.20813	17.53	0.01098
		17.54	1.23253	17.54	0.00945
		17.55	1.22898	17.55	0.01285
		17.56	1.23242	17.56	0.00364
		17.57	1.23273	17.57	0.00903
		17.58	1.23692	17.58	0.00166
		17.59	1.22907	17.59	0.01105
		17.6	1.22023	17.6	0.00731
		17.61	1.22453	17.61	0.00384
		17.62	1.22866	17.62	0.01648
		17.63	1.22508	17.63	0.00365
		17.64	1.24501	17.64	0.00928
		17.65	1.21653	17.65	0.00387
		17.66	1.22436	17.66	0.00935
		17.67	1.21223	17.67	0.00172
		17.68	1.22851	17.68	0.00543
		17.69	1.23249	17.69	0.00726
		17.7	1.2204	17.7	0.00736
		17.71	1.2243	17.71	0.01111
		17.72	1.2498	17.72	-0.000162318
		17.73	1.22071	17.73	0.00358
		17.74	1.24066	17.74	0.0094
		17.75	1.24457	17.75	0.00169
		17.76	1.22872	17.76	0.00189
		17.77	1.2206	17.77	0.01478
		17.78	1.23303	17.78	2.05139e-06
		17.79	1.22049	17.79	0.0054
		17.8	1.24879	17.8	0.00374
		17.81	1.22452	17.81	0.011
		17.82	1.22875	17.82	0.00184
		17.83	1.24539	17.83	-0.00196
		17.84	1.22861	17.84	0.00352
		17.85	1.22472	17.85	0.00743
		17.86	1.23698	17.86	0.00557
		17.87	1.23679	17.87	0.00338
		17.88	1.23265	17.88	0.01087
		17.89	1.2	17.89	0.01108
		17.9	1.2207	17.9	0.00926
		17.91	1.23723	17.91	-0.000118015
		17.92	1.22088	17.92	-0.0021
		17.93	1.233	17.93	0.00545
		17.94	1.23272	17.94	0.00367
		17.95	1.22835	17.95	1.90429e-05
		17.96	1.24506	17.96	0.00356
		17.97	1.23236	17.97	0.00731
		17.98	1.24105	17.98	0.01294
		17.99	1.23253	17.99	0.00946
		18	1.22031	18	0.00755
		18.01	1.2453	18.01	0.00534
		18.02	1.24069	18.02	0.00373
		18.03	1.2329	18.03	0.0091
		18.04	1.22891	18.04	0.01832
		18.05	1.20825	18.05	0.0036
		18.06	1.23285	18.06	0.00725
		18.07	1.22922	18.07	0.00344
		18.08	1.22861	18.08	0.00176
		18.09	1.21622	18.09	0.01099
		18.1	1.21644	18.1	-0.000142981
		18.11	1.24516	18.11	0.00538
		18.12	1.22447	18.12	0.00382
		18.13	1.22833	18.13	-0.00184
		18.14	1.24587	18.14	-0.00367
		18.15	1.24942	18.15	0.00544
		18.16	1.22411	18.16	0.00726
		18.17	1.2328	18.17	0.00559
		18.18	1.22043	18.18	0.00377
		18.19	1.23608	18.19	0.00932
		18.2	1.23661	18.2	-0.00373
		18.21	1.23647	18.21	0.00406
		18.22	1.22047	18.22	0.00399
		18.23	1.22023	18.23	0.00173
		18.24	1.23701	18.24	0.00177
		18.25	1.22416	18.25	4.49645e-05
		18.26	1.22091	18.26	0.01106
		18.27	1.21223	18.27	0.00728
		18.28	1.22449	18.28	0.00567
		18.29	1.23642	18.29	0.01462
		18.3	1.22856	18.3	-0.00179
		18.31	1.23244	18.31	0.01461
		18.32	1.24511	18.32	0.0164
		18.33	1.21652	18.33	0.01068
		18.34	1.22498	18.34	0.0092
		18.35	1.23281	18.35	0.00548
		18.36	1.22477	18.36	0.00581
		18.37	1.22843	18.37	0.01265
		18.38	1.21227	18.38	0.01459
		18.39	1.2327	18.39	0.0109
		18.4	1.25372	18.4	0.00533
		18.41	1.24893	18.41	0.00739
		18.42	1.2291	18.42	0.00915
		18.43	1.23655	18.43	0.0164
		18.44	1.24096	18.44	0.00542
		18.45	1.22861	18.45	0.01293
		18.46	1.25252	18.46	0.01297
		18.47	1.24441	18.47	0.01657
		18.48	1.22884	18.48	0.01494
		18.49	1.24924	18.49	0.02569
		18.5	1.26554	18.5	0.0149
		18.51	1.241	18.51	0.02194
		18.52	1.26976	18.52	0.00919
		18.53	1.2529	18.53	0.02372
		18.54	1.2411	18.54	0.01455
		18.55	1.25359	18.55	0.02202
		18.56	1.22426	18.56	0.0332
		18.57	1.24862	18.57	0.02369
		18.58	1.25693	18.58	0.0237
		18.59	1.25732	18.59	0.03863
		18.6	1.22833	18.6	0.02759
		18.61	1.24078	18.61	0.05336
		18.62	1.25728	18.62	0.04747
		18.63	1.27447	18.63	0.02572
		18.64	1.27412	18.64	0.04058
		18.65	1.26951	18.65	0.03834
		18.66	1.24853	18.66	0.03505
		18.67	1.24466	18.67	0.05668
		18.68	1.23247	18.68	0.05463
		18.69	1.24491	18.69	0.0553
		18.7	1.25757	18.7	0.06615
		18.71	1.25723	18.71	0.07125
		18.72	1.26577	18.72	0.07119
		18.73	1.27438	18.73	0.06238
		18.74	1.24866	18.74	0.06146
		18.75	1.25727	18.75	0.07708
		18.76	1.26125	18.76	0.0911
		18.77	1.26953	18.77	0.08251
		18.78	1.25293	18.78	0.09372
		18.79	1.25316	18.79	0.08448
		18.8	1.28186	18.8	0.0899
		18.81	1.2485	18.81	0.10318
		18.82	1.27318	18.82	0.09177
		18.83	1.25757	18.83	0.09317
		18.84	1.27753	18.84	0.08784
		18.85	1.2827	18.85	0.0809
		18.86	1.2496	18.86	0.08785
		18.87	1.28631	18.87	0.12302
		18.88	1.25223	18.88	0.09211
		18.89	1.24484	18.89	0.11052
		18.9	1.28954	18.9	0.09557
		18.91	1.27303	18.91	0.11409
		18.92	1.26529	18.92	0.11372
		18.93	1.24938	18.93	0.07161
		18.94	1.27808	18.94	0.08789
		18.95	1.26978	18.95	0.08969
		18.96	1.32424	18.96	0.09549
		18.97	1.27734	18.97	0.09044
		18.98	1.30594	18.98	0.09418
		18.99	1.311	18.99	0.07702
		19	1.27409	19	0.10271
		19.01	1.31827	19.01	0.09298
		19.02	1.33495	19.02	0.07827
		19.03	1.32753	19.03	0.09165
		19.04	1.29414	19.04	0.08972
		19.05	1.28147	19.05	0.08452
		19.06	1.30213	19.06	0.11078
		19.07	1.34829	19.07	0.07897
		19.08	1.35917	19.08	0.06415
		19.09	1.36309	19.09	0.0758
		19.1	1.35442	19.1	0.09229
		19.11	1.36399	19.11	0.08693
		19.12	1.37505	19.12	0.10464
		19.13	1.35583	19.13	0.06067
		19.14	1.34274	19.14	0.08969
		19.15	1.34711	19.15	0.0789
		19.16	1.40099	19.16	0.09907
		19.17	1.33501	19.17	0.08472
		19.18	1.41286	19.18	0.08601
		19.19	1.35688	19.19	0.07571
		19.2	1.33483	19.2	0.06005
		19.21	1.33945	19.21	0.06631
		19.22	1.36719	19.22	0.05863
		19.23	1.31506	19.23	0.06803
		19.24	1.32518	19.24	0.0716
		19.25	1.37999	19.25	0.05318
		19.26	1.40383	19.26	0.05307
		19.27	1.33561	19.27	0.05675
		19.28	1.35499	19.28	0.04403
		19.29	1.33997	19.29	0.04897
		19.3	1.33147	19.3	0.05518
		19.31	1.31054	19.31	0.03868
		19.32	1.2897	19.32	0.03658
		19.33	1.32302	19.33	0.04053
		19.34	1.30157	19.34	0.05141
		19.35	1.29062	19.35	0.04959
		19.36	1.24952	19.36	0.02575
		19.37	1.29773	19.37	0.04917
		19.38	1.23648	19.38	0.05147
		19.39	1.2615	19.39	0.0424
		19.4	1.27427	19.4	0.03122
		19.41	1.30208	19.41	0.04023
		19.42	1.24921	19.42	0.03688
		19.43	1.24935	19.43	0.02033
		19.44	1.23669	19.44	0.00944
		19.45	1.26976	19.45	0.02946
		19.46	1.25277	19.46	0.02383
		19.47	1.28224	19.47	0.02028
		19.48	1.24931	19.48	0.01855
		19.49	1.26978	19.49	0.02983
		19.5	1.26142	19.5	0.01826
		19.51	1.26517	19.51	0.01481
		19.52	1.26162	19.52	0.01108
		19.53	1.25683	19.53	0.03312
		19.54	1.27342	19.54	0.01822
		19.55	1.24484	19.55	0.02739
		19.56	1.24855	19.56	0.02946
		19.57	1.24499	19.57	0.02765
		19.58	1.27395	19.58	0.02332
		19.59	1.25751	19.59	0.03124
		19.6	1.22851	19.6	0.02719
		19.61	1.25264	19.61	0.02041
		19.62	1.23301	19.62	0.02955
		19.63	1.24556	19.63	0.03156
		19.64	1.25307	19.64	0.02569
		19.65	1.23307	19.65	0.04206
		19.66	1.24467	19.66	0.02223
		19.67	1.23242	19.67	0.02032
		19.68	1.24524	19.68	0.04241
		19.69	1.28185	19.69	0.0188
		19.7	1.27359	19.7	0.0423
		19.71	1.23694	19.71	0.04748
		19.72	1.24124	19.72	0.02891
		19.73	1.28628	19.73	0.03809
		19.74	1.29776	19.74	0.03059
		19.75	1.24477	19.75	0.04786
		19.76	1.24053	19.76	0.03491
		19.77	1.26566	19.77	0.0276
		19.78	1.2909	19.78	0.04033
		19.79	1.2824	19.79	0.05134
		19.8	1.27754	19.8	0.048
		19.81	1.26925	19.81	0.03827
		19.82	1.2695	19.82	0.0292
		19.83	1.23743	19.83	0.03123
		19.84	1.25708	19.84	0.03061
		19.85	1.24111	19.85	0.03451
		19.86	1.29855	19.86	0.03295
		19.87	1.27813	19.87	0.05132
		19.88	1.2697	19.88	0.02735
		19.89	1.28208	19.89	0.03141
		19.9	1.26978	19.9	0.05515
		19.91	1.24515	19.91	0.02561
		19.92	1.25766	19.92	0.03098
		19.93	1.2648	19.93	0.02748
		19.94	1.26486	19.94	0.05666
		19.95	1.26557	19.95	0.02358
		19.96	1.30944	19.96	0.02391
		19.97	1.29048	19.97	0.03298
		19.98	1.26133	19.98	0.03458
		19.99	1.25391	19.99	0.03856
		20	1.26493	20	0.05492
		20.01	1.2696	20.01	0.03907
		20.02	1.24554	20.02	0.0328
		20.03	1.25739	20.03	0.03456
		20.04	1.26098	20.04	0.04052
		20.05	1.24528	20.05	0.03296
		20.06	1.25814	20.06	0.02572
		20.07	1.25725	20.07	0.03484
		20.08	1.27797	20.08	0.03299
		20.09	1.25333	20.09	0.0368
		20.1	1.24906	20.1	0.0366
		20.11	1.26522	20.11	0.0332
		20.12	1.23724	20.12	0.04063
		20.13	1.2532	20.13	0.0312
		20.14	1.26157	20.14	0.02938
		20.15	1.23695	20.15	0.02385
		20.16	1.25669	20.16	0.02374
		20.17	1.24886	20.17	0.02583
		20.18	1.24829	20.18	0.03489
		20.19	1.24502	20.19	0.02924
		20.2	1.26213	20.2	0.01467
		20.21	1.24527	20.21	0.02929
		20.22	1.23713	20.22	0.03662
		20.23	1.24505	20.23	0.02169
		20.24	1.23308	20.24	0.02241
		20.25	1.2209	20.25	0.01479
		20.26	1.25701	20.26	0.02217
		20.27	1.26083	20.27	0.02737
		20.28	1.26163	20.28	0.01849
		20.29	1.23671	20.29	0.00535
		20.3	1.24961	20.3	0.03119
		20.31	1.24909	20.31	0.0219
		20.32	1.24902	20.32	0.02369
		20.33	1.23238	20.33	0.01836
		20.34	1.26516	20.34	0.03106
		20.35	1.26113	20.35	0.02928
		20.36	1.26584	20.36	0.0314
		20.37	1.29423	20.37	0.0221
		20.38	1.24078	20.38	0.01296
		20.39	1.24855	20.39	0.0164
		20.4	1.24514	20.4	0.01482
		20.41	1.24934	20.41	0.02744
		20.42	1.23686	20.42	0.00917
		20.43	1.24982	20.43	0.00752
		20.44	1.24964	20.44	0.01837
		20.45	1.24045	20.45	0.02202
		20.46	1.2568	20.46	0.01501
		20.47	1.22847	20.47	0.00923
		20.48	1.25322	20.48	0.02031
		20.49	1.24598	20.49	0.0129
		20.5	1.22438	20.5	0.01634
		20.51	1.26619	20.51	0.02015
		20.52	1.23279	20.52	0.00362
		20.53	1.22848	20.53	0.02075
		20.54	1.2408	20.54	0.00928
		20.55	1.24056	20.55	0.01263
		20.56	1.25746	20.56	0.01804
		20.57	1.25296	20.57	0.02368
		20.58	1.23722	20.58	0.013
		20.59	1.23678	20.59	0.000144378
		20.6	1.2498	20.6	0.0072
		20.61	1.23276	20.61	0.0017
		20.62	1.26134	20.62	0.00557
		20.63	1.26568	20.63	0.01097
		20.64	1.25773	20.64	0.01474
		20.65	1.24121	20.65	0.00737
		20.66	1.23296	20.66	0.02007
		20.67	1.24081	20.67	0.02021
		20.68	1.24131	20.68	0.0128
		20.69	1.2827	20.69	0.00761
		20.7	1.2534	20.7	0.02188
		20.71	1.24134	20.71	0.02959
		20.72	1.26118	20.72	0.02576
		20.73	1.27341	20.73	0.01068
		20.74	1.26566	20.74	0.01056
		20.75	1.2656	20.75	0.02571
		20.76	1.26611	20.76	0.02215
		20.77	1.27423	20.77	0.02513
		20.78	1.26938	20.78	0.01319
		20.79	1.29041	20.79	0.01837
		20.8	1.28543	20.8	0.01655
		20.81	1.29779	20.81	0.02956
		20.82	1.2652	20.82	0.03494
		20.83	1.24921	20.83	0.03141
		20.84	1.30637	20.84	0.0185
		20.85	1.28611	20.85	0.03674
		20.86	1.27353	20.86	0.02752
		20.87	1.26607	20.87	0.03672
		20.88	1.28968	20.88	0.0275
		20.89	1.27413	20.89	0.02944
		20.9	1.31503	20.9	0.04402
		20.91	1.29726	20.91	0.04383
		20.92	1.27317	20.92	0.04941
		20.93	1.30275	20.93	0.04039
		20.94	1.29417	20.94	0.04405
		20.95	1.29832	20.95	0.04569
		20.96	1.29749	20.96	0.04931
		20.97	1.26493	20.97	0.03665
		20.98	1.26533	20.98	0.04375
		20.99	1.28868	20.99	0.06068
		21	1.31405	21	0.0421
		21.01	1.30971	21.01	0.04407
		21.02	1.2778	21.02	0.04085
		21.03	1.30253	21.03	0.04392
		21.04	1.26128	21.04	0.05271
		21.05	1.29019	21.05	0.04377
		21.06	1.27006	21.06	0.04548
		21.07	1.26976	21.07	0.06434
		21.08	1.30268	21.08	0.03642
		21.09	1.27336	21.09	0.04221
		21.1	1.28151	21.1	0.04067
		21.11	1.27839	21.11	0.04952
		21.12	1.2625	21.12	0.04415
		21.13	1.25324	21.13	0.03685
		21.14	1.27785	21.14	0.05656
		21.15	1.26579	21.15	0.04227
		21.16	1.26563	21.16	0.04899
		21.17	1.25751	21.17	0.0408
		21.18	1.26549	21.18	0.04208
		21.19	1.27778	21.19	0.0401
		21.2	1.30646	21.2	0.04944
		21.21	1.27434	21.21	0.03149
		21.22	1.29468	21.22	0.03084
		21.23	1.28645	21.23	0.05017
		21.24	1.28222	21.24	0.03857
		21.25	1.28204	21.25	0.04417
		21.26	1.28661	21.26	0.03463
		21.27	1.30709	21.27	0.04424
		21.28	1.29069	21.28	0.01477
		21.29	1.30158	21.29	0.0314
		21.3	1.29091	21.3	0.03442
		21.31	1.27338	21.31	0.0236
		21.32	1.33576	21.32	0.03585
		21.33	1.30288	21.33	0.03289
		21.34	1.27456	21.34	0.0626
		21.35	1.29364	21.35	0.03122
		21.36	1.33103	21.36	0.04227
		21.37	1.27811	21.37	0.0368
		21.38	1.27726	21.38	0.03997
		21.39	1.31483	21.39	0.04066
		21.4	1.3265	21.4	0.04081
		21.41	1.29424	21.41	0.03844
		21.42	1.31129	21.42	0.04979
		21.43	1.30285	21.43	0.0423
		21.44	1.30127	21.44	0.04603
		21.45	1.33874	21.45	0.04388
		21.46	1.32313	21.46	0.04785
		21.47	1.31952	21.47	0.05342
		21.48	1.32202	21.48	0.0329
		21.49	1.32186	21.49	0.06036
		21.5	1.33465	21.5	0.0402
		21.51	1.31506	21.51	0.03314
		21.52	1.32701	21.52	0.05091
		21.53	1.30699	21.53	0.0464
		21.54	1.3425	21.54	0.04794
		21.55	1.31061	21.55	0.07699
		21.56	1.31932	21.56	0.03868
		21.57	1.29818	21.57	0.06015
		21.58	1.35441	21.58	0.06759
		21.59	1.3516	21.59	0.0826
		21.6	1.40885	21.6	0.07898
		21.61	1.2776	21.61	0.07897
		21.62	1.34722	21.62	0.0937
		21.63	1.33869	21.63	0.09611
		21.64	1.36846	21.64	0.04773
		21.65	1.32233	21.65	0.10169
		21.66	1.35961	21.66	0.10816
		21.67	1.34765	21.67	0.16252
		21.68	1.33607	21.68	0.16958
		21.69	1.35195	21.69	0.15145
		21.7	1.31055	21.7	0.10598
		21.71	1.32303	21.71	0.15261
		21.72	1.35867	21.72	0.16472
		21.73	1.30997	21.73	0.12225
		21.74	1.33822	21.74	0.13229
		21.75	1.33868	21.75	0.1831
		21.76	1.37255	21.76	0.18844
		21.77	1.34715	21.77	0.18063
		21.78	1.34325	21.78	0.20222
		21.79	1.31898	21.79	0.17358
		21.8	1.3804	21.8	0.18226
		21.81	1.32652	21.81	0.21195
		21.82	1.3026	21.82	0.20881
		21.83	1.33117	21.83	0.2142
		21.84	1.31148	21.84	0.17343
		21.85	1.31547	21.85	0.20138
		21.86	1.30282	21.86	0.25223
		21.87	1.31547	21.87	0.17444
		21.88	1.29025	21.88	0.2186
		21.89	1.28712	21.89	0.17867
		21.9	1.2944	21.9	0.24266
		21.91	1.28535	21.91	0.20297
		21.92	1.2776	21.92	0.22179
		21.93	1.28171	21.93	0.21217
		21.94	1.28617	21.94	0.14808
		21.95	1.24891	21.95	0.19855
		21.96	1.27351	21.96	0.1967
		21.97	1.27395	21.97	0.17254
		21.98	1.26577	21.98	0.15921
		21.99	1.29441	21.99	0.18224
		22	1.24543	22	0.20408
		22.01	1.24908	22.01	0.19137
		22.02	1.26175	22.02	0.18922
		22.03	1.27819	22.03	0.14082
		22.04	1.28586	22.04	0.15946
		22.05	1.25308	22.05	0.12153
		22.06	1.26619	22.06	0.15449
		22.07	1.2695	22.07	0.16362
		22.08	1.26641	22.08	0.14128
		22.09	1.26113	22.09	0.13803
		22.1	1.26945	22.1	0.12146
		22.11	1.25319	22.11	0.12305
		22.12	1.24507	22.12	0.14025
		22.13	1.26571	22.13	0.15999
		22.14	1.26538	22.14	0.12276
		22.15	1.25789	22.15	0.12835
		22.16	1.29812	22.16	0.1012
		22.17	1.24149	22.17	0.11709
		22.18	1.24503	22.18	0.10115
		22.19	1.25339	22.19	0.10279
		22.2	1.25749	22.2	0.09173
		22.21	1.24085	22.21	0.07329
		22.22	1.2284	22.22	0.07043
		22.23	1.26543	22.23	0.0803
		22.24	1.23671	22.24	0.09864
		22.25	1.24084	22.25	0.0566
		22.26	1.24904	22.26	0.0532
		22.27	1.24084	22.27	0.03828
		22.28	1.22483	22.28	0.05723
		22.29	1.24092	22.29	0.05672
		22.3	1.25286	22.3	0.05481
		22.31	1.25352	22.31	0.04026
		22.32	1.23282	22.32	0.04595
		22.33	1.24078	22.33	0.04051
		22.34	1.24103	22.34	0.02372
		22.35	1.22887	22.35	0.03127
		22.36	1.23651	22.36	0.02923
		22.37	1.24131	22.37	0.03096
		22.38	1.22856	22.38	0.02938
		22.39	1.24063	22.39	0.02001
		22.4	1.23287	22.4	0.00326
		22.41	1.22855	22.41	0.01685
		22.42	1.2165	22.42	0.03292
		22.43	1.23678	22.43	0.01291
		22.44	1.22432	22.44	0.01639
		22.45	1.2611	22.45	0.00751
		22.46	1.22455	22.46	0.01447
		22.47	1.26548	22.47	0.0034
		22.48	1.27413	22.48	0.01665
		22.49	1.24116	22.49	0.02002
		22.5	1.24533	22.5	0.01408
		22.51	1.24479	22.51	0.01879
		22.52	1.22486	22.52	0.00746
		22.53	1.24039	22.53	0.01819
		22.54	1.23317	22.54	0.01434
		22.55	1.25322	22.55	0.01272
		22.56	1.24892	22.56	0.01091
		22.57	1.27379	22.57	0.01829
		22.58	1.24126	22.58	0.01468
		22.59	1.27817	22.59	0.00367
		22.6	1.26202	22.6	0.00367
		22.61	1.2447	22.61	0.00553
		22.62	1.26085	22.62	0.01641
		22.63	1.24058	22.63	0.02031
		22.64	1.23307	22.64	0.02026
		22.65	1.25657	22.65	0.0074
		22.66	1.27798	22.66	0.02043
		22.67	1.30186	22.67	0.02346
		22.68	1.27408	22.68	0.01858
		22.69	1.245	22.69	0.02577
		22.7	1.26617	22.7	0.0315
		22.71	1.27789	22.71	0.02197
		22.72	1.26587	22.72	0.01651
		22.73	1.28227	22.73	0.03323
		22.74	1.29359	22.74	0.046
		22.75	1.27332	22.75	0.02747
		22.76	1.26972	22.76	0.04361
		22.77	1.29858	22.77	0.03683
		22.78	1.29357	22.78	0.02427
		22.79	1.28698	22.79	0.02586
		22.8	1.29011	22.8	0.05133
		22.81	1.26978	22.81	0.02022
		22.82	1.26569	22.82	0.0444
		22.83	1.2495	22.83	0.03472
		22.84	1.30663	22.84	0.03639
		22.85	1.28979	22.85	0.04046
		22.86	1.28219	22.86	0.0435
		22.87	1.24506	22.87	0.05143
		22.88	1.27812	22.88	0.03866
		22.89	1.27804	22.89	0.02767
		22.9	1.26911	22.9	0.03298
		22.91	1.26579	22.91	0.04943
		22.92	1.27364	22.92	0.03656
		22.93	1.22873	22.93	0.035
		22.94	1.2568	22.94	0.02591
		22.95	1.25719	22.95	0.06758
		22.96	1.23621	22.96	0.04443
		22.97	1.28098	22.97	0.02756
[truncated: 703 more rows]

## Sheet: Supplementary Figure 7
Ir(ppy)3 (brown)				DHI (purple)				Me-DHI (blue)				iBu-DHI (red)				2-EtBu-DHI (green)
Wavelength (nm)	Molar absorption coefficient (104 M−1 cm−1)	Wavelength (nm)	Normalized PL intensity (arb. units)	Wavelength (nm)	Molar absorption coefficient (104 M−1 cm−1)	Wavelength (nm)	Normalized PL intensity (arb. units)	Wavelength (nm)	Molar absorption coefficient (104 M−1 cm−1)	Wavelength (nm)	Normalized PL intensity (arb. units)	Wavelength (nm)	Molar absorption coefficient (104 M−1 cm−1)	Wavelength (nm)	Normalized PL intensity (arb. units)	Wavelength (nm)	Molar absorption coefficient (104 M−1 cm−1)	Wavelength (nm)	Normalized PL intensity (arb. units)
494.5	1187.43	465	0.00327	400	8.69101	320	0.000252469	400	-0.94029	335	0.00167	400	-16.7108	340	-0.00113	400	3.537	340	0.00201
494	1222.94	465.4	0.00358	399.5	-4.00278	320.2	0.000257736	399.5	-0.99676	335.2	0.00181	399.5	-16.9541	340.2	-0.000918401	399.5	3.81554	340.4	0.00259
493.5	1258.42	465.8	0.00388	399	-46.2168	320.4	0.000254328	399	-0.95096	335.4	0.00196	399	-17.1797	340.4	-0.000689416	399	4.18905	340.8	0.00329
493	1292.25	466.2	0.00416	398.5	8.41743	320.6	0.000256535	398.5	-1.42463	335.6	0.00212	398.5	-17.3412	340.6	-0.000439669	398.5	4.16629	341.2	0.00422
492.5	1325.41	466.6	0.00451	398	13.0797	320.8	0.000263183	398	-1.51186	335.8	0.0023	398	-17.1603	340.8	-0.000161143	398	4.31665	341.6	0.00543
492	1357.2	467	0.0049	397.5	-20.2857	321	0.000264087	397.5	-1.6428	336	0.00251	397.5	-16.8651	341	0.000154478	397.5	4.65783	342	0.00684
491.5	1387.6	467.4	0.00511	397	9.37257	321.2	0.000265797	397	-1.63899	336.2	0.00275	397	-16.1699	341.2	0.000499777	397	4.47575	342.4	0.00894
491	1416.31	467.8	0.00553	396.5	19.0816	321.4	0.000273045	396.5	-1.63803	336.4	0.00302	396.5	-15.3795	341.4	0.000891529	396.5	3.91456	342.8	0.01133
490.5	1444.12	468.2	0.00586	396	4.15608	321.6	0.000280861	396	-1.73774	336.6	0.00333	396	-15.1414	341.6	0.00134	396	3.86533	343.2	0.01397
490	1470.41	468.6	0.0063	395.5	33.9053	321.8	0.000290375	395.5	-1.36292	336.8	0.00368	395.5	-15.3128	341.8	0.00182	395.5	4.1323	343.6	0.01729
489.5	1495.31	469	0.00698	395	-1.9874	322	0.000300172	395	-0.64032	337	0.00408	395	-15.389	342	0.00238	395	3.82122	344	0.02111
489	1519.11	469.4	0.00725	394.5	-4.13665	322.2	0.000313539	394.5	-0.46996	337.2	0.00455	394.5	-15.9509	342.2	0.00301	394.5	4.29604	344.4	0.02597
488.5	1541.57	469.8	0.00774	394	-44.3156	322.4	0.00033123	394	0.02552	337.4	0.0051	394	-16.646	342.4	0.00374	394	4.49194	344.8	0.03132
488	1562.28	470.2	0.00849	393.5	-36.6798	322.6	0.000343164	393.5	-0.01048	337.6	0.00572	393.5	-17.7697	342.6	0.00455	393.5	5.39196	345.2	0.0376
487.5	1582.28	470.6	0.00888	393	8.07723	322.8	0.000361675	393	-0.0139	337.8	0.00641	393	-18.3602	342.8	0.00546	393	5.48363	345.6	0.045
487	1599.95	471	0.00973	392.5	-17.8836	323	0.000394314	392.5	-0.17027	338	0.00722	392.5	-18.6649	343	0.0065	392.5	5.74499	346	0.05301
486.5	1616.56	471.4	0.01039	392	9.33791	323.2	0.000416368	392	-0.30664	338.2	0.00817	392	-18.5887	343.2	0.00768	392	6.30636	346.4	0.06252
486	1632.18	471.8	0.01113	391.5	14.0081	323.4	0.00044294	391.5	-0.29635	338.4	0.00927	391.5	-18.9506	343.4	0.00902	391.5	6.2711	346.8	0.07317
485.5	1646.2	472.2	0.01195	391	-12.5901	323.6	0.000464562	391	-0.47767	338.6	0.01049	391	-18.9791	343.6	0.01057	391	6.57649	347.2	0.08426
485	1660.37	472.6	0.01284	390.5	-10.0191	323.8	0.000490024	390.5	0.02285	338.8	0.01185	390.5	-18.7481	343.8	0.01229	390.5	6.98654	347.6	0.09653
484.5	1672.67	473	0.01374	390	6.00659	324	0.000515131	390	0.0758	339	0.01341	390	-18.8554	344	0.0142	390	6.96165	348	0.10962
484	1685.46	473.4	0.01496	389.5	4.6548	324.2	0.000547111	389.5	0.20903	339.2	0.01515	389.5	-18.7887	344.2	0.01632	389.5	6.94377	348.4	0.12438
483.5	1697.08	473.8	0.0159	389	-34.1832	324.4	0.000577059	389	0.11275	339.4	0.01711	389	-19.1125	344.4	0.01869	389	6.93225	348.8	0.13873
483	1707.86	474.2	0.01707	388.5	3.31874	324.6	0.000610589	388.5	0.15637	339.6	0.01934	388.5	-19.2648	344.6	0.02132	388.5	7.03794	349.2	0.15567
482.5	1718.53	474.6	0.01878	388	-71.7671	324.8	0.000661694	388	0.15084	339.8	0.02188	388	-19.3315	344.8	0.02423	388	7.40334	349.6	0.17426
482	1729.22	475	0.02016	387.5	-9.83425	325	0.000710655	387.5	0.07675	340	0.02478	387.5	-19.5029	345	0.02743	387.5	7.28375	350	0.19437
481.5	1739.9	475.4	0.02138	387	-44.2581	325.2	0.000774668	387	0.20855	340.2	0.02809	387	-19.8362	345.2	0.03094	387	7.59305	350.4	0.21426
481	1750.76	475.8	0.02312	386.5	-19.9984	325.4	0.000841786	386.5	1.01862	340.4	0.03184	386.5	-19.8457	345.4	0.03483	386.5	7.91148	350.8	0.23577
480.5	1762.03	476.2	0.02467	386	-39.015	325.6	0.000910737	386	1.13883	340.6	0.036	386	-19.8076	345.6	0.0391	386	7.97034	351.2	0.2571
480	1774.68	476.6	0.02643	385.5	-5.98486	325.8	0.000983244	385.5	1.43003	340.8	0.04054	385.5	-19.8648	345.8	0.04379	385.5	8.26007	351.6	0.27892
479.5	1787.67	477	0.02852	385	-16.2614	326	0.00107	385	1.96682	341	0.04547	385	-19.7505	346	0.04894	385	8.7722	352	0.30073
479	1802.16	477.4	0.03064	384.5	-21.8321	326.2	0.00115	384.5	1.91452	341.2	0.05079	384.5	-19.7045	346.2	0.05461	384.5	9.13382	352.4	0.32471
478.5	1817.5	477.8	0.03297	384	11.8861	326.4	0.00124	384	2.5364	341.4	0.05653	384	-19.2295	346.4	0.06081	384	9.07063	352.8	0.34843
478	1833.74	478.2	0.03584	383.5	-42.978	326.6	0.00133	383.5	2.62544	341.6	0.06264	383.5	-19.56	346.6	0.06746	383.5	9.24502	353.2	0.37228
477.5	1851.72	478.6	0.03827	383	-30.6848	326.8	0.00143	383	2.76138	341.8	0.06915	383	-19.7017	346.8	0.07461	383	10.0247	353.6	0.3955
477	1872.1	479	0.04134	382.5	-51.8618	327	0.00154	382.5	2.5883	342	0.07612	382.5	-20.1287	347	0.08229	382.5	10.7762	354	0.41977
476.5	1893.5	479.4	0.04451	382	-0.97336	327.2	0.00166	382	2.34165	342.2	0.08358	382	-20.065	347.2	0.09056	382	10.8132	354.4	0.44255
476	1916.95	479.8	0.04832	381.5	2.92372	327.4	0.0018	381.5	2.52655	342.4	0.09179	381.5	-19.596	347.4	0.09929	381.5	11.2987	354.8	0.46552
475.5	1942.04	480.2	0.05136	381	19.4512	327.6	0.00194	381	2.3072	342.6	0.10054	381	-19.9685	347.6	0.1085	381	11.4233	355.2	0.48718
475	1969.36	480.6	0.0554	380.5	-3.45688	327.8	0.0021	380.5	1.89414	342.8	0.1099	380.5	-20.1119	347.8	0.11824	380.5	11.6839	355.6	0.51037
474.5	1999.04	481	0.05956	380	18.1632	328	0.00228	380	1.60031	343	0.11976	380	-20.0405	348	0.12852	380	11.7698	356	0.53384
474	2029.54	481.4	0.06441	379.5	-35.6707	328.2	0.00247	379.5	1.59711	343.2	0.13013	379.5	-20.1786	348.2	0.13931	379.5	11.739	356.4	0.55397
473.5	2062.57	481.8	0.06932	379	40.1217	328.4	0.00268	379	1.74863	343.4	0.14092	379	-19.8792	348.4	0.15071	379	11.663	356.8	0.57282
473	2097	482.2	0.0744	378.5	10.7771	328.6	0.00293	378.5	1.60858	343.6	0.15227	378.5	-20.4557	348.6	0.16256	378.5	11.3672	357.2	0.59476
472.5	2133.19	482.6	0.07999	378	-29.2621	328.8	0.00319	378	1.44692	343.8	0.16415	378	-20.4437	348.8	0.1748	378	12.2783	357.6	0.61444
472	2170.86	483	0.08472	377.5	-50.2862	329	0.00347	377.5	1.28235	344	0.17636	377.5	-20.4318	349	0.18752	377.5	12.1138	358	0.63403
471.5	2209.3	483.4	0.0919	377	65.1418	329.2	0.00378	377	1.09923	344.2	0.18912	377	-20.3941	349.2	0.20059	377	12.2892	358.4	0.65258
471	2249.56	483.8	0.09869	376.5	-3.86419	329.4	0.00414	376.5	1.67226	344.4	0.20226	376.5	-20.0945	349.4	0.21403	376.5	12.7974	358.8	0.66965
470.5	2290.38	484.2	0.10541	376	12.5119	329.6	0.00455	376	1.98226	344.6	0.21578	376	-20.0165	349.6	0.22776	376	13.6568	359.2	0.68569
470	2331.82	484.6	0.11388	375.5	-33.658	329.8	0.005	375.5	2.51028	344.8	0.22983	375.5	-19.7735	349.8	0.24165	375.5	14.4726	359.6	0.70307
469.5	2374.55	485	0.12153	375	-23.7365	330	0.00551	375	2.59315	345	0.24418	375	-19.4555	350	0.25579	375	14.8409	360	0.71924
469	2416.75	485.4	0.1313	374.5	-27.6771	330.2	0.00608	374.5	3.24955	345.2	0.25869	374.5	-18.9719	350.2	0.27037	374.5	15.7043	360.4	0.73527
468.5	2459.47	485.8	0.14076	374	21.538	330.4	0.00678	374	4.02255	345.4	0.27334	374	-18.266	350.4	0.28525	374	16.3823	360.8	0.75135
468	2502.13	486.2	0.15011	373.5	-15.706	330.6	0.00758	373.5	3.88078	345.6	0.28807	373.5	-17.866	350.6	0.30033	373.5	17.3285	361.2	0.76551
467.5	2544.88	486.6	0.15993	373	-88.4244	330.8	0.00851	373	4.04157	345.8	0.30258	373	-17.5884	350.8	0.31556	373	18.1727	361.6	0.77955
467	2587.59	487	0.16984	372.5	13.521	331	0.00961	372.5	4.29156	346	0.31703	372.5	-16.8415	351	0.33077	372.5	19.4164	362	0.79409
466.5	2629.24	487.4	0.18126	372	41.53	331.2	0.01087	372	4.64362	346.2	0.3314	372	-16.6037	351.2	0.34613	372	20.5631	362.4	0.80802
466	2670.4	487.8	0.19233	371.5	-35.4791	331.4	0.0123	371.5	4.6125	346.4	0.34554	371.5	-16.4374	351.4	0.3615	371.5	20.9994	362.8	0.82123
465.5	2711.5	488.2	0.20499	371	19.429	331.6	0.01396	371	4.36211	346.6	0.35971	371	-16.1795	351.6	0.37674	371	21.6881	363.2	0.83432
465	2752.08	488.6	0.2165	370.5	0.52006	331.8	0.01584	370.5	4.96373	346.8	0.37386	370.5	-15.4779	351.8	0.39177	370.5	22.5513	363.6	0.84659
464.5	2791.24	489	0.22858	370	35.7211	332	0.01796	370	6.4234	347	0.38786	370	-13.1837	352	0.40668	370	28.7645	364	0.85859
464	2829.88	489.4	0.24381	369.5	53.922	332.2	0.02034	369.5	7.39047	347.2	0.40183	369.5	-11.7653	352.2	0.42139	369.5	30.2897	364.4	0.87059
463.5	2868.25	489.8	0.25742	369	70.6966	332.4	0.02302	369	8.04932	347.4	0.41583	369	-10.3492	352.4	0.43606	369	31.5702	364.8	0.88391
463	2904.88	490.2	0.27198	368.5	-75.7346	332.6	0.02594	368.5	8.13032	347.6	0.4295	368.5	-8.51156	352.6	0.4503	368.5	33.3465	365.2	0.89364
462.5	2941.72	490.6	0.28753	368	-39.7288	332.8	0.02919	368	8.38271	347.8	0.44307	368	-6.44824	352.8	0.46408	368	35.6986	365.6	0.90529
462	2977.29	491	0.30414	367.5	-72.2919	333	0.03277	367.5	9.2611	348	0.45641	367.5	-4.1097	353	0.47771	367.5	38.3181	366	0.91701
461.5	3012.69	491.4	0.32075	367	13.07	333.2	0.03668	367	9.00343	348.2	0.46943	367	-1.33024	353.2	0.49097	367	40.5571	366.4	0.92743
461	3046.91	491.8	0.33628	366.5	80.384	333.4	0.04099	366.5	10.1228	348.4	0.48187	366.5	1.64136	353.4	0.50373	366.5	43.5518	366.8	0.93706
460.5	3079.34	492.2	0.35333	366	177.735	333.6	0.04573	366	10.2943	348.6	0.49378	366	5.0506	353.6	0.51595	366	47.1679	367.2	0.94781
460	3112.25	492.6	0.37158	365.5	19.9764	333.8	0.05087	365.5	11.218	348.8	0.50521	365.5	9.05142	353.8	0.52769	365.5	51.2193	367.6	0.95755
459.5	3143.74	493	0.38686	365	-61.1856	334	0.0565	365	11.7513	349	0.51622	365	13.0991	354	0.53895	365	56.4056	368	0.96338
459	3173.78	493.4	0.40393	364.5	8.31796	334.2	0.06265	364.5	13.7606	349.2	0.52711	364.5	18.4091	354.2	0.54989	364.5	61.6959	368.4	0.97258
458.5	3202.55	493.8	0.42083	364	61.0631	334.4	0.06942	364	14.9795	349.4	0.53768	364	24.6305	354.4	0.56041	364	68.0029	368.8	0.98134
458	3231.29	494.2	0.4402	363.5	50.0353	334.6	0.07664	363.5	16.0651	349.6	0.54786	363.5	32.1107	354.6	0.57046	363.5	76.228	369.2	0.98445
457.5	3259.04	494.6	0.46069	363	20.3738	334.8	0.0844	363	18.0268	349.8	0.55764	363	40.8314	354.8	0.5801	363	85.4133	369.6	0.98862
457	3285.65	495	0.47969	362.5	1.75021	335	0.09269	362.5	20.5504	350	0.56715	362.5	51.0618	355	0.58947	362.5	95.9773	370	0.99376
456.5	3311.72	495.4	0.49533	362	2.95296	335.2	0.10146	362	22.674	350.2	0.57643	362	62.8131	355.2	0.59846	362	108.924	370.4	0.99642
456	3337.16	495.8	0.51533	361.5	-27.4597	335.4	0.11069	361.5	25.0357	350.4	0.58546	361.5	77.8402	355.4	0.60708	361.5	123.335	370.8	0.99683
455.5	3361.34	496.2	0.53529	361	51.4143	335.6	0.12044	361	28.9972	350.6	0.59423	361	95.2005	355.6	0.61526	361	141.937	371.2	1
455	3384.67	496.6	0.55418	360.5	12.7959	335.8	0.13071	360.5	32.9403	350.8	0.60243	360.5	115.941	355.8	0.62305	360.5	162.821	371.6	0.99971
454.5	3406.95	497	0.57426	360	41.1706	336	0.1413	360	37.6796	351	0.61018	360	140.615	356	0.6305	360	187.72	372	0.99883
454	3428.23	497.4	0.5943	359.5	83.7279	336.2	0.15236	359.5	42.0815	351.2	0.61768	359.5	170.048	356.2	0.63748	359.5	218.029	372.4	0.99705
453.5	3449.13	497.8	0.6128	359	88.6417	336.4	0.16388	359	48.5162	351.4	0.62518	359	205.959	356.4	0.64398	359	253.551	372.8	0.99641
453	3468.74	498.2	0.63164	358.5	-123.18	336.6	0.17597	358.5	55.0868	351.6	0.63245	358.5	248.508	356.6	0.64991	358.5	297.433	373.2	0.9921
452.5	3487.87	498.6	0.64972	358	11.1002	336.8	0.18835	358	62.4007	351.8	0.63965	358	300.088	356.8	0.65542	358	351.786	373.6	0.98636
452	3506.26	499	0.66824	357.5	76.2716	337	0.20117	357.5	71.1961	352	0.64662	357.5	362.296	357	0.66045	357.5	416.691	374	0.98274
451.5	3524.28	499.4	0.69039	357	0.04785	337.2	0.2141	357	82.2493	352.2	0.65318	357	437.261	357.2	0.66527	357	495.13	374.4	0.9768
451	3541.01	499.8	0.70598	356.5	-44.6945	337.4	0.22736	356.5	95.1243	352.4	0.65966	356.5	527.876	357.4	0.66994	356.5	589.162	374.8	0.96949
450.5	3556.8	500.2	0.72373	356	-8.48121	337.6	0.24088	356	109.751	352.6	0.66609	356	636.303	357.6	0.67444	356	704.131	375.2	0.96306
450	3572.77	500.6	0.7388	355.5	-82.8603	337.8	0.25471	355.5	127.912	352.8	0.67223	355.5	766.543	357.8	0.67895	355.5	841.219	375.6	0.95421
449.5	3587.83	501	0.7562	355	12.7239	338	0.26865	355	150.805	353	0.67805	355	923.787	358	0.68352	355	1005.49	376	0.94484
449	3603.05	501.4	0.77355	354.5	42.6791	338.2	0.28238	354.5	177.878	353.2	0.6838	354.5	1110.58	358.2	0.68797	354.5	1197.41	376.4	0.93463
448.5	3618.42	501.8	0.78904	354	8.62963	338.4	0.29634	354	209.599	353.4	0.68945	354	1331.95	358.4	0.6927	354	1437.71	376.8	0.92713
448	3633.07	502.2	0.80277	353.5	108.378	338.6	0.31015	353.5	248.062	353.6	0.69512	353.5	1593.06	358.6	0.69756	353.5	1710.64	377.2	0.91653
447.5	3648.36	502.6	0.81721	353	83.5185	338.8	0.32421	353	295.048	353.8	0.70113	353	1900.02	358.8	0.70241	353	2026.35	377.6	0.90794
447	3663.62	503	0.83283	352.5	13.8598	339	0.33811	352.5	351.919	354	0.70724	352.5	2258.75	359	0.70717	352.5	2404.66	378	0.89792
446.5	3679.38	503.4	0.84402	352	89.5751	339.2	0.35203	352	420.284	354.2	0.71335	352	2674.41	359.2	0.71174	352	2836.82	378.4	0.88806
446	3695.64	503.8	0.85724	351.5	67.0974	339.4	0.36563	351.5	503.104	354.4	0.71952	351.5	3153.64	359.4	0.71642	351.5	3342.31	378.8	0.87889
445.5	3711.55	504.2	0.87174	351	177.504	339.6	0.37909	351	601.886	354.6	0.72589	351	3701.95	359.6	0.72116	351	3912.35	379.2	0.86846
445	3728.49	504.6	0.88155	350.5	4.73237	339.8	0.39262	350.5	720.474	354.8	0.73232	350.5	4325.38	359.8	0.72597	350.5	4565.87	379.6	0.85955
444.5	3745.71	505	0.8922	350	1.36611	340	0.40594	350	863.756	355	0.73882	350	5031.07	360	0.73058	350	5284.2	380	0.84883
444	3763.82	505.4	0.90325	349.5	55.1093	340.2	0.4192	349.5	1033.63	355.2	0.74524	349.5	5820.13	360.2	0.73534	349.5	6076.15	380.4	0.84115
443.5	3781.75	505.8	0.91106	349	90.0736	340.4	0.43224	349	1236.06	355.4	0.75162	349	6695.09	360.4	0.73992	349	6940.99	380.8	0.83105
443	3801.26	506.2	0.92294	348.5	185.318	340.6	0.44496	348.5	1475.1	355.6	0.75809	348.5	7656.14	360.6	0.74465	348.5	7867.42	381.2	0.82292
442.5	3821.28	506.6	0.9292	348	177.675	340.8	0.45752	348	1758.29	355.8	0.76455	348	8698.08	360.8	0.7497	348	8834.5	381.6	0.81418
442	3842.37	507	0.93892	347.5	136.47	341	0.46987	347.5	2090.45	356	0.77125	347.5	9812.18	361	0.75484	347.5	9840.41	382	0.80648
441.5	3863.9	507.4	0.94468	347	255.739	341.2	0.48176	347	2477.89	356.2	0.77778	347	10977.3	361.2	0.76016	347	10825.2	382.4	0.79853
441	3886.45	507.8	0.95346	346.5	378.329	341.4	0.49348	346.5	2927.56	356.4	0.78429	346.5	12174.1	361.4	0.76577	346.5	11862.5	382.8	0.79004
440.5	3910.34	508.2	0.96032	346	412.413	341.6	0.50497	346	3445.16	356.6	0.79089	346	13363.3	361.6	0.77186	346	12797.8	383.2	0.78141
440	3934.53	508.6	0.96457	345.5	361.68	341.8	0.51618	345.5	4037.62	356.8	0.79756	345.5	14502.8	361.8	0.77818	345.5	13629.3	383.6	0.77583
439.5	3959.52	509	0.97055	345	359.979	342	0.52695	345	4710.53	357	0.80421	345	15547.2	362	0.78497	345	14451.5	384	0.76935
439	3985.7	509.4	0.97609	344.5	614.088	342.2	0.53769	344.5	5469.92	357.2	0.81111	344.5	16457.8	362.2	0.79208	344.5	15073.4	384.4	0.76167
438.5	4012.83	509.8	0.97882	344	562.387	342.4	0.54796	344	6319.19	357.4	0.81826	344	17209.7	362.4	0.79943	344	15685.7	384.8	0.75359
438	4040.14	510.2	0.98429	343.5	869.34	342.6	0.5579	343.5	7261.96	357.6	0.82541	343.5	17805.9	362.6	0.8068	343.5	16098.5	385.2	0.74906
437.5	4067.77	510.6	0.98679	343	792.669	342.8	0.56777	343	8295.8	357.8	0.83282	343	18258.6	362.8	0.81419	343	16408.1	385.6	0.74221
437	4095.92	511	0.99119	342.5	1084.48	343	0.57721	342.5	9415.54	358	0.84063	342.5	18588.7	363	0.82172	342.5	16615.5	386	0.73659
436.5	4125.33	511.4	0.99319	342	1225.38	343.2	0.58646	342	10606.6	358.2	0.84828	342	18822.5	363.2	0.82899	342	16816.6	386.4	0.73162
436	4155.51	511.8	0.99676	341.5	1512.65	343.4	0.59556	341.5	11839.9	358.4	0.8564	341.5	18979.9	363.4	0.83633	341.5	16917.1	386.8	0.72539
435.5	4186.03	512.2	0.99738	341	1877.78	343.6	0.60457	341	13076.7	358.6	0.86461	341	19072.7	363.6	0.84381	341	16917.6	387.2	0.72001
435	4218.04	512.6	1.00119	340.5	2265.26	343.8	0.61336	340.5	14254.7	358.8	0.8728	340.5	19107.1	363.8	0.85107	340.5	16914.6	387.6	0.71376
434.5	4251.45	513	0.99846	340	2791.33	344	0.62187	340	15214.5	359	0.88082	340	18923	364	0.85833	340	16808	388	0.70874
434	4285.89	513.4	0.99944	339.5	3378.65	344.2	0.63029	339.5	16063.3	359.2	0.88864	339.5	18874.5	364.2	0.86587	339.5	16704.7	388.4	0.70337
433.5	4321.23	513.8	1.00077	339	4014.93	344.4	0.63844	339	16694	359.4	0.89642	339	18795.3	364.4	0.87329	339	16600.6	388.8	0.69692
433	4358.11	514.2	1.00055	338.5	4974.01	344.6	0.64595	338.5	17119.8	359.6	0.90401	338.5	18699.8	364.6	0.88062	338.5	16496.4	389.2	0.69147
432.5	4395.8	514.6	0.99844	338	5786.25	344.8	0.65325	338	17389.2	359.8	0.91139	338	18596.9	364.8	0.88823	338	16488.8	389.6	0.68525
432	4435.38	515	1	337.5	6994.83	345	0.66018	337.5	17551.2	360	0.91834	337.5	18504.6	365	0.89565	337.5	16388.2	390	0.67931
431.5	4476.1	515.4	0.99715	337	8176.28	345.2	0.66688	337	17644	360.2	0.92515	337	18434.2	365.2	0.90276	337	16386.1	390.4	0.67347
431	4518.94	515.8	0.99843	336.5	9714.2	345.4	0.6736	336.5	17690	360.4	0.93127	336.5	18397.3	365.4	0.91004	336.5	16387.9	390.8	0.66794
430.5	4564.02	516.2	0.99762	336	11268	345.6	0.68028	336	17694.9	360.6	0.93722	336	18405.9	365.6	0.91736	336	16394.3	391.2	0.6607
430	4611.45	516.6	0.99659	335.5	13020.7	345.8	0.68669	335.5	17653.7	360.8	0.9431	335.5	18466.8	365.8	0.92419	335.5	16501	391.6	0.65393
429.5	4661.21	517	0.99191	335	14652.5	346	0.69319	335	17572.7	361	0.94874	335	18585.5	366	0.93109	335	16708.3	392	0.64726
429	4714.2	517.4	0.9908	334.5	15961.2	346.2	0.69999	334.5	17453.9	361.2	0.95398	334.5	18764	366.2	0.93793	334.5	16921.1	392.4	0.63949
428.5	4769.81	517.8	0.98902	334	17076	346.4	0.70662	334	17306.1	361.4	0.95943	334	19003.8	366.4	0.94444	334	17139.5	392.8	0.63342
428	4827.87	518.2	0.98645	333.5	17519.6	346.6	0.71334	333.5	17147.9	361.6	0.9644	333.5	19305.6	366.6	0.95066	333.5	17553.7	393.2	0.6275
427.5	4889.96	518.6	0.9837	333	17589.5	346.8	0.72022	333	16996.9	361.8	0.96901	333	19667.1	366.8	0.95666	333	17878.3	393.6	0.61868
427	4954.77	519	0.97916	332.5	16944.1	347	0.72706	332.5	16868.4	362	0.9738	332.5	20081.2	367	0.96235	332.5	18302.9	394	0.61186
426.5	5023.61	519.4	0.97825	332	16600.5	347.2	0.73401	332	16778.5	362.2	0.97829	332	20547.2	367.2	0.96728	332	18827	394.4	0.60469
426	5096.21	519.8	0.97268	331.5	16577.1	347.4	0.74113	331.5	16739.6	362.4	0.98256	331.5	21056.5	367.4	0.97193	331.5	19259.1	394.8	0.597
425.5	5172.59	520.2	0.97176	331	16527.8	347.6	0.74835	331	16756.1	362.6	0.98641	331	21599.1	367.6	0.97632	331	19883.7	395.2	0.58868
425	5253.04	520.6	0.96978	330.5	16708.6	347.8	0.75591	330.5	16836.5	362.8	0.98981	330.5	22166.6	367.8	0.98014	330.5	20413.9	395.6	0.58111
424.5	5338.14	521	0.96671	330	16837.3	348	0.76361	330	16981.4	363	0.99251	330	22740.2	368	0.98365	330	20942.5	396	0.57393
424	5427.35	521.4	0.96199	329.5	16763.8	348.2	0.77139	329.5	17190.1	363.2	0.99479	329.5	23306	368.2	0.98705	329.5	21468	396.4	0.56507
423.5	5520.39	521.8	0.95817	329	17172.6	348.4	0.77937	329	17464.1	363.4	0.99682	329	23833.5	368.4	0.98997	329	21893	396.8	0.55626
423	5618.32	522.2	0.95464	328.5	17082.8	348.6	0.78731	328.5	17797	363.6	0.99816	328.5	24306.4	368.6	0.99233	328.5	22310.9	397.2	0.54855
422.5	5719.37	522.6	0.95371	328	17447.5	348.8	0.79545	328	18193.4	363.8	0.99918	328	24703.6	368.8	0.99472	328	22625.3	397.6	0.53972
422	5824.53	523	0.94895	327.5	18010.6	349	0.80379	327.5	18651.7	364	0.99972	327.5	25009	369	0.99668	327.5	22930.6	398	0.53082
421.5	5932.69	523.4	0.94604	327	18648.8	349.2	0.81236	327	19163.6	364.2	0.9999	327	25214.8	369.2	0.99793	327	23035.9	398.4	0.52229
421	6044.22	523.8	0.94269	326.5	18969	349.4	0.82089	326.5	19726.5	364.4	1	326.5	25325.4	369.4	0.99896	326.5	23132.5	398.8	0.51345
420.5	6159.57	524.2	0.94083	326	19464.1	349.6	0.82957	326	20327.7	364.6	0.99966	326	25341.4	369.6	0.99968	326	23030.4	399.2	0.50465
420	6283.58	524.6	0.93656	325.5	19644.4	349.8	0.83829	325.5	20953.3	364.8	0.99915	325.5	25278	369.8	0.99993	325.5	22921.3	399.6	0.49718
419.5	6404.24	525	0.93536	325	19708.4	350	0.8468	325	21585.4	365	0.9984	325	25144	370	1	325	22806.6	400	0.48877
419	6526.84	525.4	0.93224	324.5	19667.5	350.2	0.8553	324.5	22189.4	365.2	0.99755	324.5	24960.3	370.2	0.99979	324.5	22592.1	400.4	0.48066
418.5	6650.76	525.8	0.92815	324	19519	350.4	0.86376	324	22738.5	365.4	0.99635	324	24730.2	370.4	0.99915	324	22279	400.8	0.47312
418	6775.92	526.2	0.92638	323.5	19525.7	350.6	0.8721	323.5	23195.9	365.6	0.99512	323.5	24466.4	370.6	0.99846	323.5	21963.5	401.2	0.46481
417.5	6902.48	526.6	0.92396	323	19715.1	350.8	0.88006	323	23536.8	365.8	0.99373	323	24174.8	370.8	0.99738	323	21741.6	401.6	0.45713
417	7028.21	527	0.91997	322.5	20379.4	351	0.88798	322.5	23747.3	366	0.99194	322.5	23863.6	371	0.99612	322.5	21424	402	0.44864
416.5	7153.82	527.4	0.91687	322	20957.6	351.2	0.8958	322	23814.5	366.2	0.99031	322	23544.5	371.2	0.99448	322	21106.6	402.4	0.4406
416	7278.27	527.8	0.91409	321.5	21554	351.4	0.90325	321.5	23763.2	366.4	0.98829	321.5	23225.9	371.4	0.99264	321.5	20790.3	402.8	0.43297
415.5	7401.74	528.2	0.91094	321	22540.8	351.6	0.91086	321	23609.1	366.6	0.98607	321	22909.1	371.6	0.99065	321	20475.8	403.2	0.42619
415	7524.85	528.6	0.90801	320.5	22968.3	351.8	0.9185	320.5	23384.7	366.8	0.98344	320.5	22606.2	371.8	0.98861	320.5	20163.8	403.6	0.41849
414.5	7644.45	529	0.90614	320	23952	352	0.92573	320	23110.1	367	0.98082	320	22324.3	372	0.98616	320	19949.6	404	0.41123
414	7762.7	529.4	0.90449	319.5	24955.2	352.2	0.93293	319.5	22801.9	367.2	0.97781	319.5	22072	372.2	0.98339	319.5	19738.9	404.4	0.4048
413.5	7877.42	529.8	0.90101	319	25536.5	352.4	0.93985	319	22471.8	367.4	0.97449	319	21850	372.4	0.98066	319	19531.3	404.8	0.39651
413	7988.76	530.2	0.89751	318.5	26387.2	352.6	0.94639	318.5	22123.2	367.6	0.97106	318.5	21659	372.6	0.97755	318.5	19422	405.2	0.38991
412.5	8095.98	530.6	0.89584	318	27013	352.8	0.9525	318	21762.7	367.8	0.96753	318	21497.6	372.8	0.97425	318	19315.3	405.6	0.38361
412	8199.96	531	0.8925	317.5	27519.5	353	0.95848	317.5	21396.8	368	0.96393	317.5	21362.6	373	0.9707	317.5	19210.8	406	0.3766
411.5	8298.9	531.4	0.89117	317	27309.9	353.2	0.96371	317	21034.3	368.2	0.96012	317	21250.3	373.2	0.96691	317	19107.7	406.4	0.37038
411	8392.65	531.8	0.88836	316.5	27033.7	353.4	0.96841	316.5	20687.6	368.4	0.95641	316.5	21149.4	373.4	0.96266	316.5	19005.3	406.8	0.36455
410.5	8482.86	532.2	0.88599	316	26387	353.6	0.97302	316	20361.7	368.6	0.95249	316	21055.8	373.6	0.95836	316	18902.8	407.2	0.3592
410	8569.27	532.6	0.8844	315.5	25939.7	353.8	0.97713	315.5	20064.6	368.8	0.94848	315.5	20959	373.8	0.95405	315.5	18895.1	407.6	0.35268
409.5	8651.17	533	0.8818	315	25441.1	354	0.98108	315	19804.4	369	0.94439	315	20853.5	374	0.9495	315	18791	408	0.347
409	8727.43	533.4	0.88104	314.5	25367.9	354.2	0.98467	314.5	19579.1	369.2	0.94017	314.5	20732.8	374.2	0.94491	314.5	18685.2	408.4	0.34183
408.5	8800.81	533.8	0.87784	314	25354.3	354.4	0.98785	314	19386.8	369.4	0.93564	314	20591.4	374.4	0.9403	314	18481.9	408.8	0.33591
408	8871.21	534.2	0.87435	313.5	25038.2	354.6	0.99081	313.5	19224.8	369.6	0.93124	313.5	20428.9	374.6	0.9353	313.5	18371.5	409.2	0.33136
407.5	8936.9	534.6	0.87277	313	24556.9	354.8	0.99351	313	19084.2	369.8	0.92698	313	20236.1	374.8	0.9301	313	18163.6	409.6	0.3265
407	8999.79	535	0.87038	312.5	24850.9	355	0.9956	312.5	18961.8	370	0.92244	312.5	20018.5	375	0.92504	312.5	17953	410	0.32162
406.5	9060.55	535.4	0.86836	312	24491.9	355.2	0.99728	312	18852.9	370.2	0.91778	312	19773	375.2	0.91996	312	17740.2	410.4	0.31592
406	9119.47	535.8	0.86765	311.5	24550.6	355.4	0.99837	311.5	18748.5	370.4	0.91306	311.5	19498.2	375.4	0.91454	311.5	17429.7	410.8	0.31096
405.5	9177.03	536.2	0.86377	311	24647.4	355.6	0.9991	311	18648.8	370.6	0.90836	311	19198.6	375.6	0.90921	311	17212.8	411.2	0.30697
405	9234.28	536.6	0.86016	310.5	24657.1	355.8	0.99989	310.5	18550.2	370.8	0.90373	310.5	18872.5	375.8	0.90362	310.5	16899.1	411.6	0.30199
404.5	9291.44	537	0.85856	310	24446.7	356	1	310	18447.1	371	0.89904	310	18527.8	376	0.89784	310	16584.5	412	0.29727
404	9348.59	537.4	0.85625	309.5	24000.4	356.2	0.99937	309.5	18336.3	371.2	0.89433	309.5	18170.9	376.2	0.89222	309.5	16268.9	412.4	0.29246
403.5	9407.54	537.8	0.85358	309	23889.2	356.4	0.99849	309	18208.1	371.4	0.88956	309	17799.1	376.4	0.88661	309	15857.7	412.8	0.28818
403	9466.82	538.2	0.85216	308.5	23145	356.6	0.99724	308.5	18062	371.6	0.88515	308.5	17421.6	376.6	0.88098	308.5	15541.4	413.2	0.28359
402.5	9529.29	538.6	0.84994	308	22696.3	356.8	0.99535	308	17884.9	371.8	0.88088	308	17037.5	376.8	0.87561	308	15225.2	413.6	0.27915
402	9593.65	539	0.84627	307.5	22459	357	0.9934	307.5	17671.3	372	0.87673	307.5	16651.9	377	0.87033	307.5	14909.1	414	0.27497
401.5	9661.64	539.4	0.84465	307	22311.1	357.2	0.99126	307	17417.6	372.2	0.87263	307	16264.3	377.2	0.86503	307	14593.3	414.4	0.27123
401	9732.9	539.8	0.84178	306.5	22102.2	357.4	0.98873	306.5	17125.9	372.4	0.86856	306.5	15876.7	377.4	0.86001	306.5	14277.9	414.8	0.26702
400.5	9806.67	540.2	0.83742	306	22201.7	357.6	0.98632	306	16799.9	372.6	0.86472	306	15489.8	377.6	0.8551	306	13962.8	415.2	0.26214
400	9884.74	540.6	0.83524	305.5	22067.1	357.8	0.98414	305.5	16446.2	372.8	0.86102	305.5	15107.4	377.8	0.85042	305.5	13648.4	415.6	0.25745
399.5	9967.28	541	0.83141	305	22400.9	358	0.98199	305	16070.7	373	0.85719	305	14733.2	378	0.84587	305	13335	416	0.25332
399	10053.8	541.4	0.82799	304.5	22069.7	358.2	0.97977	304.5	15678.6	373.2	0.85322	304.5	14365.2	378.2	0.84128	304.5	13022.2	416.4	0.24957
398.5	10145.5	541.8	0.82608	304	22160.3	358.4	0.97784	304	15278.6	373.4	0.84944	304	14008.7	378.4	0.83652	304	12710.3	416.8	0.24534
398	10241.1	542.2	0.82185	303.5	21904.7	358.6	0.97585	303.5	14871.9	373.6	0.84563	303.5	13664.1	378.6	0.83199	303.5	12399.7	417.2	0.24128
397.5	10343	542.6	0.819	303	21646.2	358.8	0.97387	303	14464.7	373.8	0.84192	303	13331.1	378.8	0.82758	303	12184.9	417.6	0.23721
397	10449.8	543	0.81442	302.5	21352.9	359	0.97163	302.5	14060.4	374	0.83844	302.5	13009.7	379	0.82327	302.5	11875.8	418	0.23226
396.5	10558.8	543.4	0.81086	302	21184.6	359.2	0.96933	302	13661.7	374.2	0.83477	302	12700.5	379.2	0.81887	302	11662.6	418.4	0.22852
396	10670.9	543.8	0.80823	301.5	20671.2	359.4	0.96699	301.5	13275.5	374.4	0.83093	301.5	12400.5	379.4	0.81452	301.5	11355	418.8	0.224
395.5	10785.5	544.2	0.80558	301	19874.6	359.6	0.9644	301	12905.5	374.6	0.82744	301	12110.6	379.6	0.81018	301	11143.1	419.2	0.22036
395	10902	544.6	0.80125	300.5	19609.8	359.8	0.96189	300.5	12554	374.8	0.82392	300.5	11827.6	379.8	0.8059	300.5	10931.8	419.6	0.21624
394.5	11019.1	545	0.79763	300	18945	360	0.95927	300	12222.8	375	0.82031	300	11551.4	380	0.80173	300	10720.7	420	0.21199
394	11136.7	545.4	0.79227	299.5	18583.2	360.2	0.95661	299.5	32360.5	375.2	0.8169	299.5	32254	380.2	0.7975	299.5	32286.3	420.4	0.20818
393.5	11255.5	545.8	0.78817	299	18193.3	360.4	0.95361	299	32336.2	375.4	0.81339	299	32233.4	380.4	0.79328	299	32266.6	420.8	0.20413
393	11375.3	546.2	0.78608	298.5	18011.3	360.6	0.95064	298.5	32311.6	375.6	0.80987	298.5	32211	380.6	0.78896	298.5	32245	421.2	0.20014
392.5	11495.3	546.6	0.779	298	17610.3	360.8	0.94768	298	32270.8	375.8	0.80636	298	32171.3	380.8	0.78506	298	32206.2	421.6	0.19623
392	11614.4	547	0.77574	297.5	17270.4	361	0.94477	297.5	32259.7	376	0.80313	297.5	32160.2	381	0.78115	297.5	32195.9	422	0.19245
391.5	11730.5	547.4	0.7697	297	16791.6	361.2	0.94187	297	32237.8	376.2	0.79968	297	32137.2	381.2	0.7774	297	32173.8	422.4	0.18866
391	11844.7	547.8	0.76599	296.5	16360.9	361.4	0.93912	296.5	32213.1	376.4	0.7966	296.5	32110.8	381.4	0.7737	296.5	32148.5	422.8	0.18485
390.5	11957	548.2	0.76338	296	16137.3	361.6	0.93646	296	32182.5	376.6	0.79352	296	32077.9	381.6	0.7699	296	32116.8	423.2	0.18124
390	12066	548.6	0.75701	295.5	15680.8	361.8	0.93386	295.5	32155.3	376.8	0.79063	295.5	32048.2	381.8	0.76645	295.5	32088.5	423.6	0.17824
389.5	12171.6	549	0.75355	295	15353.9	362	0.93151	295	32125	377	0.78793	295	32015.5	382	0.76299	295	32057.2	424	0.17471
389	12272.4	549.4	0.74899	294.5	14927.4	362.2	0.92918	294.5	32103	377.2	0.78537	294.5	31991.3	382.2	0.75971	294.5	32034.5	424.4	0.17106
388.5	12369.2	549.8	0.74383	294	14491	362.4	0.9272	294	32064.7	377.4	0.78323	294	31951.5	382.4	0.7564	294	31996.5	424.8	0.16732
388	12460.8	550.2	0.74021	293.5	14255.4	362.6	0.92507	293.5	32020.9	377.6	0.78099	293.5	31907.1	382.6	0.75326	293.5	31953.8	425.2	0.16369
387.5	12546.9	550.6	0.73503	293	13814.1	362.8	0.92282	293	31982.8	377.8	0.77901	293	31869.3	382.8	0.75027	293	31917.8	425.6	0.1601
387	12628.6	551	0.72944	292.5	13574.1	363	0.92063	292.5	31948.3	378	0.7771	292.5	31836	383	0.7474	292.5	31886.4	426	0.15657
386.5	12703.8	551.4	0.72321	292	13318.5	363.2	0.91809	292	31916.9	378.2	0.77539	292	31806.8	383.2	0.74484	292	31859.2	426.4	0.15379
386	12772.8	551.8	0.72055	291.5	13012	363.4	0.91544	291.5	31874.9	378.4	0.77343	291.5	31767.9	383.4	0.74219	291.5	31822.1	426.8	0.15067
385.5	12837.7	552.2	0.71588	291	12746.8	363.6	0.91262	291	31839.3	378.6	0.77164	291	31736	383.6	0.73977	291	31791.9	427.2	0.14738
385	12898.8	552.6	0.71019	290.5	12375.2	363.8	0.90982	290.5	31810.6	378.8	0.76994	290.5	31711.5	383.8	0.7374	290.5	31769.1	427.6	0.14434
384.5	12954.6	553	0.70323	290	12158.6	364	0.90657	290	31779.4	379	0.76821	290	31684.9	384	0.73515	290	31744.3	428	0.14114
384	13004.2	553.4	0.7004	289.5	11742.4	364.2	0.90343	289.5	31761.6	379.2	0.76642	289.5	31671.7	384.2	0.73283	289.5	31732.7	428.4	0.13818
383.5	13048.7	553.8	0.69525	289	11339.6	364.4	0.90037	289	31738.2	379.4	0.76473	289	31653.1	384.4	0.73041	289	31715.4	428.8	0.13536
383	13090.1	554.2	0.6898	288.5	11018.9	364.6	0.89694	288.5	31711.3	379.6	0.76286	288.5	31630.9	384.6	0.7282	288.5	31694.5	429.2	0.13248
382.5	13126.7	554.6	0.68354	288	10701.7	364.8	0.89372	288	31678.9	379.8	0.76085	288	31602.8	384.8	0.72579	288	31667.8	429.6	0.12975
382	13158.5	555	0.67919	287.5	10378.8	365	0.8907	287.5	31638.8	380	0.75915	287.5	31566.6	385	0.7234	287.5	31633	430	0.12702
381.5	13186.3	555.4	0.67455	287	9996.32	365.2	0.88747	287	31601.4	380.2	0.75727	287	31532.6	385.2	0.72109	287	31600.2	430.4	0.12427
381	13210.8	555.8	0.67106	286.5	9645.83	365.4	0.88427	286.5	31572	380.4	0.75519	286.5	31506.2	385.4	0.71881	286.5	31574.9	430.8	0.12196
380.5	13231.6	556.2	0.66428	286	9293.24	365.6	0.88118	286	31530.8	380.6	0.75291	286	31467.5	385.6	0.71661	286	31537.2	431.2	0.11902
380	13248.8	556.6	0.65982	285.5	9131.18	365.8	0.87794	285.5	31491.2	380.8	0.75095	285.5	31429.7	385.8	0.7145	285.5	31500.6	431.6	0.11631
379.5	13262.3	557	0.65586	285	8841.96	366	0.87485	285	31465.2	381	0.74874	285	31405.1	386	0.71247	285	31476.9	432	0.11423
379	13272.9	557.4	0.64971	284.5	8615.89	366.2	0.87192	284.5	31437.1	381.2	0.7464	284.5	31378.2	386.2	0.71049	284.5	31450.7	432.4	0.11132
378.5	13280	557.8	0.64525	284	8291.69	366.4	0.86917	284	31409.6	381.4	0.7441	284	31351.6	386.4	0.70855	284	31424.9	432.8	0.10925
378	13284.2	558.2	0.6399	283.5	8032.35	366.6	0.86602	283.5	31366.8	381.6	0.74156	283.5	31309.7	386.6	0.7066	283.5	31383.6	433.2	0.10697
377.5	13284.9	558.6	0.63522	283	7725.91	366.8	0.86325	283	31334.9	381.8	0.73922	283	31278.5	386.8	0.70479	283	31353.2	433.6	0.10501
377	13283.7	559	0.62909	282.5	7462.95	367	0.86059	282.5	31299	382	0.73663	282.5	31243.5	387	0.70284	282.5	31318.9	434	0.10277
376.5	13280.2	559.4	0.62582	282	7249.95	367.2	0.8577	282	31249.2	382.2	0.73426	282	31194.6	387.2	0.70076	282	31271	434.4	0.10045
376	13273.6	559.8	0.61995	281.5	6917.33	367.4	0.8551	281.5	31177.4	382.4	0.73147	281.5	31123.9	387.4	0.69858	281.5	31201.1	434.8	0.09859
375.5	13265.9	560.2	0.6153	281	6720.57	367.6	0.85241	281	31096.4	382.6	0.7288	281	31044.3	387.6	0.69653	281	31122.4	435.2	0.09665
375	13254.9	560.6	0.61074	280.5	6413.21	367.8	0.8498	280.5	31011.5	382.8	0.7263	280.5	30961.2	387.8	0.69447	280.5	31039.8	435.6	0.09455
374.5	13242.6	561	0.60524	280	6234.73	368	0.84696	280	30888.7	383	0.72352	280	30840.1	388	0.6923	280	30919.6	436	0.0928
374	13228.4	561.4	0.59997	279.5	6032.78	368.2	0.84458	279.5	30734.3	383.2	0.72059	279.5	30687.7	388.2	0.69032	279.5	30767.6	436.4	0.09106
373.5	13210.5	561.8	0.59804	279	5786.53	368.4	0.8421	279	30529	383.4	0.71766	279	30484.5	388.4	0.68797	279	30565	436.8	0.08913
373	13191	562.2	0.59213	278.5	5535.75	368.6	0.83951	278.5	30288.3	383.6	0.71472	278.5	30246.1	388.6	0.68566	278.5	30327	437.2	0.08744
372.5	13169.3	562.6	0.58675	278	5310.8	368.8	0.83725	278	29976.6	383.8	0.71143	278	29936.6	388.8	0.6833	278	30017.9	437.6	0.08579
372	13146.1	563	0.58231	277.5	5131.96	369	0.835	277.5	29597.9	384	0.70839	277.5	29560.1	389	0.68109	277.5	29641.9	438	0.08405
371.5	13120.5	563.4	0.57475	277	4913.76	369.2	0.83263	277	29139.2	384.2	0.70516	277	29103.5	389.2	0.67862	277	29185.5	438.4	0.0824
371	13094.2	563.8	0.57188	276.5	4750.47	369.4	0.83065	276.5	28616.2	384.4	0.70137	276.5	28582.5	389.4	0.67583	276.5	28664.9	438.8	0.08094
370.5	13067.1	564.2	0.56745	276	4557.22	369.6	0.82865	276	28017.1	384.6	0.69787	276	27985.4	389.6	0.67316	276	28068.1	439.2	0.0793
370	13032.7	564.6	0.56225	275.5	4423.88	369.8	0.82658	275.5	27352	384.8	0.69441	275.5	27322.1	389.8	0.67021	275.5	27405.1	439.6	0.07758
369.5	13002.8	565	0.5585	275	4201.26	370	0.82463	275	26635.4	385	0.6905	275	26607.1	390	0.66709	275	26690.6	440	0.07603
369	12970.5	565.4	0.55451	274.5	4064.48	370.2	0.8227	274.5	25865.5	385.2	0.68664	274.5	25838.8	390.2	0.66397	274.5	25922.5	440.4	0.07459
368.5	12936.3	565.8	0.54855	274	3843.45	370.4	0.82076	274	25057.5	385.4	0.68281	274	25032.1	390.4	0.6607	274	25116.3	440.8	0.07308
368	12901.2	566.2	0.54375	273.5	3775.11	370.6	0.81868	273.5	24220.4	385.6	0.67891	273.5	24196.3	390.6	0.6572	273.5	24280.8	441.2	0.07139
367.5	12864.7	566.6	0.53884	273	3641.25	370.8	0.81666	273	23362.3	385.8	0.67486	273	23339.3	390.8	0.65367	273	23424.4	441.6	0.07005
367	12826.9	567	0.53539	272.5	3379.35	371	0.81443	272.5	22500.7	386	0.67111	272.5	22478.7	391	0.65011	272.5	22564.4	442	0.06845
366.5	12790	567.4	0.53159	272	3367.73	371.2	0.81207	272	21638.2	386.2	0.6671	272	21617.3	391.2	0.64635	272	21703.5	442.4	0.06734
366	12750.4	567.8	0.52541	271.5	3189.92	371.4	0.80988	271.5	20784.5	386.4	0.66289	271.5	20764.6	391.4	0.64266	271.5	20851.4	442.8	0.0661
365.5	12709.5	568.2	0.52095	271	2982.86	371.6	0.80763	271	19943.3	386.6	0.65877	271	19924.3	391.6	0.6392	271	20011.9	443.2	0.06479
365	12670.3	568.6	0.5186	270.5	2869.55	371.8	0.80541	270.5	19124.6	386.8	0.65467	270.5	19106.8	391.8	0.63564	270.5	19195	443.6	0.06344
364.5	12630.8	569	0.51299	270	2664.28	372	0.80325	270	18330	387	0.65038	270	18313.3	392	0.63194	270	18402.2	444	0.06213
364	12590	569.4	0.50793	269.5	2620.28	372.2	0.80097	269.5	17556.6	387.2	0.64594	269.5	17541.1	392.2	0.62822	269.5	17630.8	444.4	0.06086
363.5	12550	569.8	0.50472	269	2580.58	372.4	0.79883	269	16809.8	387.4	0.64161	269	16795.5	392.4	0.62456	269	16885.7	444.8	0.05954
363	12510.1	570.2	0.50168	268.5	2400.92	372.6	0.79632	268.5	16087	387.6	0.63728	268.5	16074	392.6	0.62094	268.5	16164.7	445.2	0.05817
362.5	12469.7	570.6	0.49761	268	2272.74	372.8	0.79402	268	15391	387.8	0.63295	268	15379.3	392.8	0.61722	268	15470.6	445.6	0.057
362	12429.4	571	0.49253	267.5	2191.03	373	0.79148	267.5	14720	388	0.62878	267.5	14709.7	393	0.6133	267.5	14801.4	446	0.05585
361.5	12390.2	571.4	0.48846	267	2090.63	373.2	0.7887	267	14074	388.2	0.6246	267	14065	393.2	0.60938	267	14157.1	446.4	0.05471
361	12351.2	571.8	0.48489	266.5	2032.44	373.4	0.78584	266.5	13453	388.4	0.62032	266.5	13445.1	393.4	0.60541	266.5	13537.6	446.8	0.05351
360.5	12312	572.2	0.48064	266	1919.8	373.6	0.78274	266	12856.3	388.6	0.61621	266	12849.6	393.6	0.60161	266	12942.6	447.2	0.05244
360	12273.3	572.6	0.47526	265.5	1838.71	373.8	0.77982	265.5	12285.7	388.8	0.61199	265.5	12280.4	393.8	0.59763	265.5	12373.7	447.6	0.05131
359.5	12236.6	573	0.47247	265	1770.05	374	0.7767	265	11740	389	0.60778	265	11735.9	394	0.59349	265	11829.7	448	0.05024
359	12198.8	573.4	0.46789	264.5	1731.86	374.2	0.7736	264.5	11220.8	389.2	0.60351	264.5	11218	394.2	0.5893	264.5	11312.5	448.4	0.04916
358.5	12161.2	573.8	0.46381	264	1590.49	374.4	0.77018	264	10724.7	389.4	0.5991	264	10723.3	394.4	0.58534	264	10818.4	448.8	0.04811
358	12124.5	574.2	0.45864	263.5	1534.02	374.6	0.76663	263.5	10254.6	389.6	0.59463	263.5	10254.7	394.6	0.58132	263.5	10350.2	449.2	0.04714
357.5	12088.6	574.6	0.45569	263	1539.62	374.8	0.76294	263	9808.09	389.8	0.59017	263	9809.82	394.8	0.5771	263	9905.91	449.6	0.04613
357	12052.8	575	0.45269	262.5	1456.74	375	0.75919	262.5	9388.26	390	0.58564	262.5	9391.92	395	0.57286	262.5	9488.35	450	0.04524
356.5	12017.3	575.4	0.44934	262	1436.95	375.2	0.75538	262	8994.7	390.2	0.58101	262	9000.4	395.2	0.56855	262	9097.03	450.4	0.04428
356	11981.5	575.8	0.44375	261.5	1362.36	375.4	0.7514	261.5	8627.58	390.4	0.57622	261.5	8635.73	395.4	0.56423	261.5	8732.52	450.8	0.0432
355.5	11945	576.2	0.44188	261	1272.02	375.6	0.74734	261	8287.84	390.6	0.57135	261	8298.85	395.6	0.55985	261	8396.21	451.2	0.04221
355	11908.4	576.6	0.43704	260.5	1319.78	375.8	0.74312	260.5	7977.31	390.8	0.56657	260.5	7991.75	395.8	0.5554	260.5	8089.68	451.6	0.04145
354.5	11869.9	577	0.43275	260	1224.81	376	0.73895	260	7696.29	391	0.56181	260	7714.92	396	0.55073	260	7814.16	452	0.04049
354	11831.5	577.4	0.42956	259.5	1143.13	376.2	0.7347	259.5	7446.28	391.2	0.55704	259.5	7470.01	396.2	0.5462	259.5	7570.97	452.4	0.03958
353.5	11792.9	577.8	0.42613	259	1202.84	376.4	0.73066	259	7227.73	391.4	0.5523	259	7257.98	396.4	0.54167	259	7361.64	452.8	0.03876
353	11753.5	578.2	0.4217	258.5	1157.8	376.6	0.7263	258.5	7042.34	391.6	0.54768	258.5	7080.91	396.6	0.53718	258.5	7188.54	453.2	0.03794
352.5	11714.6	578.6	0.41828	258	1129.53	376.8	0.72207	258	6891.32	391.8	0.54313	258	6940.95	396.8	0.53269	258	7053.72	453.6	0.03698
352	11674.3	579	0.41512	257.5	1141.4	377	0.71761	257.5	6778.22	392	0.53873	257.5	6842.41	397	0.52814	257.5	6962.07	454	0.03612
351.5	11633.5	579.4	0.41123	257	1114.09	377.2	0.71307	257	6704.64	392.2	0.53433	257	6788.25	397.2	0.52367	257	6916.62	454.4	0.03537
351	11589.4	579.8	0.40899	256.5	1177.43	377.4	0.70881	256.5	6676.33	392.4	0.52997	256.5	6785.88	397.4	0.51927	256.5	6924.77	454.8	0.03455
350.5	11546	580.2	0.40532	256	1123.98	377.6	0.70461	256	6697.19	392.6	0.52556	256	6841.11	397.6	0.51495	256	6992.6	455.2	0.03385
350	11500.9	580.6	0.40174	255.5	1149.23	377.8	0.70044	255.5	6774.82	392.8	0.52131	255.5	6963.58	397.8	0.51064	255.5	7128.75	455.6	0.03315
349.5	11453.4	581	0.39745	255	1254.33	378	0.69609	255	6917.24	393	0.51713	255	7163.25	398	0.50631	255	7341.9	456	0.03237
349	11403.6	581.4	0.39388	254.5	1283.94	378.2	0.69197	254.5	7133.03	393.2	0.51285	254.5	7449.9	398.2	0.50196	254.5	7640.7	456.4	0.03149
348.5	11353.9	581.8	0.39058	254	1366.59	378.4	0.68761	254	7435.66	393.4	0.50875	254	7837.24	398.4	0.49769	254	8037.03	456.8	0.03085
348	11302.4	582.2	0.3872	253.5	1514.95	378.6	0.68328	253.5	7836.78	393.6	0.50482	253.5	8334.71	398.6	0.49358	253.5	8538.44	457.2	0.0301
347.5	11250.3	582.6	0.38375	253	1604.3	378.8	0.67893	253	8351.85	393.8	0.50083	253	8953.62	398.8	0.48955	253	9154.82	457.6	0.02943
347	11194.2	583	0.3804	252.5	1767.47	379	0.67455	252.5	8997.91	394	0.49683	252.5	9703.86	399	0.48536	252.5	9895.67	458	0.0287
346.5	11138.3	583.4	0.37642	252	1989.56	379.2	0.66999	252	9793.9	394.2	0.49294	252	10595	399.2	0.4812	252	10770.7	458.4	0.02803
346	11080.1	583.8	0.37414	251.5	2307.41	379.4	0.66531	251.5	10758.3	394.4	0.48899	251.5	11634.1	399.4	0.47707	251.5	11788.2	458.8	0.02755
345.5	11019.8	584.2	0.37041	251	2708.4	379.6	0.66071	251	11913.4	394.6	0.48511	251	12832.6	399.6	0.47286	251	12962.2	459.2	0.02726
345	10954.7	584.6	0.36776	250.5	3145.61	379.8	0.65618	250.5	13282.7	394.8	0.4813	250.5	14205	399.8	0.46856	250.5	14310.3	459.6	0.02686
344.5	10887.8	585	0.36412	250	3718.19	380	0.65157	250	14890.9	395	0.47737	250	15771.1	400	0.46431	250	15856.4	460	0.02656
344	10819.3	585.4	0.36158			380.2	0.64702			395.2	0.47353			400.2	0.46006			460.4	0.0243
343.5	10746.3	585.8	0.35768			380.4	0.64239			395.4	0.46976			400.4	0.45575			460.8	0.02414
343	10670.1	586.2	0.35392			380.6	0.63761			395.6	0.46605			400.6	0.45163			461.2	0.02365
342.5	10593.4	586.6	0.35302			380.8	0.63297			395.8	0.46233			400.8	0.44758			461.6	0.02325
342	10514.3	587	0.35009			381	0.6285			396	0.45855			401	0.44348			462	0.02295
341.5	10431.9	587.4	0.34606			381.2	0.62369			396.2	0.45477			401.2	0.43964			462.4	0.02242
341	10347.3	587.8	0.34306			381.4	0.61894			396.4	0.45104			401.4	0.4359			462.8	0.02175
340.5	10258.9	588.2	0.34005			381.6	0.61423			396.6	0.44731			401.6	0.43212			463.2	0.02127
340	10148.1	588.6	0.33727			381.8	0.60966			396.8	0.44355			401.8	0.42833			463.6	0.02086
339.5	10054.3	589	0.33337			382	0.6052			397	0.43986			402	0.42466			464	0.02036
339	9957.52	589.4	0.33006			382.2	0.60079			397.2	0.4362			402.2	0.42099			464.4	0.01979
338.5	9858.57	589.8	0.32747			382.4	0.59646			397.4	0.43272			402.4	0.41732			464.8	0.01938
338	9755.76	590.2	0.32374			382.6	0.59218			397.6	0.42945			402.6	0.41372			465.2	0.01906
337.5	9651.52	590.6	0.32178			382.8	0.58822			397.8	0.4261			402.8	0.41011			465.6	0.01873
337	9544.37	591	0.31866			383	0.58403			398	0.42294			403	0.40661			466	0.01814
336.5	9434.13	591.4	0.31665			383.2	0.57996			398.2	0.41989			403.2	0.40316			466.4	0.01785
336	9323.15	591.8	0.31358			383.4	0.57597			398.4	0.41676			403.4	0.39976			466.8	0.01739
335.5	9209.87	592.2	0.30965			383.6	0.5719			398.6	0.41382			403.6	0.39643			467.2	0.01699
335	9094.91	592.6	0.30765			383.8	0.56793			398.8	0.41089			403.8	0.39323			467.6	0.01673
334.5	8978.11	593	0.30469			384	0.56373			399	0.40795			404	0.39004			468	0.01625
334	8859.15	593.4	0.30216			384.2	0.55948			399.2	0.40494			404.2	0.38683			468.4	0.01604
333.5	8740.78	593.8	0.29934			384.4	0.55536			399.4	0.40209			404.4	0.38365			468.8	0.01564
333	8619.17	594.2	0.29609			384.6	0.55116			399.6	0.39909			404.6	0.38032			469.2	0.01521
332.5	8497.28	594.6	0.29369			384.8	0.54695			399.8	0.39609			404.8	0.37706			469.6	0.0149
332	8375.57	595	0.29082			385	0.54282			400	0.39321			405	0.37383			470	0.01458
331.5	8252.66	595.4	0.2881			385.2	0.53857			400.2	0.39024			405.2	0.37052			470.4	0.01427
331	8128.45	595.8	0.28529			385.4	0.53428			400.4	0.38728			405.4	0.36726			470.8	0.01397
330.5	8004.31	596.2	0.28266			385.6	0.53031			400.6	0.38433			405.6	0.36402			471.2	0.01373
330	7882.72	596.6	0.2811			385.8	0.52619			400.8	0.38137			405.8	0.36095			471.6	0.01343
329.5	7761.19	597	0.27725			386	0.52203			401	0.37841			406	0.35797			472	0.01317
329	7640.73	597.4	0.27408			386.2	0.51815			401.2	0.37553			406.2	0.35522			472.4	0.01275
328.5	7522.81	597.8	0.27182			386.4	0.51416			401.4	0.37272			406.4	0.35247			472.8	0.01255
328	7408.14	598.2	0.27023			386.6	0.51			401.6	0.3699			406.6	0.34985			473.2	0.01228
327.5	7296.37	598.6	0.26757			386.8	0.50629			401.8	0.36715			406.8	0.34737			473.6	0.01187
327	7186.13	599	0.2643			387	0.50244			402	0.36448			407	0.34479			474	0.01163
326.5	7080.49	599.4	0.26181			387.2	0.49855			402.2	0.36193			407.2	0.34235			474.4	0.01152
326	6977.23	599.8	0.25845			387.4	0.4948			402.4	0.35954			407.4	0.33983			474.8	0.01127
325.5	6879.43	600.2	0.25574			387.6	0.49107			402.6	0.35709			407.6	0.33736			475.2	0.01097
325	6785.23	600.6	0.25378			387.8	0.48733			402.8	0.35471			407.8	0.33487			475.6	0.01072
324.5	6696.36	601	0.25249			388	0.48382			403	0.35237			408	0.33246			476	0.01043
324	6613.78	601.4	0.24944			388.2	0.48027			403.2	0.34998			408.2	0.32997			476.4	0.01031
323.5	6537.56	601.8	0.24679			388.4	0.47655			403.4	0.3476			408.4	0.32755			476.8	0.01
323	6468.5	602.2	0.24458			388.6	0.47322			403.6	0.34512			408.6	0.32513			477.2	0.00975
322.5	6408.11	602.6	0.24186			388.8	0.46972			403.8	0.34259			408.8	0.3227			477.6	0.00949
322	6354.79	603	0.23861			389	0.46637			404	0.34008			409	0.32027			478	0.00939
321.5	6310.9	603.4	0.23583			389.2	0.46293			404.2	0.33761			409.2	0.31783			478.4	0.00918
321	6274.9	603.8	0.23501			389.4	0.45946			404.4	0.33509			409.4	0.31547			478.8	0.00891
320.5	6248.27	604.2	0.23169			389.6	0.45598			404.6	0.33252			409.6	0.31303			479.2	0.00867
320	6232.69	604.6	0.22967			389.8	0.45267			404.8	0.32998			409.8	0.31075			479.6	0.00852
319.5	6224.87	605	0.22786			390	0.44932			405	0.32745			410	0.30848			480	0.00832
319	6229.68	605.4	0.22464			390.2	0.44573			405.2	0.32495			410.2	0.30633			480.4	0.00818
318.5	6243.88	605.8	0.22205			390.4	0.4423			405.4	0.32239			410.4	0.30408			480.8	0.00794
318	6269.94	606.2	0.22002			390.6	0.43883			405.6	0.31981			410.6	0.30193			481.2	0.00782
317.5	6308.6	606.6	0.21777			390.8	0.43549			405.8	0.31721			410.8	0.29975			481.6	0.00762
317	6361.16	607	0.21545			391	0.43203			406	0.31473			411	0.29756			482	0.00743
316.5	6427.19	607.4	0.21271			391.2	0.42875			406.2	0.31233			411.2	0.29547			482.4	0.00729
316	6508.06	607.8	0.21112			391.4	0.42537			406.4	0.30994			411.4	0.29329			482.8	0.00715
315.5	6604.4	608.2	0.20954			391.6	0.42211			406.6	0.30759			411.6	0.29107			483.2	0.00695
315	6717.04	608.6	0.20737			391.8	0.41904			406.8	0.30524			411.8	0.28882			483.6	0.00681
314.5	6846.37	609	0.20478			392	0.41585			407	0.30294			412	0.28665			484	0.00662
314	6991.53	609.4	0.20129			392.2	0.41271			407.2	0.30068			412.2	0.28438			484.4	0.00655
313.5	7154.76	609.8	0.20003			392.4	0.40957			407.4	0.29847			412.4	0.28216			484.8	0.00632
313	7337.36	610.2	0.19678			392.6	0.4066			407.6	0.29623			412.6	0.27994			485.2	0.00614
312.5	7540.17	610.6	0.19565			392.8	0.40357			407.8	0.29391			412.8	0.27766			485.6	0.00608
312	7762.1	611	0.19478			393	0.40074			408	0.29164			413	0.27552			486	0.00587
311.5	8007.52	611.4	0.19139			393.2	0.39778			408.2	0.28925			413.2	0.27338			486.4	0.00579
311	8277.85	611.8	0.18942			393.4	0.3949			408.4	0.28693			413.4	0.2712			486.8	0.0056
310.5	8572.36	612.2	0.18751			393.6	0.39209			408.6	0.2846			413.6	0.26911			487.2	0.00555
310	8894.16	612.6	0.1853			393.8	0.38929			408.8	0.28221			413.8	0.26705			487.6	0.00541
309.5	9242.74	613	0.1837			394	0.38642			409	0.27983			414	0.26493			488	0.0053
309	9623.58	613.4	0.18167			394.2	0.38368			409.2	0.27739			414.2	0.2628			488.4	0.00516
308.5	10037	613.8	0.18005			394.4	0.38088			409.4	0.27496			414.4	0.26072			488.8	0.00502
308	10482	614.2	0.177			394.6	0.37795			409.6	0.27257			414.6	0.25849			489.2	0.00491
307.5	10962.6	614.6	0.17605			394.8	0.37514			409.8	0.27026			414.8	0.25628			489.6	0.0048
307	11480.2	615	0.17412			395	0.37231			410	0.26799			415	0.25407			490	0.00469
306.5	12034.6	615.4	0.17244			395.2	0.36943			410.2	0.26576			415.2	0.2518			490.4	0.00455
306	12627.9	615.8	0.16983			395.4	0.36663			410.4	0.26349			415.4	0.24954			490.8	0.0045
305.5	13261.6	616.2	0.1685			395.6	0.36382			410.6	0.26124			415.6	0.24729			491.2	0.00437
305	13934.5	616.6	0.16619			395.8	0.36086			410.8	0.25901			415.8	0.24501			491.6	0.00427
304.5	14649	617	0.16509			396	0.35804			411	0.25676			416	0.24273			492	0.00417
304	15403.5	617.4	0.16269			396.2	0.35524			411.2	0.2546			416.2	0.24055			492.4	0.00409
303.5	16196.6	617.8	0.16147			396.4	0.35244			411.4	0.25236			416.4	0.23835			492.8	0.00397
303	17026.6	618.2	0.15955			396.6	0.34959			411.6	0.25011			416.6	0.23624			493.2	0.00392
302.5	17891.4	618.6	0.15782			396.8	0.3468			411.8	0.24786			416.8	0.23419			493.6	0.00378
302	18788.6	619	0.15571			397	0.34379			412	0.24562			417	0.23218			494	0.00372
301.5	19716.7	619.4	0.15491			397.2	0.34101			412.2	0.24325			417.2	0.23009			494.4	0.00369
301	20669.3	619.8	0.15243			397.4	0.33831			412.4	0.24089			417.4	0.2281			494.8	0.00363
300.5	21646.5	620.2	0.15075			397.6	0.3355			412.6	0.2386			417.6	0.22614			495.2	0.00346
300	22642.9	620.6	0.14876			397.8	0.33273			412.8	0.23623			417.8	0.22408			495.6	0.00344
299.5	23655.6	621	0.14763			398	0.33001			413	0.23396			418	0.222			496	0.00333
299	24678.7	621.4	0.14603			398.2	0.32723			413.2	0.23164			418.2	0.21989			496.4	0.00325
298.5	25704.8	621.8	0.14505			398.4	0.32453			413.4	0.22944			418.4	0.21768			496.8	0.00318
298	26734.8	622.2	0.14281			398.6	0.32203			413.6	0.22719			418.6	0.21557			497.2	0.00308
297.5	27762.6	622.6	0.14116			398.8	0.31935			413.8	0.22505			418.8	0.21358			497.6	0.00305
297	28784.2	623	0.13924			399	0.31667			414	0.22294			419	0.21151			498	0.00296
296.5	29796.6	623.4	0.13818			399.2	0.31392			414.2	0.2208			419.2	0.20943			498.4	0.00291
296	30795.2	623.8	0.13711			399.4	0.31117			414.4	0.21869			419.4	0.20732			498.8	0.00282
295.5	31781.7	624.2	0.13491			399.6	0.30838			414.6	0.2165			419.6	0.20528			499.2	0.00279
295	32748.7	624.6	0.13374			399.8	0.30566			414.8	0.21443			419.8	0.20323			499.6	0.00276
294.5	33694.3	625	0.1324			400	0.30289			415	0.21227			420	0.20127			500	0.00266
294	34615.4	625.4	0.13097			400.2	0.30005			415.2	0.21022			420.2	0.19925			500.4	0.00259
293.5	35507.8	625.8	0.12931			400.4	0.29737			415.4	0.20826			420.4	0.19718			500.8	0.00253
293	36371.4	626.2	0.12814			400.6	0.29465			415.6	0.20626			420.6	0.19517			501.2	0.0025
292.5	37202.5	626.6	0.1265			400.8	0.29197			415.8	0.2043			420.8	0.19315			501.6	0.00247
292	37999.6	627	0.12563			401	0.2893			416	0.20232			421	0.19121			502	0.00237
291.5	38758.8	627.4	0.12357			401.2	0.28671			416.2	0.20043			421.2	0.18931			502.4	0.00233
291	39481.6	627.8	0.12285			401.4	0.28413			416.4	0.19847			421.4	0.18734			502.8	0.0023
290.5	40165.7	628.2	0.12131			401.6	0.28153			416.6	0.19654			421.6	0.18547			503.2	0.00222
290	40806.7	628.6	0.12033			401.8	0.2789			416.8	0.19459			421.8	0.18351			503.6	0.00219
289.5	41407.9	629	0.11844			402	0.27633			417	0.19256			422	0.18162			504	0.00215
289	41963.7	629.4	0.11699			402.2	0.2738			417.2	0.19058			422.2	0.17967			504.4	0.00209
288.5	42477.7	629.8	0.11612			402.4	0.27136			417.4	0.18857			422.4	0.17777			504.8	0.00203
288	42949.4	630.2	0.11423			402.6	0.269			417.6	0.18666			422.6	0.17584			505.2	0.002
287.5	43379.1	630.6	0.11276			402.8	0.2666			417.8	0.18475			422.8	0.17392			505.6	0.00195
287	43769.7	631	0.11278			403	0.26421			418	0.18285			423	0.1721			506	0.00191
286.5	44117	631.4	0.11097			403.2	0.26201			418.2	0.181			423.2	0.17016			506.4	0.00189
286	44429.5	631.8	0.10969			403.4	0.25982			418.4	0.17916			423.4	0.16832			506.8	0.00184
285.5	44702.8	632.2	0.10911			403.6	0.25753			418.6	0.17743			423.6	0.16647			507.2	0.0018
285	44943.3	632.6	0.10734			403.8	0.25532			418.8	0.17567			423.8	0.16469			507.6	0.00174
284.5	45139.9	633	0.10685			404	0.25314			419	0.17399			424	0.16286			508	0.00174
284	45298.1	633.4	0.1048			404.2	0.25083			419.2	0.17219			424.2	0.16111			508.4	0.00168
283.5	45413.7	633.8	0.10383			404.4	0.2485			419.4	0.17042			424.4	0.15934			508.8	0.00165
283	45481.8	634.2	0.10263			404.6	0.24617			419.6	0.16869			424.6	0.15755			509.2	0.00161
282.5	45500.7	634.6	0.1016			404.8	0.24376			419.8	0.16695			424.8	0.15584			509.6	0.00161
282	45468.8	635	0.10108			405	0.24135			420	0.16524			425	0.15415			510	0.00152
281.5	45389.5	635.4	0.09974			405.2	0.23895			420.2	0.16353			425.2	0.15245			510.4	0.00152
281	45254.5	635.8	0.09844			405.4	0.23651			420.4	0.16186			425.4	0.15078			510.8	0.00149
280.5	45070.8	636.2	0.09727			405.6	0.23396			420.6	0.16015			425.6	0.14918			511.2	0.00148
280	44837.9	636.6	0.09613			405.8	0.23161			420.8	0.15855			425.8	0.14754			511.6	0.00144
279.5	44557.5	637	0.09536			406	0.22936			421	0.157			426	0.14595			512	0.00141
279	44239.2	637.4	0.09415			406.2	0.22718			421.2	0.15546			426.2	0.14439			512.4	0.00138
278.5	43886.5	637.8	0.09277			406.4	0.22504			421.4	0.15393			426.4	0.14282			512.8	0.00135
278	43498.4	638.2	0.09218			406.6	0.22297			421.6	0.15241			426.6	0.14129			513.2	0.00131
277.5	43094.5	638.6	0.09164			406.8	0.22095			421.8	0.15089			426.8	0.13983			513.6	0.0013
277	42672	639	0.08997			407	0.21892			422	0.14938			427	0.13835			514	0.00128
276.5	42241.2	639.4	0.08898			407.2	0.21705			422.2	0.14793			427.2	0.13688			514.4	0.00124
276	41811.4	639.8	0.08874			407.4	0.21503			422.4	0.14649			427.4	0.13545			514.8	0.00122
275.5	41380.9	640.2	0.08745			407.6	0.21303			422.6	0.14505			427.6	0.13399			515.2	0.00119
275	40964.1	640.6	0.08637			407.8	0.21105			422.8	0.14361			427.8	0.1325			515.6	0.00116
274.5	40558	641	0.08519			408	0.20911			423	0.14222			428	0.13109			516	0.00113
274	40165	641.4	0.08441			408.2	0.20707			423.2	0.14082			428.2	0.12969			516.4	0.00112
273.5	39795.8	641.8	0.08348			408.4	0.20515			423.4	0.13939			428.4	0.12824			516.8	0.00113
273	39444.1	642.2	0.08262			408.6	0.20324			423.6	0.13801			428.6	0.1268			517.2	0.00109
272.5	39117.4	642.6	0.08152			408.8	0.20128			423.8	0.13664			428.8	0.12539			517.6	0.00104
272	38813.8	643	0.08071			409	0.19944			424	0.13525			429	0.12398			518	0.00102
271.5	38535.7	643.4	0.08021			409.2	0.19758			424.2	0.13385			429.2	0.12259			518.4	0.00101
271	38277.8	643.8	0.07942			409.4	0.19581			424.4	0.13244			429.4	0.12128			518.8	0.000982613
270.5	38041.1	644.2	0.07836			409.6	0.19393			424.6	0.13106			429.6	0.11992			519.2	0.000986597
270	37825	644.6	0.07673			409.8	0.19217			424.8	0.12974			429.8	0.11859			519.6	0.00093597
269.5	37628	645	0.07658			410	0.19041			425	0.12845			430	0.11731			520	0.000933713
269	37447.5	645.4	0.07619			410.2	0.18868			425.2	0.12718			430.2	0.11608			520.4	0.000902308
268.5	37279.1	645.8	0.07513			410.4	0.18698			425.4	0.12594			430.4	0.11485			520.8	0.000891357
268	37126.2	646.2	0.07428			410.6	0.18525			425.6	0.12474			430.6	0.11359			521.2	0.000876335
267.5	36986.6	646.6	0.07293			410.8	0.18349			425.8	0.12357			430.8	0.11234			521.6	0.000864369
267	36860.7	647	0.07232			411	0.18164			426	0.1224			431	0.11112			522	0.000837967
266.5	36746.1	647.4	0.07195			411.2	0.17993			426.2	0.12119			431.2	0.10989			522.4	0.000826508
266	36644.5	647.8	0.07056			411.4	0.1782			426.4	0.12			431.4	0.10866			522.8	0.000812721
265.5	36557.2	648.2	0.07012			411.6	0.17643			426.6	0.11878			431.6	0.10742			523.2	0.000805893
265	36487.1	648.6	0.06849			411.8	0.17472			426.8	0.11762			431.8	0.10619			523.6	0.000766587
264.5	36433.3	649	0.06834			412	0.17295			427	0.11642			432	0.105			524	0.000764422
264	36395.3	649.4	0.06732			412.2	0.17125			427.2	0.11523			432.2	0.10389			524.4	0.000746801
263.5	36377.9	649.8	0.06676			412.4	0.16957			427.4	0.11405			432.4	0.10282			524.8	0.000739353
263	36382.9	650.2	0.06543			412.6	0.16787			427.6	0.11294			432.6	0.10172			525.2	0.000722851
262.5	36407.6	650.6	0.0646			412.8	0.16621			427.8	0.11182			432.8	0.10067			525.6	0.00071801
262	36457.7	651	0.06418			413	0.16459			428	0.11078			433	0.09963			526	0.000693843
261.5	36532.7	651.4	0.06312			413.2	0.16294			428.2	0.10981			433.2	0.09859			526.4	0.000684687
261	36634.7	651.8	0.06237			413.4	0.16142			428.4	0.10879			433.4	0.09757			526.8	0.000654624
260.5	36765.4	652.2	0.06195			413.6	0.15983			428.6	0.1078			433.6	0.09655			527.2	0.000652375
260	36930.7	652.6	0.06133			413.8	0.1582			428.8	0.1068			433.8	0.09548			527.6	0.000644277
259.5	37128.4	653	0.06072			414	0.15663			429	0.10579			434	0.09446			528	0.000653941
259	37364.5	653.4	0.05997			414.2	0.15516			429.2	0.10475			434.2	0.09349			528.4	0.000607319
258.5	37637.1	653.8	0.05937			414.4	0.15364			429.4	0.10383			434.4	0.09247			528.8	0.000605606
258	37946.5	654.2	0.05815			414.6	0.15209			429.6	0.10282			434.6	0.09148			529.2	0.000593039
257.5	38300.6	654.6	0.05773			414.8	0.15062			429.8	0.10177			434.8	0.09054			529.6	0.000584504
257	38697.2	655	0.05706			415	0.14903			430	0.10071			435	0.08955			530	0.000575258
256.5	39133.9	655.4	0.05653			415.2	0.14755			430.2	0.09973			435.2	0.0886			530.4	0.000569942
256	39610.3	655.8	0.05607			415.4	0.14618			430.4	0.09873			435.4	0.08772			530.8	0.000572352
255.5	40128.3	656.2	0.05541			415.6	0.14483			430.6	0.09776			435.6	0.08678			531.2	0.000565879
255	40685.8	656.6	0.05486			415.8	0.1435			430.8	0.09684			435.8	0.08584			531.6	0.000550651
254.5	41271.3	657	0.05396			416	0.14212			431	0.09582			436	0.08497			532	0.000519822
254	41886.9	657.4	0.05292			416.2	0.14083			431.2	0.09483			436.2	0.08411			532.4	0.000503506
253.5	42522.7	657.8	0.05277			416.4	0.13953			431.4	0.09391			436.4	0.08326			532.8	0.000514594
253	43179.6	658.2	0.05191			416.6	0.13828			431.6	0.09303			436.6	0.08245			533.2	0.000498424
252.5	43840.9	658.6	0.05153			416.8	0.13702			431.8	0.0921			436.8	0.08162			533.6	0.00049623
252	44501.3	659	0.05077			417	0.13577			432	0.09113			437	0.08076			534	0.000494064
251.5	45157.7	659.4	0.05034			417.2	0.13448			432.2	0.09021			437.2	0.07992			534.4	0.000481633
251	45801.6	659.8	0.04956			417.4	0.13314			432.4	0.08929			437.4	0.0791			534.8	0.000465209
250.5	46424.9	660.2	0.04922			417.6	0.13189			432.6	0.08837			437.6	0.07829			535.2	0.000461959
250	47017.3	660.6	0.0485			417.8	0.1306			432.8	0.08746			437.8	0.07745			535.6	0.00044894
		661	0.04801			418	0.12926			433	0.08648			438	0.07666			536	0.000464772
		661.4	0.04733			418.2	0.12794			433.2	0.08557			438.2	0.07584			536.4	0.000433893
		661.8	0.04642			418.4	0.12665			433.4	0.08464			438.4	0.07503			536.8	0.000431544
		662.2	0.04635			418.6	0.12535			433.6	0.08379			438.6	0.07424			537.2	0.000429811
		662.6	0.04617			418.8	0.12402			433.8	0.08295			438.8	0.07347			537.6	0.000418836
		663	0.04535			419	0.12273			434	0.08208			439	0.07272			538	0.000407584
		663.4	0.04461			419.2	0.12148			434.2	0.08125			439.2	0.07197			538.4	0.00039619
		663.8	0.04454			419.4	0.12019			434.4	0.08046			439.4	0.07121			538.8	0.000395031
		664.2	0.04363			419.6	0.11898			434.6	0.07967			439.6	0.0704			539.2	0.000407203
		664.6	0.04305			419.8	0.1178			434.8	0.07882			439.8	0.06967			539.6	0.000389354
		665	0.04255			420	0.11662			435	0.07802			440	0.06895			540	0.000382417
		665.4	0.04183			420.2	0.11544			435.2	0.07722			440.2	0.06822			540.4	0.000368442
		665.8	0.04175			420.4	0.11432			435.4	0.07638			440.4	0.0675			540.8	0.000363651
		666.2	0.0413			420.6	0.11323			435.6	0.07557			440.6	0.06677			541.2	0.000350943
		666.6	0.04064			420.8	0.11204			435.8	0.07479			440.8	0.066			541.6	0.000371531
		667	0.04021			421	0.11097			436	0.074			441	0.06533			542	0.000344324
		667.4	0.03985			421.2	0.10988			436.2	0.07326			441.2	0.06466			542.4	0.000342521
		667.8	0.03932			421.4	0.1088			436.4	0.07254			441.4	0.06396			542.8	0.000336005
		668.2	0.03909			421.6	0.10773			436.6	0.0718			441.6	0.06323			543.2	0.000332508
		668.6	0.03855			421.8	0.10669			436.8	0.07107			441.8	0.06255			543.6	0.00034038
		669	0.03792			422	0.10563			437	0.07036			442	0.06185			544	0.000330587
		669.4	0.03737			422.2	0.10461			437.2	0.06963			442.2	0.06118			544.4	0.000318971
		669.8	0.03711			422.4	0.10363			437.4	0.0689			442.4	0.06054			544.8	0.000321803
		670.2	0.03678			422.6	0.10258			437.6	0.0682			442.6	0.05986			545.2	0.00031434
		670.6	0.0363			422.8	0.10155			437.8	0.06747			442.8	0.05918			545.6	0.000309853
		671	0.03566			423	0.10051			438	0.06672			443	0.05853			546	0.000309709
		671.4	0.0353			423.2	0.09951			438.2	0.06598			443.2	0.0579			546.4	0.000298199
		671.8	0.03485			423.4	0.0985			438.4	0.06529			443.4	0.05726			546.8	0.000303693
		672.2	0.0345			423.6	0.09749			438.6	0.06464			443.6	0.05661			547.2	0.000292361
		672.6	0.03423			423.8	0.09641			438.8	0.06396			443.8	0.05597			547.6	0.000283119
		673	0.03391			424	0.09541			439	0.06327			444	0.05535			548	0.00029349
		673.4	0.03357			424.2	0.09441			439.2	0.06257			444.2	0.05474			548.4	0.000293352
		673.8	0.03323			424.4	0.09339			439.4	0.06189			444.4	0.05413			548.8	0.000283046
		674.2	0.03244			424.6	0.09239			439.6	0.06125			444.6	0.05353			549.2	0.000280411
		674.6	0.03269			424.8	0.09133			439.8	0.0606			444.8	0.05295			549.6	0.000282359
		675	0.03206			425	0.09029			440	0.05993			445	0.05235			550	0.000271916
		675.4	0.03212			425.2	0.0893			440.2	0.05924			445.2	0.0518			550.4	0.000273937
		675.8	0.03152			425.4	0.08841			440.4	0.0586			445.4	0.05121			550.8	0.000273835
		676.2	0.03094			425.6	0.08743			440.6	0.05797			445.6	0.0506			551.2	0.000270764
		676.6	0.03037			425.8	0.0865			440.8	0.05732			445.8	0.05001			551.6	0.000255107
		677	0.03042			426	0.08562			441	0.05673			446	0.04945			552	0.000265504
		677.4	0.02983			426.2	0.08472			441.2	0.05613			446.2	0.04885			552.4	0.000256138
		677.8	0.02982			426.4	0.08385			441.4	0.05554			446.4	0.04825			552.8	0.000244675
		678.2	0.02917			426.6	0.08298			441.6	0.05493			446.6	0.04768			553.2	0.000245568
		678.6	0.02902			426.8	0.08209			441.8	0.05436			446.8	0.04708			553.6	0.000245343
		679	0.02837			427	0.08117			442	0.0538			447	0.04651			554	0.000240165
		679.4	0.02832			427.2	0.0803			442.2	0.05322			447.2	0.04596			554.4	0.000241915
		679.8	0.02816			427.4	0.07945			442.4	0.05265			447.4	0.0454			554.8	0.000246854
		680.2	0.0276			427.6	0.0786			442.6	0.05206			447.6	0.04484			555.2	0.000236789
		680.6	0.02715			427.8	0.07782			442.8	0.05149			447.8	0.04433			555.6	0.00023312
		681	0.02705			428	0.07701			443	0.05092			448	0.04381			556	0.000222292
		681.4	0.02688			428.2	0.07626			443.2	0.05039			448.2	0.04327			556.4	0.000226547
		681.8	0.02649			428.4	0.07551			443.4	0.04978			448.4	0.04277			556.8	0.000235546
		682.2	0.02619			428.6	0.07472			443.6	0.04919			448.6	0.04225			557.2	0.000215774
		682.6	0.02591			428.8	0.07403			443.8	0.04861			448.8	0.04176			557.6	0.000221113
		683	0.02544			429	0.07328			444	0.04805			449	0.04126			558	0.000220403
		683.4	0.02527			429.2	0.07251			444.2	0.0475			449.2	0.04077			558.4	0.000225478
		683.8	0.02477			429.4	0.07171			444.4	0.04697			449.4	0.04024			558.8	0.000227949
		684.2	0.02468			429.6	0.07095			444.6	0.04645			449.6	0.03973			559.2	0.000231562
		684.6	0.02443			429.8	0.07018			444.8	0.04594			449.8	0.03928			559.6	0.000210765
		685	0.02391			430	0.0694			445	0.04547			450	0.0388			560	0.000201909
		685.4	0.02377			430.2	0.06869			445.2	0.04497			450.2	0.03832			560.4	0.000213195
		685.8	0.0238			430.4	0.06792			445.4	0.04449			450.4	0.03784			560.8	0.000220546
		686.2	0.02328			430.6	0.06713			445.6	0.04401			450.6	0.03739			561.2	0.000209149
		686.6	0.02289			430.8	0.06643			445.8	0.04355			450.8	0.03693			561.6	0.00021798
		687	0.02268			431	0.06573			446	0.04306			451	0.0365			562	0.00019743
		687.4	0.02256			431.2	0.06501			446.2	0.04258			451.2	0.03607			562.4	0.000204035
		687.8	0.02233			431.4	0.0643			446.4	0.04209			451.4	0.03564			562.8	0.000185585
		688.2	0.02199			431.6	0.06356			446.6	0.04162			451.6	0.03519			563.2	0.000195877
		688.6	0.02153			431.8	0.06285			446.8	0.04114			451.8	0.03476			563.6	0.000191099
		689	0.02168			432	0.06211			447	0.04071			452	0.03436			564	0.000184708
		689.4	0.02136			432.2	0.06147			447.2	0.04028			452.2	0.03392			564.4	0.000191167
		689.8	0.02102			432.4	0.06075			447.4	0.03983			452.4	0.03348			564.8	0.000186004
		690.2	0.02074			432.6	0.06004			447.6	0.0394			452.6	0.03305			565.2	0.000178191
		690.6	0.02086			432.8	0.05936			447.8	0.03896			452.8	0.03264			565.6	0.000176043
		691	0.02048			433	0.05867			448	0.03856			453	0.03219			566	0.000184779
		691.4	0.02004			433.2	0.05804			448.2	0.03813			453.2	0.03179			566.4	0.000195506
		691.8	0.01993			433.4	0.05735			448.4	0.03771			453.4	0.03138			566.8	0.000184812
		692.2	0.01962			433.6	0.05674			448.6	0.03731			453.6	0.03095			567.2	0.000178599
		692.6	0.01941			433.8	0.0561			448.8	0.03689			453.8	0.03054			567.6	0.000178023
		693	0.01947			434	0.0555			449	0.03647			454	0.03015			568	0.000182469
		693.4	0.01923			434.2	0.0549			449.2	0.03606			454.2	0.02977			568.4	0.000179107
		693.8	0.01865			434.4	0.05428			449.4	0.03566			454.4	0.02937			568.8	0.000178333
		694.2	0.01854			434.6	0.0537			449.6	0.03525			454.6	0.02899			569.2	0.000171424
		694.6	0.01846			434.8	0.05313			449.8	0.03486			454.8	0.02861			569.6	0.000180337
		695	0.01803			435	0.05262			450	0.0345			455	0.02822			570	0.000175139
		695.4	0.01786			435.2	0.05207			450.2	0.03405			455.2	0.02785			570.4	0.000163643
		695.8	0.01778			435.4	0.05152			450.4	0.03367			455.4	0.02749			570.8	0.000168627
		696.2	0.01763			435.6	0.051			450.6	0.03329			455.6	0.02715			571.2	0.000176391
		696.6	0.01723			435.8	0.05047			450.8	0.03292			455.8	0.0268			571.6	0.00017237
		697	0.01722			436	0.04997			451	0.03254			456	0.02645			572	0.000168353
		697.4	0.01699			436.2	0.04941			451.2	0.03219			456.2	0.02612			572.4	0.000170389
		697.8	0.01696			436.4	0.04889			451.4	0.03184			456.4	0.02578			572.8	0.000174367
		698.2	0.01644			436.6	0.04834			451.6	0.0315			456.6	0.02547			573.2	0.000154553
		698.6	0.01638			436.8	0.04782			451.8	0.03119			456.8	0.02514			573.6	0.00017264
		699	0.01611			437	0.04729			452	0.03086			457	0.02481			574	0.000171271
		699.4	0.01608			437.2	0.0468			452.2	0.03053			457.2	0.02448			574.4	0.000169991
		699.8	0.01591			437.4	0.04627			452.4	0.03022			457.4	0.02416			574.8	0.000169156
		700.2	0.01595			437.6	0.04578			452.6	0.0299			457.6	0.02385			575.2	0.000165225
		700.6	0.01548			437.8	0.0453			452.8	0.02957			457.8	0.02355			575.6	0.000163354
		701	0.01534			438	0.0448			453	0.02926			458	0.02325			576	0.000162703
		701.4	0.01531			438.2	0.0443			453.2	0.02894			458.2	0.02287			576.4	0.000153555
		701.8	0.015			438.4	0.0438			453.4	0.02863			458.4	0.02255			576.8	0.000149408
		702.2	0.01492			438.6	0.04333			453.6	0.02831			458.6	0.02227			577.2	0.000154902
		702.6	0.01456			438.8	0.04281			453.8	0.02801			458.8	0.02202			577.6	0.000150642
		703	0.01441			439	0.04234			454	0.02771			459	0.0218			578	0.000147539
		703.4	0.01438			439.2	0.04189			454.2	0.02741			459.2	0.02162			578.4	0.000157972
		703.8	0.01432			439.4	0.04144			454.4	0.02711			459.4	0.02144			578.8	0.00015209
		704.2	0.0142			439.6	0.04097			454.6	0.02681			459.6	0.02129			579.2	0.000152069
		704.6	0.01404			439.8	0.04053			454.8	0.02652			459.8	0.02114			579.6	0.000161306
		705	0.01378			440	0.04009			455	0.02623			460	0.02101			580	0.000155271
		705.4	0.01361			440.2	0.03963			455.2	0.02595			460.2	0.01891			580.4	0.000147399
		705.8	0.01344			440.4	0.03922			455.4	0.02566			460.4	0.0188			580.8	0.00015504
		706.2	0.01323			440.6	0.03877			455.6	0.02539			460.6	0.01869			581.2	0.000147825
		706.6	0.01312			440.8	0.03836			455.8	0.02511			460.8	0.01858			581.6	0.000139332
		707	0.01326			441	0.03795			456	0.02483			461	0.01846			582	0.000138919
		707.4	0.01285			441.2	0.03757			456.2	0.02455			461.2	0.01831			582.4	0.000152598
		707.8	0.01275			441.4	0.03718			456.4	0.02429			461.4	0.01814			582.8	0.000143917
		708.2	0.01266			441.6	0.03679			456.6	0.024			461.6	0.01795			583.2	0.000143247
		708.6	0.01277			441.8	0.03642			456.8	0.02373			461.8	0.01773			583.6	0.000149733
		709	0.01242			442	0.03604			457	0.02347			462	0.01747			584	0.000136241
		709.4	0.01222			442.2	0.03569			457.2	0.02322			462.2	0.01716			584.4	0.000151124
		709.8	0.01204			442.4	0.0353			457.4	0.02298			462.4	0.01692			584.8	0.000139987
		710.2	0.01191			442.6	0.03492			457.6	0.02275			462.6	0.0167			585.2	0.000135569
		710.6	0.01159			442.8	0.03453			457.8	0.02252			462.8	0.01648			585.6	0.000147865
		711	0.01159			443	0.03414			458	0.02228			463	0.01624			586	0.00012959
		711.4	0.01151			443.2	0.03376			458.2	0.02197			463.2	0.01602			586.4	0.000136666
		711.8	0.01152			443.4	0.03335			458.4	0.02172			463.4	0.0158			586.8	0.000136063
		712.2	0.01135			443.6	0.03295			458.6	0.02148			463.6	0.01558			587.2	0.000136079
		712.6	0.01124			443.8	0.03256			458.8	0.02128			463.8	0.01536			587.6	0.000139587
		713	0.01085			444	0.03218			459	0.02112			464	0.01517			588	0.000127517
		713.4	0.01096			444.2	0.03181			459.2	0.02099			464.2	0.01494			588.4	0.000131845
		713.8	0.01093			444.4	0.03146			459.4	0.02086			464.4	0.01475			588.8	0.000129792
		714.2	0.01071			444.6	0.03111			459.6	0.02075			464.6	0.01455			589.2	0.000118528
		714.6	0.01071			444.8	0.03077			459.8	0.02067			464.8	0.01436			589.6	0.000141284
		715	0.01056			445	0.03044			460	0.0206			465	0.01417			590	0.000122526
		715.4	0.01042			445.2	0.03014			460.2	0.01874			465.2	0.01397			590.4	0.000126663
		715.8	0.01024			445.4	0.0298			460.4	0.01868			465.4	0.01379			590.8	0.000133472
		716.2	0.01021			445.6	0.02946			460.6	0.01861			465.6	0.01359			591.2	0.000133382
		716.6	0.0102			445.8	0.02915			460.8	0.01851			465.8	0.01341			591.6	0.000134391
		717	0.00997			446	0.02884			461	0.01841			466	0.01322			592	0.00013634
		717.4	0.00981			446.2	0.02854			461.2	0.01829			466.2	0.01303			592.4	0.000122964
		717.8	0.00973			446.4	0.02825			461.4	0.01814			466.4	0.01283			592.8	0.000121246
		718.2	0.00959			446.6	0.02798			461.6	0.01797			466.6	0.01263			593.2	0.000123633
		718.6	0.00964			446.8	0.0277			461.8	0.01775			466.8	0.01245			593.6	0.000125546
		719	0.00957			447	0.02743			462	0.01752			467	0.01227			594	0.000120702
		719.4	0.00933			447.2	0.02714			462.2	0.01726			467.2	0.0121			594.4	0.000126188
		719.8	0.0093			447.4	0.02683			462.4	0.01707			467.4	0.01193			594.8	0.000126054
		720.2	0.00909			447.6	0.02654			462.6	0.01688			467.6	0.01176			595.2	0.000123197
		720.6	0.00921			447.8	0.02626			462.8	0.01667			467.8	0.0116			595.6	0.000121193
		721	0.00919			448	0.02598			463	0.01651			468	0.01144			596	0.000122376
		721.4	0.00884			448.2	0.02569			463.2	0.01631			468.2	0.01128			596.4	0.000119547
		721.8	0.00871			448.4	0.02537			463.4	0.01617			468.4	0.01113			596.8	0.00012476
		722.2	0.00857			448.6	0.0251			463.6	0.01598			468.6	0.01098			597.2	0.000119504
		722.6	0.00861			448.8	0.02483			463.8	0.01581			468.8	0.01081			597.6	0.000129877
		723	0.00836			449	0.02458			464	0.01566			469	0.01065			598	0.000115893
		723.4	0.00848			449.2	0.0243			464.2	0.01547			469.2	0.01048			598.4	0.000126141
		723.8	0.00829			449.4	0.02401			464.4	0.01531			469.4	0.01033			598.8	0.000127036
		724.2	0.00821			449.6	0.02372			464.6	0.01514			469.6	0.01017			599.2	0.000125908
		724.6	0.00814			449.8	0.02345			464.8	0.01499			469.8	0.01004			599.6	0.000112045
		725	0.00802			450	0.02321			465	0.01482			470	0.00988			600	0.000121769
		725.4	0.00804			450.2	0.02294			465.2	0.01468			470.2	0.00973			600.4	0.000122299
		725.8	0.00782			450.4	0.02267			465.4	0.0145			470.4	0.0096			600.8	0.000117546
		726.2	0.0078			450.6	0.02242			465.6	0.01432			470.6	0.00946			601.2	0.00011271
		726.6	0.00779			450.8	0.02215			465.8	0.01419			470.8	0.00933			601.6	0.000126763
		727	0.00761			451	0.0219			466	0.01404			471	0.00919			602	0.00011532
		727.4	0.00761			451.2	0.02166			466.2	0.01388			471.2	0.00904			602.4	0.000122654
		727.8	0.00747			451.4	0.02142			466.4	0.01372			471.4	0.00889			602.8	0.000125345
		728.2	0.00746			451.6	0.02118			466.6	0.01356			471.6	0.00873			603.2	0.000110475
		728.6	0.00723			451.8	0.02094			466.8	0.0134			471.8	0.00859			603.6	0.000105085
		729	0.00721			452	0.02072			467	0.01326			472	0.00843			604	0.000117432
		729.4	0.00718			452.2	0.02049			467.2	0.01312			472.2	0.00829			604.4	0.000116057
		729.8	0.00708			452.4	0.02029			467.4	0.01295			472.4	0.00816			604.8	0.000130869
		730.2	0.00705			452.6	0.02008			467.6	0.01279			472.6	0.00803			605.2	0.000122049
		730.6	0.00689			452.8	0.01987			467.8	0.01265			472.8	0.0079			605.6	0.000115999
		731	0.0068			453	0.01965			468	0.01252			473	0.00776			606	0.000109952
		731.4	0.00666			453.2	0.01944			468.2	0.01239			473.2	0.00765			606.4	0.000112404
		731.8	0.00657			453.4	0.01922			468.4	0.01226			473.4	0.00754			606.8	0.000114852
		732.2	0.00668			453.6	0.019			468.6	0.01214			473.6	0.0074			607.2	0.000113379
		732.6	0.00641			453.8	0.01881			468.8	0.01199			473.8	0.00727			607.6	0.00011106
		733	0.00649			454	0.0186			469	0.01188			474	0.00715			608	0.000117258
		733.4	0.00643			454.2	0.01839			469.2	0.01177			474.2	0.00703			608.4	0.000109792
		733.8	0.00624			454.4	0.01819			469.4	0.01164			474.4	0.0069			608.8	0.000122638
		734.2	0.00627			454.6	0.01799			469.6	0.01151			474.6	0.00679			609.2	0.000118648
		734.6	0.00598			454.8	0.01778			469.8	0.01135			474.8	0.00668			609.6	0.000111562
		735	0.00613			455	0.0176			470	0.01122			475	0.00656			610	0.000113543
		735.4	0.00618			455.2	0.0174			470.2	0.01108			475.2	0.00646			610.4	0.000108417
		735.8	0.006			455.4	0.01719			470.4	0.01096			475.4	0.00635			610.8	0.000107303
		736.2	0.00589			455.6	0.01702			470.6	0.01083			475.6	0.00625			611.2	0.000101631
		736.6	0.00594			455.8	0.01685			470.8	0.0107			475.8	0.00614			611.6	9.56643e-05
		737	0.00571			456	0.01664			471	0.01058			476	0.00604			612	0.000100025
		737.4	0.00581			456.2	0.01644			471.2	0.01046			476.2	0.00594			612.4	0.00010179
		737.8	0.00565			456.4	0.01624			471.4	0.01035			476.4	0.00583			612.8	0.000114119
		738.2	0.0056			456.6	0.01605			471.6	0.01025			476.6	0.00572			613.2	0.00010925
		738.6	0.0055			456.8	0.01587			471.8	0.01014			476.8	0.00561			613.6	8.7231e-05
		739	0.00545			457	0.0157			472	0.01003			477	0.00549			614	0.000107232
		739.4	0.00553			457.2	0.01551			472.2	0.00991			477.2	0.00537			614.4	9.90226e-05
		739.8	0.00535			457.4	0.01531			472.4	0.00981			477.4	0.00526			614.8	0.000101975
		740.2	0.00535			457.6	0.01513			472.6	0.0097			477.6	0.00515			615.2	0.000105345
		740.6	0.00534			457.8	0.01498			472.8	0.00958			477.8	0.00504			615.6	0.000107377
		741	0.0051			458	0.01481			473	0.00947			478	0.00493			616	0.000102194
		741.4	0.00517			458.2	0.0146			473.2	0.00934			478.2	0.00482			616.4	0.000123461
		741.8	0.00508			458.4	0.01441			473.4	0.00923			478.4	0.00472			616.8	0.000103375
		742.2	0.00509			458.6	0.01424			473.6	0.00911			478.6	0.00463			617.2	9.77653e-05
		742.6	0.00486			458.8	0.01411			473.8	0.00901			478.8	0.00454			617.6	0.000108696
		743	0.00497			459	0.01402			474	0.00889			479	0.00445			618	9.88709e-05
		743.4	0.00482			459.2	0.01393			474.2	0.0088			479.2	0.00436			618.4	0.000100978
		743.8	0.0049			459.4	0.01384			474.4	0.0087			479.4	0.00427			618.8	0.000102259
		744.2	0.00478			459.6	0.01377			474.6	0.00861			479.6	0.00418			619.2	9.86202e-05
		744.6	0.00468			459.8	0.01371			474.8	0.00853			479.8	0.00409			619.6	8.98931e-05
		745	0.00456			460	0.01364			475	0.00844			480	0.00402			620	0.000105696
		745.4	0.00467			460.2	0.01237			475.2	0.00835			480.2	0.00393			620.4	0.000100008
		745.8	0.00459			460.4	0.01233			475.4	0.00825			480.4	0.00384			620.8	9.57759e-05
		746.2	0.00438			460.6	0.01229			475.6	0.00816			480.6	0.00374			621.2	9.57621e-05
		746.6	0.00453			460.8	0.01224			475.8	0.00806			480.8	0.00366			621.6	0.000104719
		747	0.00439			461	0.01218			476	0.00797			481	0.00357			622	0.000101488
		747.4	0.00419			461.2	0.0121			476.2	0.00787			481.2	0.00348			622.4	0.000110515
		747.8	0.00432			461.4	0.012			476.4	0.00777			481.4	0.00339			622.8	0.000108202
		748.2	0.00438			461.6	0.01189			476.6	0.00769			481.6	0.0033			623.2	0.000105269
		748.6	0.00413			461.8	0.01175			476.8	0.0076			481.8	0.00322			623.6	9.06678e-05
		749	0.00415			462	0.0116			477	0.00751			482	0.00315			624	9.52783e-05
		749.4	0.00415			462.2	0.01141			477.2	0.00742			482.2	0.00307			624.4	9.58749e-05
		749.8	0.00403			462.4	0.01126			477.4	0.00733			482.4	0.00299			624.8	0.000110202
		750.2	0.00409			462.6	0.01115			477.6	0.00723			482.6	0.00292			625.2	9.61846e-05
		750.6	0.00404			462.8	0.01102			477.8	0.00716			482.8	0.00285			625.6	0.000104816
		751	0.00384			463	0.01089			478	0.00708			483	0.00279			626	9.33303e-05
		751.4	0.00405			463.2	0.01074			478.2	0.007			483.2	0.00273			626.4	0.00011062
		751.8	0.0039			463.4	0.01063			478.4	0.00692			483.4	0.00265			626.8	9.67675e-05
		752.2	0.00386			463.6	0.01052			478.6	0.00683			483.6	0.00258			627.2	0.000108791
		752.6	0.0037			463.8	0.01042			478.8	0.00676			483.8	0.00252			627.6	9.43481e-05
		753	0.00384			464	0.01033			479	0.00668			484	0.00245			628	9.79107e-05
		753.4	0.00371			464.2	0.01021			479.2	0.0066			484.2	0.00237			628.4	9.8575e-05
		753.8	0.00367			464.4	0.0101			479.4	0.0065			484.4	0.00231			628.8	0.000101256
		754.2	0.00368			464.6	0.00999			479.6	0.00643			484.6	0.00223			629.2	8.99821e-05
		754.6	0.00355			464.8	0.0099			479.8	0.00636			484.8	0.00215			629.6	8.8498e-05
		755	0.0036			465	0.00977			480	0.00629			485	0.00209			630	0.000100182
		755.4	0.00366			465.2	0.00966			480.2	0.00624			485.2	0.00201			630.4	9.91517e-05
		755.8	0.00336			465.4	0.00955			480.4	0.00616			485.4	0.00194			630.8	8.97264e-05
		756.2	0.00357			465.6	0.00944			480.6	0.0061			485.6	0.00188			631.2	0.000107949
		756.6	0.00349			465.8	0.00932			480.8	0.00605			485.8	0.00182			631.6	9.40072e-05
		757	0.00336			466	0.00922			481	0.00599			486	0.00175			632	8.81524e-05
		757.4	0.00328			466.2	0.00912			481.2	0.00592			486.2	0.00169			632.4	9.24365e-05
		757.8	0.00325			466.4	0.00902			481.4	0.00585			486.4	0.00163			632.8	9.72087e-05
		758.2	0.00324			466.6	0.00892			481.6	0.00578			486.6	0.00157			633.2	8.92405e-05
		758.6	0.0031			466.8	0.00881			481.8	0.0057			486.8	0.00151			633.6	9.18436e-05
		759	0.00323			467	0.0087			482	0.00566			487	0.00145			634	9.74281e-05
		759.4	0.00317			467.2	0.0086			482.2	0.00559			487.2	0.00139			634.4	9.38919e-05
		759.8	0.00313			467.4	0.00851			482.4	0.00553			487.4	0.00133			634.8	9.71109e-05
		760.2	0.00302			467.6	0.00841			482.6	0.00545			487.6	0.00128			635.2	9.40924e-05
		760.6	0.00307			467.8	0.00831			482.8	0.0054			487.8	0.00122			635.6	9.39395e-05
		761	0.003			468	0.00822			483	0.00534			488	0.00117			636	9.9989e-05
		761.4	0.00289			468.2	0.00813			483.2	0.00528			488.2	0.00111			636.4	8.93338e-05
		761.8	0.00299			468.4	0.00804			483.4	0.00523			488.4	0.00105			636.8	9.53284e-05
		762.2	0.00289			468.6	0.00795			483.6	0.00515			488.6	0.000994953			637.2	9.52419e-05
		762.6	0.0029			468.8	0.00785			483.8	0.0051			488.8	0.000943291			637.6	9.07367e-05
		763	0.00287			469	0.00775			484	0.00503			489	0.000883262			638	8.1741e-05
		763.4	0.00278			469.2	0.00765			484.2	0.00499			489.2	0.000834626			638.4	8.85765e-05
		763.8	0.00275			469.4	0.00757			484.4	0.00492			489.4	0.000781091			638.8	8.82065e-05
		764.2	0.00273			469.6	0.00748			484.6	0.00487			489.6	0.000731756			639.2	8.91098e-05
		764.6	0.00264			469.8	0.00739			484.8	0.00481			489.8	0.000684891			639.6	9.76675e-05
		765	0.00276			470	0.00731			485	0.00476			490	0.000637177			640	8.02413e-05
		765.4	0.00261			470.2	0.00723			485.2	0.0047			490.2	0.000589508			640.4	9.68026e-05
		765.8	0.00251			470.4	0.00714			485.4	0.00466			490.4	0.000535212			640.8	9.65042e-05
		766.2	0.00256			470.6	0.00707			485.6	0.00461			490.6	0.000492309			641.2	8.96198e-05
		766.6	0.0025			470.8	0.00698			485.8	0.00455			490.8	0.000441058			641.6	8.24756e-05
		767	0.00259			471	0.00691			486	0.00449			491	0.00038763			642	9.4654e-05
		767.4	0.00246			471.2	0.00683			486.2	0.00445			491.2	0.000339187			642.4	8.72737e-05
		767.8	0.0025			471.4	0.00676			486.4	0.0044			491.4	0.000293619			642.8	8.8473e-05
		768.2	0.00255			471.6	0.00669			486.6	0.00433			491.6	0.00024323			643.2	8.38402e-05
		768.6	0.00247			471.8	0.00661			486.8	0.00428			491.8	0.000203396			643.6	8.6019e-05
		769	0.00243			472	0.00654			487	0.00423			492	0.00015635			644	8.91276e-05
		769.4	0.00236			472.2	0.00647			487.2	0.00417			492.2	0.000111019			644.4	9.30758e-05
		769.8	0.00234			472.4	0.00641			487.4	0.00413			492.4	6.46224e-05			644.8	7.97366e-05
		770.2	0.00238			472.6	0.00634			487.6	0.00408			492.6	2.87936e-05			645.2	9.14713e-05
		770.6	0.00224			472.8	0.00626			487.8	0.00403			492.8	-2.0336e-05			645.6	8.50112e-05
		771	0.0022			473	0.00618			488	0.00398			493	-7.46749e-05			646	8.61473e-05
		771.4	0.00215			473.2	0.0061			488.2	0.00394			493.2	-0.000105157			646.4	9.62222e-05
		771.8	0.00226			473.4	0.00604			488.4	0.0039			493.4	-0.000147324			646.8	8.08578e-05
		772.2	0.00215			473.6	0.00599			488.6	0.00385			493.6	-0.000183727			647.2	8.18696e-05
		772.6	0.0022			473.8	0.00592			488.8	0.00381			493.8	-0.000225595			647.6	9.25531e-05
		773	0.00218			474	0.00585			489	0.00377			494	-0.000264013			648	8.85475e-05
		773.4	0.00212			474.2	0.00578			489.2	0.00374			494.2	-0.000301956			648.4	8.18321e-05
		773.8	0.00207			474.4	0.00572			489.4	0.00371			494.4	-0.000340368			648.8	8.71856e-05
		774.2	0.002			474.6	0.00564			489.6	0.00366			494.6	-0.000356514			649.2	8.35356e-05
		774.6	0.00204			474.8	0.00559			489.8	0.00362			494.8	-0.000399168			649.6	9.04258e-05
		775	0.00201			475	0.00552			490	0.00359			495	-0.000433443			650	8.77236e-05
		775.4	0.00211			475.2	0.00545			490.2	0.00355			495.2	-0.000461773			650.4	8.77821e-06
		775.8	0.00192			475.4	0.00538			490.4	0.00352			495.4	-0.000498306			650.8	7.33564e-06
		776.2	0.00207			475.6	0.0053			490.6	0.00348			495.6	-0.000527447			651.2	1.21483e-05
		776.6	0.00199			475.8	0.00524			490.8	0.00344			495.8	-0.000568367			651.6	-5.62336e-06
		777	0.00186			476	0.00518			491	0.00341			496	-0.000597283			652	1.16116e-05
		777.4	0.00183			476.2	0.00514			491.2	0.00337			496.2	-0.000641696			652.4	9.3092e-06
		777.8	0.00192			476.4	0.00507			491.4	0.00333			496.4	-0.000671935			652.8	5.36371e-06
		778.2	0.00189			476.6	0.00502			491.6	0.00328			496.6	-0.000714302			653.2	3.75293e-06
		778.6	0.00187			476.8	0.00496			491.8	0.00324			496.8	-0.000755415			653.6	3.06468e-07
		779	0.00183			477	0.00491			492	0.0032			497	-0.000792348			654	8.27416e-06
		779.4	0.00179			477.2	0.00486			492.2	0.00316			497.2	-0.000834104			654.4	2.65854e-07
		779.8	0.00185			477.4	0.00482			492.4	0.00313			497.4	-0.000860755			654.8	1.97655e-06
		780.2	0.00186			477.6	0.00477			492.6	0.00309			497.6	-0.000892416			655.2	2.05552e-06
		780.6	0.00174			477.8	0.0047			492.8	0.00306			497.8	-0.000921626			655.6	-4.1519e-07
		781	0.00177			478	0.00465			493	0.00303			498	-0.000953493			656	-1.17019e-06
		781.4	0.00171			478.2	0.00458			493.2	0.00301			498.2	-0.00097196			656.4	-1.68025e-06
		781.8	0.00168			478.4	0.00453			493.4	0.00297			498.4	-0.001			656.8	-2.24509e-06
		782.2	0.00165			478.6	0.00447			493.6	0.00294			498.6	-0.00102			657.2	9.32926e-06
		782.6	0.00169			478.8	0.00442			493.8	0.00291			498.8	-0.00105			657.6	3.0509e-07
		783	0.00157			479	0.00437			494	0.00287			499	-0.00108			658	2.09338e-06
		783.4	0.00164			479.2	0.00431			494.2	0.00285			499.2	-0.0011			658.4	-4.64573e-06
		783.8	0.00158			479.4	0.00427			494.4	0.00281			499.4	-0.00113			658.8	6.91308e-06
		784.2	0.00153			479.6	0.00422			494.6	0.00278			499.6	-0.00116			659.2	1.10023e-05
		784.6	0.0015			479.8	0.00418			494.8	0.00274			499.8	-0.00119			659.6	1.5121e-05
		785	0.00154			480	0.00413			495	0.00271			500	-0.00121			660	5.08355e-06
		785.4	0.00146			480.2	0.00409			495.2	0.00268			500.2	-0.00125			660.4	-9.25502e-07
		785.8	0.00154			480.4	0.00405			495.4	0.00265			500.4	-0.00128			660.8	-1.01312e-06
		786.2	0.00147			480.6	0.00401			495.6	0.00262			500.6	-0.0013			661.2	4.14666e-06
		786.6	0.00147			480.8	0.00397			495.8	0.00259			500.8	-0.00133			661.6	3.2831e-06
		787	0.00142			481	0.00393			496	0.00256			501	-0.00135			662	-6.02324e-06
		787.4	0.00146			481.2	0.0039			496.2	0.00253			501.2	-0.00138			662.4	2.66474e-06
		787.8	0.00135			481.4	0.00386			496.4	0.0025			501.4	-0.00141			662.8	-3.74871e-06
		788.2	0.00141			481.6	0.00381			496.6	0.00247			501.6	-0.00144			663.2	3.57738e-07
		788.6	0.00142			481.8	0.00376			496.8	0.00244			501.8	-0.00147			663.6	3.70366e-06
		789	0.00137			482	0.0037			497	0.00241			502	-0.00149			664	3.54672e-06
		789.4	0.00137			482.2	0.00366			497.2	0.00239			502.2	-0.00151			664.4	6.64971e-06
		789.8	0.00135			482.4	0.00361			497.4	0.00235			502.4	-0.00154			664.8	-7.77389e-08
		790.2	0.00131			482.6	0.00357			497.6	0.00233			502.6	-0.00156			665.2	6.56961e-06
		790.6	0.0013			482.8	0.00353			497.8	0.0023			502.8	-0.00158			665.6	5.1367e-06
		791	0.0012			483	0.00349			498	0.00228			503	-0.0016			666	1.81501e-05
		791.4	0.00135			483.2	0.00346			498.2	0.00226			503.2	-0.00162			666.4	3.88668e-06
		791.8	0.00131			483.4	0.00342			498.4	0.00222			503.4	-0.00163			666.8	5.4457e-06
		792.2	0.00122			483.6	0.00338			498.6	0.0022			503.6	-0.00165			667.2	6.18553e-06
		792.6	0.00126			483.8	0.00334			498.8	0.00218			503.8	-0.00167			667.6	6.29697e-06
		793	0.00118			484	0.00331			499	0.00215			504	-0.00169			668	7.94198e-06
		793.4	0.00113			484.2	0.00326			499.2	0.00212			504.2	-0.00171			668.4	2.97423e-06
		793.8	0.00124			484.4	0.00322			499.4	0.0021			504.4	-0.00174			668.8	5.10712e-06
		794.2	0.00107			484.6	0.00318			499.6	0.00209			504.6	-0.00175			669.2	8.74035e-06
		794.6	0.00116			484.8	0.00314			499.8	0.00207			504.8	-0.00177			669.6	1.68956e-07
		795	0.00117			485	0.00312			500	0.00205			505	-0.00179			670	1.22096e-05
		795.4	0.00118			485.2	0.00308			500.2	0.00203			505.2	-0.00181			670.4	8.78698e-06
		795.8	0.00114			485.4	0.00304			500.4	0.00201			505.4	-0.00184			670.8	8.01894e-06
		796.2	0.00112			485.6	0.00301			500.6	0.00199			505.6	-0.00186			671.2	4.00927e-06
		796.6	0.00113			485.8	0.00298			500.8	0.00197			505.8	-0.00187			671.6	4.73858e-06
		797	0.00105			486	0.00294			501	0.00195			506	-0.00188			672	-2.73535e-06
		797.4	0.00105			486.2	0.00291			501.2	0.00193			506.2	-0.0019			672.4	-8.89733e-06
		797.8	0.00111			486.4	0.00288			501.4	0.0019			506.4	-0.00192			672.8	-3.89625e-06
		798.2	0.00106			486.6	0.00284			501.6	0.00187			506.6	-0.00193			673.2	-6.70604e-06
		798.6	0.000999469			486.8	0.00283			501.8	0.00184			506.8	-0.00195			673.6	2.22231e-07
		799	0.00107			487	0.0028			502	0.00183			507	-0.00196			674	1.12974e-05
		799.4	0.000996583			487.2	0.00276			502.2	0.00181			507.2	-0.00198			674.4	7.55075e-06
		799.8	0.000984524			487.4	0.00272			502.4	0.00179			507.4	-0.002			674.8	-3.36844e-07
		800.2	0.00102			487.6	0.00268			502.6	0.00177			507.6	-0.00202			675.2	-3.55453e-06
		800.6	0.000999513			487.8	0.00264			502.8	0.00175			507.8	-0.00205			675.6	4.72812e-07
		801	0.000998625			488	0.00261			503	0.00174			508	-0.00207			676	3.38351e-06
		801.4	0.00093098			488.2	0.00257			503.2	0.00173			508.2	-0.00209			676.4	-6.5081e-06
		801.8	0.000919505			488.4	0.00254			503.4	0.00172			508.4	-0.00211			676.8	7.36987e-06
		802.2	0.000947005			488.6	0.00249			503.6	0.00169			508.6	-0.00212			677.2	-2.18781e-06
		802.6	0.000919638			488.8	0.00247			503.8	0.00167			508.8	-0.00213			677.6	-3.45337e-06
		803	0.00091074			489	0.00245			504	0.00164			509	-0.00214			678	2.69169e-06
		803.4	0.000853474			489.2	0.00243			504.2	0.00163			509.2	-0.00216			678.4	2.75261e-06
		803.8	0.000812803			489.4	0.00241			504.4	0.00161			509.4	-0.00218			678.8	5.40107e-06
		804.2	0.00091192			489.6	0.00239			504.6	0.00159			509.6	-0.00219			679.2	9.82353e-06
		804.6	0.000890959			489.8	0.00236			504.8	0.00157			509.8	-0.00221			679.6	2.43522e-06
		805	0.00083223			490	0.00232			505	0.00155			510	-0.00223			680	-3.66184e-06
		805.4	0.000843556			490.2	0.00229			505.2	0.00154			510.2	-0.00224			680.4	-3.82096e-07
		805.8	0.000789598			490.4	0.00226			505.4	0.00153			510.4	-0.00226			680.8	6.88174e-06
		806.2	0.000761441			490.6	0.00224			505.6	0.00152			510.6	-0.00228			681.2	-8.26097e-07
		806.6	0.000788922			490.8	0.00222			505.8	0.0015			510.8	-0.00229			681.6	-3.23932e-07
		807	0.000842672			491	0.0022			506	0.00148			511	-0.0023			682	-9.26881e-07
		807.4	0.000747302			491.2	0.00216			506.2	0.00147			511.2	-0.00232			682.4	-3.54162e-06
		807.8	0.000752085			491.4	0.00213			506.4	0.00145			511.4	-0.00233			682.8	8.85831e-06
		808.2	0.000736403			491.6	0.00211			506.6	0.00144			511.6	-0.00234			683.2	-1.72413e-06
		808.6	0.000785778			491.8	0.0021			506.8	0.00142			511.8	-0.00235			683.6	3.07828e-06
		809	0.000730796			492	0.00207			507	0.0014			512	-0.00237			684	-7.02907e-06
		809.4	0.00074736			492.2	0.00203			507.2	0.00138			512.2	-0.00238			684.4	-2.28413e-07
		809.8	0.000740099			492.4	0.00202			507.4	0.00136			512.4	-0.0024			684.8	-1.25498e-07
		810.2	0.000723455			492.6	0.00199			507.6	0.00136			512.6	-0.00241			685.2	1.40732e-06
		810.6	0.000720427			492.8	0.00198			507.8	0.00134			512.8	-0.00242			685.6	-1.06176e-06
		811	0.000678463			493	0.00196			508	0.00132			513	-0.00243			686	2.21046e-06
		811.4	0.000715001			493.2	0.00195			508.2	0.00131			513.2	-0.00244			686.4	-7.47458e-06
		811.8	0.000655046			493.4	0.00192			508.4	0.00129			513.4	-0.00246			686.8	9.76762e-06
		812.2	0.000733897			493.6	0.00191			508.6	0.00128			513.6	-0.00247			687.2	8.88915e-06
		812.6	0.000668229			493.8	0.00189			508.8	0.00127			513.8	-0.00248			687.6	1.08291e-06
		813	0.000674792			494	0.00186			509	0.00126			514	-0.00249			688	6.43536e-06
		813.4	0.000616954			494.2	0.00183			509.2	0.00124			514.2	-0.00251			688.4	6.51057e-06
		813.8	0.000644307			494.4	0.00181			509.4	0.00123			514.4	-0.00253			688.8	7.56855e-06
		814.2	0.000688045			494.6	0.00179			509.6	0.00122			514.6	-0.00253			689.2	8.21795e-07
		814.6	0.000682027			494.8	0.00177			509.8	0.00121			514.8	-0.00254			689.6	4.82006e-06
		815	0.000615211			495	0.00175			510	0.0012			515	-0.00256			690	8.81087e-07
		815.4	0.000548263			495.2	0.00173			510.2	0.00119			515.2	-0.00256			690.4	5.92868e-06
		815.8	0.0005911			495.4	0.00171			510.4	0.00118			515.4	-0.00257			690.8	2.12685e-06
		816.2	0.000617187			495.6	0.0017			510.6	0.00116			515.6	-0.00258			691.2	1.70052e-06
		816.6	0.000608278			495.8	0.00169			510.8	0.00115			515.8	-0.00258			691.6	-3.06508e-07
		817	0.000568902			496	0.00167			511	0.00113			516	-0.0026			692	7.38804e-06
		817.4	0.000655038			496.2	0.00166			511.2	0.00111			516.2	-0.00261			692.4	7.44896e-06
		817.8	0.000572063			496.4	0.00164			511.4	0.0011			516.4	-0.00262			692.8	1.02477e-05
		818.2	0.000540967			496.6	0.00162			511.6	0.00109			516.6	-0.00264			693.2	9.41651e-06
		818.6	0.00051524			496.8	0.00159			511.8	0.00108			516.8	-0.00265			693.6	1.55599e-06
		819	0.000557176			497	0.00158			512	0.00106			517	-0.00266			694	1.2225e-05
		819.4	0.000485129			497.2	0.00156			512.2	0.00105			517.2	-0.00267			694.4	4.77593e-06
		819.8	0.000551031			497.4	0.00155			512.4	0.00104			517.4	-0.00269			694.8	1.02559e-05
		820.2	0.00046991			497.6	0.00153			512.6	0.00103			517.6	-0.0027			695.2	6.8672e-06
		820.6	0.000511027			497.8	0.00151			512.8	0.00102			517.8	-0.0027			695.6	-1.39006e-06
		821	0.000507102			498	0.00149			513	0.00101			518	-0.00271			696	1.08853e-05
		821.4	0.000508679			498.2	0.00146			513.2	0.001			518.2	-0.00272			696.4	-2.53391e-06
		821.8	0.000468904			498.4	0.00144			513.4	0.00098904			518.4	-0.00273			696.8	7.29403e-06
		822.2	0.000423934			498.6	0.00143			513.6	0.000972093			518.6	-0.00274			697.2	1.3135e-07
		822.6	0.00045798			498.8	0.00142			513.8	0.000967353			518.8	-0.00275			697.6	1.26475e-05
		823	0.000468193			499	0.00139			514	0.000957119			519	-0.00276			698	-3.96143e-06
		823.4	0.000437661			499.2	0.00138			514.2	0.000944332			519.2	-0.00277			698.4	5.87804e-06
		823.8	0.0004671			499.4	0.00136			514.4	0.000929423			519.4	-0.00278			698.8	5.73965e-06
		824.2	0.000445817			499.6	0.00134			514.6	0.000926252			519.6	-0.00278			699.2	1.05067e-05
		824.6	0.000436329			499.8	0.00133			514.8	0.000916923			519.8	-0.00279			699.6	-1.96669e-06
		825	0.0004184			500	0.00131			515	0.000915295			520	-0.00279			700	-1.40598e-06
		825.4	0.000416073			500.2	0.00129			515.2	0.000911421			520.2	-0.0028			700.4	2.25182e-06
		825.8	0.000442904			500.4	0.00127			515.4	0.000901642			520.4	-0.00281			700.8	-4.25701e-06
		826.2	0.000415433			500.6	0.00125			515.6	0.000893569			520.6	-0.00282			701.2	-3.08834e-06
		826.6	0.000427348			500.8	0.00124			515.8	0.000884917			520.8	-0.00283			701.6	-3.77804e-06
		827	0.000396067			501	0.00122			516	0.000874682			521	-0.00284			702	6.74887e-06
		827.4	0.000376603			501.2	0.00121			516.2	0.000859988			521.2	-0.00285			702.4	2.99793e-06
		827.8	0.000377673			501.4	0.0012			516.4	0.000851303			521.4	-0.00285			702.8	3.50912e-06
		828.2	0.000366019			501.6	0.00119			516.6	0.000840059			521.6	-0.00286			703.2	2.44976e-06
		828.6	0.00034099			501.8	0.00118			516.8	0.000826647			521.8	-0.00287			703.6	-6.3632e-06
		829	0.000339811			502	0.00116			517	0.000815065			522	-0.00288			704	1.15977e-05
		829.4	0.000330566			502.2	0.00115			517.2	0.000810859			522.2	-0.00288			704.4	1.00859e-05
		829.8	0.000379595			502.4	0.00114			517.4	0.000801744			522.4	-0.00288			704.8	3.42475e-06
		830.2	0.00036496			502.6	0.00113			517.6	0.000798821			522.6	-0.00289			705.2	3.48392e-06
		830.6	0.000373581			502.8	0.00113			517.8	0.000788762			522.8	-0.0029			705.6	5.55438e-06
		831	0.000299141			503	0.00112			518	0.000785806			523	-0.00291			706	-4.99183e-06
		831.4	0.000321176			503.2	0.0011			518.2	0.000772173			523.2	-0.00292			706.4	5.92721e-08
		831.8	0.000337975			503.4	0.0011			518.4	0.000767538			523.4	-0.00293			706.8	5.13808e-06
		832.2	0.000281831			503.6	0.00108			518.6	0.000766164			523.6	-0.00293			707.2	6.22439e-06
		832.6	0.000344562			503.8	0.00107			518.8	0.000759543			523.8	-0.00294			707.6	-3.7734e-06
		833	0.000348485			504	0.00106			519	0.000754471			524	-0.00295			708	1.08218e-05
		833.4	0.000346239			504.2	0.00104			519.2	0.000745649			524.2	-0.00295			708.4	-5.08961e-06
		833.8	0.000343018			504.4	0.00102			519.4	0.00074171			524.4	-0.00295			708.8	-7.18293e-07
		834.2	0.000300498			504.6	0.00101			519.6	0.000730096			524.6	-0.00296			709.2	1.054e-05
		834.6	0.000281197			504.8	0.000999902			519.8	0.00073059			524.8	-0.00297			709.6	1.15711e-06
		835	0.000261418			505	0.000990085			520	0.000724399			525	-0.00298			710	2.43785e-06
		835.4	0.000274265			505.2	0.000977441			520.2	0.000714288			525.2	-0.00298			710.4	-5.13341e-07
		835.8	0.000253803			505.4	0.000971032			520.4	0.000706111			525.4	-0.00299			710.8	2.12409e-06
		836.2	0.000269784			505.6	0.00095551			520.6	0.000697269			525.6	-0.003			711.2	4.74836e-06
		836.6	0.000293391			505.8	0.000955135			520.8	0.000690199			525.8	-0.003			711.6	6.42119e-06
		837	0.000286128			506	0.000945519			521	0.000682503			526	-0.00302			712	2.30435e-06
		837.4	0.000304386			506.2	0.000931539			521.2	0.000676045			526.2	-0.00303			712.4	3.88655e-06
		837.8	0.000292612			506.4	0.000913112			521.4	0.000662177			526.4	-0.00303			712.8	-1.19225e-06
		838.2	0.00021502			506.6	0.000896073			521.6	0.000652529			526.6	-0.00304			713.2	1.20285e-05
		838.6	0.000263559			506.8	0.00088654			521.8	0.000640693			526.8	-0.00304			713.6	8.7223e-06
		839	0.000255993			507	0.000870972			522	0.00062814			527	-0.00305			714	-4.12933e-07
		839.4	0.000264334			507.2	0.000861297			522.2	0.000624436			527.2	-0.00305			714.4	8.91033e-06
		839.8	0.000227565			507.4	0.000838456			522.4	0.000624455			527.4	-0.00305			714.8	5.9352e-06
		840.2	0.00024212			507.6	0.000838398			522.6	0.000618348			527.6	-0.00306			715.2	9.75045e-06
		840.6	0.000239788			507.8	0.000838695			522.8	0.000612059			527.8	-0.00306			715.6	2.32867e-06
		841	0.000205243			508	0.000835609			523	0.000615861			528	-0.00306			716	7.60678e-06
		841.4	0.000183796			508.2	0.000834764			523.2	0.000611662			528.2	-0.00306			716.4	-2.124e-06
		841.8	0.000243778			508.4	0.000832892			523.4	0.000608941			528.4	-0.00307			716.8	1.37485e-05
		842.2	0.000230593			508.6	0.000829149			523.6	0.000609162			528.6	-0.00307			717.2	1.18736e-05
		842.6	0.000206825			508.8	0.000824831			523.8	0.000603569			528.8	-0.00308			717.6	1.27145e-05
		843	0.000190737			509	0.000822772			524	0.000593328			529	-0.00309			718	8.92161e-06
		843.4	0.000198639			509.2	0.000804958			524.2	0.000584982			529.2	-0.0031			718.4	6.70299e-06
		843.8	0.000177676			509.4	0.000793754			524.4	0.000578204			529.4	-0.00311			718.8	5.61054e-06
		844.2	0.000201301			509.6	0.000788836			524.6	0.000571323			529.6	-0.00311			719.2	5.53344e-06
		844.6	0.000221959			509.8	0.000783685			524.8	0.000565737			529.8	-0.00311			719.6	5.35865e-07
		845	0.000197214			510	0.000774243			525	0.0005581			530	-0.00312			720	8.61149e-06
		845.4	0.000218973			510.2	0.000773216			525.2	0.000552716			530.2	-0.00313			720.4	6.98017e-08
		845.8	0.000167205			510.4	0.000773629			525.4	0.000545521			530.4	-0.00313			720.8	7.94787e-06
		846.2	0.000197299			510.6	0.00076702			525.6	0.000541179			530.6	-0.00313			721.2	2.38944e-05
		846.6	0.00014864			510.8	0.00075883			525.8	0.000540638			530.8	-0.00313			721.6	6.23993e-06
		847	0.000178192			511	0.000746954			526	0.000534733			531	-0.00313			722	5.61618e-06
		847.4	0.000172419			511.2	0.000731819			526.2	0.000525918			531.2	-0.00314			722.4	1.13935e-05
		847.8	0.000120436			511.4	0.000722789			526.4	0.000519713			531.4	-0.00314			722.8	1.21883e-05
		848.2	0.000175902			511.6	0.000705892			526.6	0.000518099			531.6	-0.00315			723.2	8.12788e-06
		848.6	0.000179809			511.8	0.00069006			526.8	0.000509687			531.8	-0.00315			723.6	3.74315e-06
		849	0.000169479			512	0.000669439			527	0.000504791			532	-0.00315			724	7.82151e-06
		849.4	0.000125747			512.2	0.00065573			527.2	0.000501054			532.2	-0.00316			724.4	1.1584e-05
		849.8	0.000114968			512.4	0.000643499			527.4	0.000492408			532.4	-0.00317			724.8	5.6939e-06
		850.2	0.000154087			512.6	0.000630933			527.6	0.000491751			532.6	-0.00317			725.2	5.92003e-06
		850.6	0.000127229			512.8	0.000626847			527.8	0.000485338			532.8	-0.00318			725.6	2.60946e-06
		851	0.000121668			513	0.000615152			528	0.000476347			533	-0.00318			726	-5.60348e-07
		851.4	0.000116271			513.2	0.000605077			528.2	0.000469231			533.2	-0.00319			726.4	1.6045e-06
		851.8	0.000119116			513.4	0.00059435			528.4	0.000459797			533.4	-0.00319			726.8	5.84532e-06
		852.2	0.000111961			513.6	0.000590548			528.6	0.000448208			533.6	-0.0032			727.2	-1.24929e-06
		852.6	0.000101388			513.8	0.000584624			528.8	0.000436886			533.8	-0.0032			727.6	8.5097e-06
		853	9.96315e-05			514	0.000582294			529	0.000430135			534	-0.0032			728	1.32215e-05
		853.4	0.000103392			514.2	0.000578795			529.2	0.000420323			534.2	-0.0032			728.4	4.20733e-06
		853.8	9.37581e-05			514.4	0.000574845			529.4	0.000418142			534.4	-0.00321			728.8	1.58298e-05
		854.2	0.00011245			514.6	0.000567997			529.6	0.00041906			534.6	-0.00321			729.2	-4.13865e-08
		854.6	7.81558e-05			514.8	0.000562937			529.8	0.000415317			534.8	-0.00321			729.6	1.61194e-05
		855	0.00010926			515	0.000559639			530	0.000420108			535	-0.00322			730	3.39793e-06
		855.4	9.29099e-05			515.2	0.000549235			530.2	0.000424432			535.2	-0.00322			730.4	5.42313e-06
		855.8	9.0003e-05			515.4	0.00054413			530.4	0.000428598			535.4	-0.00322			730.8	2.26486e-06
		856.2	7.13108e-05			515.6	0.000535462			530.6	0.000424991			535.6	-0.00322			731.2	2.04035e-06
		856.6	0.000110424			515.8	0.000526742			530.8	0.000427251			535.8	-0.00323			731.6	1.79494e-05
		857	5.4151e-05			516	0.000522908			531	0.000417257			536	-0.00323			732	1.07641e-05
		857.4	8.60533e-05			516.2	0.000525341			531.2	0.000408904			536.2	-0.00323			732.4	3.97969e-06
		857.8	6.18827e-05			516.4	0.000528994			531.4	0.000402217			536.4	-0.00323			732.8	5.36697e-06
		858.2	2.40491e-05			516.6	0.000522314			531.6	0.000392457			536.6	-0.00324			733.2	-2.32043e-06
		858.6	6.86815e-05			516.8	0.000516054			531.8	0.000387001			536.8	-0.00324			733.6	6.4331e-06
		859	5.56334e-05			517	0.000505688			532	0.000377457			537	-0.00325			734	8.58328e-06
		859.4	6.08399e-05			517.2	0.00050483			532.2	0.000381067			537.2	-0.00325			734.4	1.28833e-05
		859.8	7.11566e-05			517.4	0.000503436			532.4	0.000376684			537.4	-0.00325			734.8	2.08159e-06
		860.2	6.28755e-05			517.6	0.000499828			532.6	0.000379755			537.6	-0.00326			735.2	1.09812e-05
		860.6	5.38754e-05			517.8	0.000492283			532.8	0.000380904			537.8	-0.00326			735.6	1.25609e-05
		861	5.75398e-05			518	0.000483841			533	0.000385056			538	-0.00327			736	9.44772e-06
		861.4	5.91879e-05			518.2	0.000482801			533.2	0.000386459			538.2	-0.00327			736.4	1.60475e-06
		861.8	1.53054e-05			518.4	0.000485835			533.4	0.00038062			538.4	-0.00327			736.8	7.49998e-06
		862.2	4.12706e-05			518.6	0.000488404			533.6	0.000377627			538.6	-0.00328			737.2	8.35777e-06
		862.6	4.44049e-05			518.8	0.000482627			533.8	0.000371083			538.8	-0.00328			737.6	8.23179e-06
		863	3.46607e-05			519	0.000480555			534	0.000367745			539	-0.00328			738	1.21902e-05
		863.4	4.10759e-05			519.2	0.00047079			534.2	0.000362697			539.2	-0.00328			738.4	8.75038e-06
		863.8	3.74269e-05			519.4	0.000459121			534.4	0.000357672			539.4	-0.00329			738.8	-2.50658e-06
		864.2	1.6568e-05			519.6	0.000461896			534.6	0.000350261			539.6	-0.00329			739.2	1.16245e-05
		864.6	1.45825e-05			519.8	0.000460373			534.8	0.000347541			539.8	-0.00329			739.6	1.08141e-05
		865	3.22454e-05			520	0.000456391			535	0.000347682			540	-0.00329			740	1.2512e-05
		865.4	3.9183e-05			520.2	0.000451473			535.2	0.000346123			540.2	-0.00329			740.4	1.5899e-05
		865.8	4.14556e-05			520.4	0.000448555			535.4	0.000343598			540.4	-0.00329			740.8	-7.9338e-07
		866.2	5.29077e-05			520.6	0.000447342			535.6	0.000338315			540.6	-0.0033			741.2	4.00063e-06
		866.6	-1.00179e-05			520.8	0.000444534			535.8	0.000334528			540.8	-0.0033			741.6	8.4741e-06
		867	2.50978e-06			521	0.000442398			536	0.000333311			541	-0.0033			742	-8.28784e-08
		867.4	6.03541e-06			521.2	0.000428831			536.2	0.00033201			541.2	-0.0033			742.4	-8.33869e-07
		867.8	1.49141e-05			521.4	0.000420318			536.4	0.000326218			541.4	-0.0033			742.8	6.23266e-06
		868.2	2.43595e-05			521.6	0.000416775			536.6	0.000329435			541.6	-0.0033			743.2	6.12686e-06
		868.6	1.3451e-05			521.8	0.000411295			536.8	0.000327368			541.8	-0.00331			743.6	1.54373e-05
		869	-4.98871e-06			522	0.000401607			537	0.000323429			542	-0.00331			744	6.29509e-06
		869.4	1.4731e-05			522.2	0.000392274			537.2	0.000324186			542.2	-0.00331			744.4	9.18724e-06
		869.8	5.35881e-06			522.4	0.000379024			537.4	0.0003235			542.4	-0.00332			744.8	2.29656e-05
		870.2	-3.81844e-05			522.6	0.000375184			537.6	0.000324307			542.6	-0.00332			745.2	5.47678e-06
		870.6	-2.04059e-05			522.8	0.000379217			537.8	0.000321492			542.8	-0.00332			745.6	1.2264e-05
		871	-2.4425e-05			523	0.00037477			538	0.00032348			543	-0.00333			746	8.91986e-06
		871.4	-2.8342e-05			523.2	0.000367942			538.2	0.000316444			543.2	-0.00333			746.4	-4.29261e-06
		871.8	1.29074e-05			523.4	0.000360681			538.4	0.000315705			543.4	-0.00334			746.8	1.47322e-05
		872.2	2.8741e-06			523.6	0.000359855			538.6	0.000312021			543.6	-0.00334			747.2	4.08486e-06
		872.6	-2.19711e-05			523.8	0.000353187			538.8	0.000306507			543.8	-0.00334			747.6	-3.48045e-06
		873	-3.46395e-05			524	0.000352123			539	0.000303316			544	-0.00334			748	-5.90378e-06
		873.4	-4.80346e-05			524.2	0.00035129			539.2	0.000294509			544.2	-0.00334			748.4	1.25684e-05
		873.8	-5.567e-06			524.4	0.000345952			539.4	0.000291146			544.4	-0.00335			748.8	1.16007e-05
		874.2	1.25103e-06			524.6	0.000341951			539.6	0.000281945			544.6	-0.00335			749.2	4.8331e-06
		874.6	-2.82514e-05			524.8	0.000339014			539.8	0.000275682			544.8	-0.00335			749.6	4.71376e-06
		875	-3.111e-05			525	0.000342035			540	0.000270849			545	-0.00335			750	-4.5912e-06
		875.4	-4.41293e-05			525.2	0.000341357			540.2	0.00026997			545.2	-0.00335			750.4	1.15246e-05
		875.8	-5.17183e-05			525.4	0.000338872			540.4	0.00026453			545.4	-0.00335			750.8	-1.07949e-07
		876.2	-4.15886e-05			525.6	0.000334806			540.6	0.000259604			545.6	-0.00335			751.2	1.82583e-05
		876.6	-5.80333e-05			525.8	0.000327674			540.8	0.000264709			545.8	-0.00335			751.6	1.05916e-05
		877	-3.90268e-05			526	0.000318115			541	0.000259594			546	-0.00335			752	5.36597e-06
		877.4	-6.46123e-05			526.2	0.000318335			541.2	0.000261309			546.2	-0.00335			752.4	6.80402e-06
		877.8	-6.43443e-05			526.4	0.00031554			541.4	0.000260657			546.4	-0.00335			752.8	1.37165e-05
		878.2	-3.67329e-05			526.6	0.000310389			541.6	0.000260009			546.6	-0.00335			753.2	7.16003e-06
		878.6	-3.03583e-05			526.8	0.000305342			541.8	0.00025312			546.8	-0.00336			753.6	1.89628e-05
		879	-4.70515e-05			527	0.000308569			542	0.000255156			547	-0.00336			754	2.21384e-06
		879.4	-4.02374e-05			527.2	0.000312022			542.2	0.000257714			547.2	-0.00336			754.4	1.68556e-05
		879.8	-4.99391e-05			527.4	0.000308156			542.4	0.000250581			547.4	-0.00336			754.8	4.73582e-06
		880.2	-7.87245e-05			527.6	0.000300095			542.6	0.00025017			547.6	-0.00336			755.2	5.59211e-06
		880.6	-6.17189e-05			527.8	0.000299327			542.8	0.000247919			547.8	-0.00337			755.6	3.6183e-06
		881	-5.32026e-05			528	0.000296158			543	0.000243971			548	-0.00337			756	1.70558e-05
		881.4	-8.25412e-05			528.2	0.000292769			543.2	0.000238321			548.2	-0.00337			756.4	2.02088e-05
		881.8	-7.88999e-05			528.4	0.000287186			543.4	0.000234998			548.4	-0.00337			756.8	1.58177e-05
		882.2	-4.7944e-05			528.6	0.0002807			543.6	0.000233506			548.6	-0.00337			757.2	8.46733e-06
		882.6	-7.11469e-05			528.8	0.000274452			543.8	0.000225738			548.8	-0.00337			757.6	1.80566e-05
		883	-6.58556e-05			529	0.000273478			544	0.000222822			549	-0.00337			758	2.42955e-05
		883.4	-6.334e-05			529.2	0.000276627			544.2	0.000217814			549.2	-0.00337			758.4	1.66405e-05
		883.8	-7.63111e-05			529.4	0.000267469			544.4	0.000212299			549.4	-0.00337			758.8	1.55871e-05
		884.2	-7.42215e-05			529.6	0.000263732			544.6	0.000211163			549.6	-0.00337			759.2	2.14572e-05
		884.6	-0.000103622			529.8	0.000259407			544.8	0.000214599			549.8	-0.00336			759.6	1.06047e-05
		885	-8.98315e-05			530	0.000257039			545	0.000217771			550	-0.00337			760	1.86992e-05
		885.4	-8.15677e-05			530.2	0.000251669			545.2	0.000213243			550.2	-0.00337			760.4	4.2942e-06
		885.8	-5.89836e-05			530.4	0.000248622			545.4	0.00022067			550.4	-0.00338			760.8	2.00031e-05
		886.2	-7.35719e-05			530.6	0.000246138			545.6	0.000221137			550.6	-0.00338			761.2	9.73904e-06
		886.6	-9.19075e-05			530.8	0.000243787			545.8	0.000223956			550.8	-0.00338			761.6	1.34044e-05
		887	-0.000103485			531	0.000235405			546	0.000231091			551	-0.00339			762	1.17745e-05
		887.4	-7.71496e-05			531.2	0.00023094			546.2	0.000234616			551.2	-0.00339			762.4	1.83119e-05
		887.8	-9.22237e-05			531.4	0.000224156			546.4	0.00023251			551.4	-0.00339			762.8	9.3947e-06
		888.2	-0.000115908			531.6	0.000217193			546.6	0.000231657			551.6	-0.00339			763.2	1.61531e-05
		888.6	-6.83133e-05			531.8	0.000211093			546.8	0.000229214			551.8	-0.00339			763.6	5.57732e-06
		889	-0.000101708			532	0.000211013			547	0.000221512			552	-0.00339			764	2.44807e-05
		889.4	-0.000102633			532.2	0.00020657			547.2	0.000216745			552.2	-0.00339			764.4	1.69727e-05
		889.8	-0.000107414			532.4	0.000200896			547.4	0.000215834			552.4	-0.00339			764.8	1.00627e-05
		890.2	-0.00012433			532.6	0.000199927			547.6	0.000209138			552.6	-0.00339			765.2	1.09261e-05
		890.6	-9.53927e-05			532.8	0.000197421			547.8	0.000204963			552.8	-0.00339			765.6	1.32899e-05
		891	-8.34317e-05			533	0.000192995			548	0.000205685			553	-0.00338			766	1.61561e-05
		891.4	-0.000117394			533.2	0.000194485			548.2	0.000200679			553.2	-0.00339			766.4	6.98704e-06
		891.8	-0.000108182			533.4	0.000198366			548.4	0.00019927			553.4	-0.00338			766.8	3.1318e-06
		892.2	-0.000119383			533.6	0.000193365			548.6	0.000197819			553.6	-0.00339			767.2	1.96413e-05
		892.6	-0.00010346			533.8	0.000191676			548.8	0.00020109			553.8	-0.00339			767.6	7.94774e-06
		893	-0.000108814			534	0.000194038			549	0.00019715			554	-0.00339			768	1.947e-05
		893.4	-7.64884e-05			534.2	0.000201802			549.2	0.000196283			554.2	-0.00339			768.4	1.36601e-05
		893.8	-9.57975e-05			534.4	0.000198603			549.4	0.000191695			554.4	-0.0034			768.8	1.63978e-05
		894.2	-0.00010635			534.6	0.000204423			549.6	0.000186876			554.6	-0.0034			769.2	1.00781e-05
		894.6	-0.000132146			534.8	0.000209648			549.8	0.000184891			554.8	-0.0034			769.6	1.13928e-05
		895	-0.000118252			535	0.000209625			550	0.000181469			555	-0.0034			770	1.83701e-05
		895.4	-0.000109765			535.2	0.000211267			550.2	0.000184076			555.2	-0.0034			770.4	1.5903e-05
		895.8	-0.000129715			535.4	0.000218692			550.4	0.000178657			555.4	-0.0034			770.8	8.10105e-06
		896.2	-0.000115907			535.6	0.000216777			550.6	0.000175215			555.6	-0.0034			771.2	1.64418e-05
		896.6	-0.000132281			535.8	0.000217505			550.8	0.000170206			555.8	-0.0034			771.6	5.60309e-07
		897	-0.000109712			536	0.000223546			551	0.000168963			556	-0.0034			772	1.78348e-05
		897.4	-0.000124097			536.2	0.000223909			551.2	0.00016466			556.2	-0.0034			772.4	1.42758e-05
		897.8	-0.00013674			536.4	0.000218224			551.4	0.000163342			556.4	-0.0034			772.8	9.26521e-06
		898.2	-0.000124731			536.6	0.000211033			551.6	0.000166868			556.6	-0.0034			773.2	6.20145e-06
		898.6	-0.000129153			536.8	0.000204109			551.8	0.000163841			556.8	-0.0034			773.6	2.31563e-06
		899	-0.000139463			537	0.000192564			552	0.000162777			557	-0.0034			774	8.01355e-06
		899.4	-0.000142541			537.2	0.000192114			552.2	0.000167405			557.2	-0.0034			774.4	4.23804e-06
		899.8	-0.000119699			537.4	0.000189245			552.4	0.000173591			557.4	-0.0034			774.8	1.26739e-05
		900.2	-0.00013931			537.6	0.000183213			552.6	0.000176013			557.6	-0.0034			775.2	1.57824e-05
		900.6	-0.000158308			537.8	0.000180508			552.8	0.00017579			557.8	-0.0034			775.6	6.12975e-06
		901	-0.000150363			538	0.000173931			553	0.000178077			558	-0.0034			776	2.07721e-05
		901.4	-0.00014315			538.2	0.000173877			553.2	0.000174728			558.2	-0.00341			776.4	1.61196e-05
		901.8	-0.000128305			538.4	0.000171371			553.4	0.000180189			558.4	-0.00341			776.8	5.61655e-06
		902.2	-0.000140064			538.6	0.000167596			553.6	0.00018511			558.6	-0.00341			777.2	1.0426e-05
		902.6	-0.000154161			538.8	0.000167566			553.8	0.000183173			558.8	-0.00341			777.6	2.5528e-05
		903	-0.000151503			539	0.000162931			554	0.000173935			559	-0.00342			778	1.84645e-05
		903.4	-0.000136211			539.2	0.000162876			554.2	0.000173269			559.2	-0.00342			778.4	2.24381e-05
		903.8	-0.000165209			539.4	0.000161759			554.4	0.000173002			559.4	-0.00342			778.8	1.72161e-05
		904.2	-0.000145729			539.6	0.000165889			554.6	0.000179218			559.6	-0.00342			779.2	8.06771e-06
		904.6	-0.000151647			539.8	0.000168711			554.8	0.000178869			559.8	-0.00342			779.6	4.1948e-06
		905	-0.000157311			540	0.000174279			555	0.000173771			560	-0.00342			780	1.98676e-05
		905.4	-0.000159601			540.2	0.000178008			555.2	0.000170742			560.2	-0.00343			780.4	4.68756e-06
		905.8	-0.000153499			540.4	0.00017323			555.4	0.00016725			560.4	-0.00343			780.8	2.16953e-05
		906.2	-0.000145508			540.6	0.000169311			555.6	0.000175451			560.6	-0.00343			781.2	9.89197e-06
		906.6	-0.00015711			540.8	0.000170927			555.8	0.000174468			560.8	-0.00343			781.6	2.06159e-05
		907	-0.000148875			541	0.000165225			556	0.000174646			561	-0.00343			782	2.62181e-05
		907.4	-0.000160004			541.2	0.000160317			556.2	0.000164091			561.2	-0.00344			782.4	2.27057e-05
		907.8	-0.000159498			541.4	0.000159438			556.4	0.000165984			561.4	-0.00343			782.8	1.52234e-05
		908.2	-0.000169881			541.6	0.000159258			556.6	0.000163994			561.6	-0.00343			783.2	1.0862e-05
		908.6	-0.000147048			541.8	0.000156524			556.8	0.000156335			561.8	-0.00343			783.6	9.43456e-06
		909	-0.000153357			542	0.000158992			557	0.000161001			562	-0.00343			784	9.36637e-06
		909.4	-0.000158166			542.2	0.000154461			557.2	0.000151877			562.2	-0.00343			784.4	2.01238e-05
		909.8	-0.000161905			542.4	0.000152652			557.4	0.000152237			562.4	-0.00343			784.8	6.30875e-06
		910.2	-0.000151265			542.6	0.000157181			557.6	0.000152354			562.6	-0.00343			785.2	8.93427e-06
		910.6	-0.000165827			542.8	0.000160615			557.8	0.000154752			562.8	-0.00343			785.6	1.39055e-05
		911	-0.000136632			543	0.000153876			558	0.000150846			563	-0.00344			786	1.55602e-05
		911.4	-0.000166064			543.2	0.000151444			558.2	0.000151523			563.2	-0.00344			786.4	1.0079e-05
		911.8	-0.000164892			543.4	0.000154545			558.4	0.00015621			563.4	-0.00344			786.8	-2.57126e-06
		912.2	-0.00017086			543.6	0.000155395			558.6	0.000149712			563.6	-0.00344			787.2	1.2956e-05
		912.6	-0.000176597			543.8	0.000162936			558.8	0.00015383			563.8	-0.00344			787.6	1.24492e-05
		913	-0.000175744			544	0.000161792			559	0.000156166			564	-0.00344			788	1.5194e-05
		913.4	-0.000180086			544.2	0.000156647			559.2	0.00015816			564.2	-0.00345			788.4	1.20439e-05
		913.8	-0.000160624			544.4	0.00015363			559.4	0.000157197			564.4	-0.00345			788.8	7.71872e-06
		914.2	-0.000160121			544.6	0.000158266			559.6	0.000154288			564.6	-0.00345			789.2	9.83067e-06
		914.6	-0.000161863			544.8	0.000155326			559.8	0.000148943			564.8	-0.00345			789.6	6.71051e-06
		915	-0.000188575			545	0.00014678			560	0.000150361			565	-0.00345			790	2.79561e-05
		915.4	-0.000186847			545.2	0.000139151			560.2	0.000151416			565.2	-0.00345			790.4	1.98323e-05
		915.8	-0.000160727			545.4	0.00013378			560.4	0.000145734			565.4	-0.00345			790.8	5.33513e-06
		916.2	-0.000164802			545.6	0.000130937			560.6	0.000139405			565.6	-0.00345			791.2	1.63365e-05
		916.6	-0.000178879			545.8	0.000128929			560.8	0.000136463			565.8	-0.00345			791.6	1.73822e-05
		917	-0.000189667			546	0.000129018			561	0.000137375			566	-0.00346			792	6.72405e-06
		917.4	-0.000185256			546.2	0.000122027			561.2	0.000139759			566.2	-0.00346			792.4	2.13296e-05
		917.8	-0.00018236			546.4	0.000117303			561.4	0.000135037			566.4	-0.00346			792.8	1.57878e-05
		918.2	-0.000180379			546.6	0.000115381			561.6	0.000127557			566.6	-0.00346			793.2	-7.27068e-07
		918.6	-0.000172894			546.8	0.000112			561.8	0.000131485			566.8	-0.00346			793.6	9.77715e-06
		919	-0.000167494			547	0.000108773			562	0.000132907			567	-0.00346			794	1.33037e-05
		919.4	-0.000158323			547.2	0.000103784			562.2	0.00013836			567.2	-0.00346			794.4	2.35561e-05
		919.8	-0.000175413			547.4	0.000104594			562.4	0.000136724			567.4	-0.00347			794.8	1.87339e-05
		920.2	-0.000186844			547.6	0.000102734			562.6	0.000127127			567.6	-0.00347			795.2	2.13595e-05
		920.6	-0.000189137			547.8	0.000101504			562.8	0.00012356			567.8	-0.00347			795.6	1.47657e-05
		921	-0.000178661			548	0.000105687			563	0.0001255			568	-0.00347			796	9.42127e-06
		921.4	-0.000170382			548.2	0.000116715			563.2	0.000121255			568.2	-0.00348			796.4	1.87012e-05
		921.8	-0.00018233			548.4	0.000121654			563.4	0.000113681			568.4	-0.00348			796.8	1.60047e-05
		922.2	-0.000186329			548.6	0.00013203			563.6	0.000109028			568.6	-0.00348			797.2	1.13833e-05
		922.6	-0.000195499			548.8	0.000141495			563.8	9.88386e-05			568.8	-0.00347			797.6	1.50501e-05
		923	-0.000189584			549	0.000145915			564	9.91908e-05			569	-0.00347			798	1.8326e-05
		923.4	-0.000180324			549.2	0.000142307			564.2	0.000106011			569.2	-0.00347			798.4	6.00803e-06
		923.8	-0.000191315			549.4	0.000141605			564.4	0.000107609			569.4	-0.00348			798.8	1.13506e-05
		924.2	-0.000193453			549.6	0.000140018			564.6	0.000112731			569.6	-0.00347			799.2	1.43287e-05
		924.6	-0.000187539			549.8	0.000135349			564.8	0.000120874			569.8	-0.00348			799.6	1.40524e-05
		925	-0.000182343			550	0.000130847			565	0.00011886			570	-0.00348			800	1.83858e-05
		925.4	-0.000204811			550.2	0.000119428			565.2	0.000118711			570.2	-0.00347			800.4	2.69397e-05
		925.8	-0.000177417			550.4	0.000111123			565.4	0.000121864			570.4	-0.00348			800.8	2.33692e-05
		926.2	-0.000185026			550.6	0.00010747			565.6	0.000118444			570.6	-0.00347			801.2	1.36684e-05
		926.6	-0.000188151			550.8	0.000102174			565.8	0.000116023			570.8	-0.00347			801.6	2.22515e-05
		927	-0.00018435			551	0.000106173			566	0.000117724			571	-0.00347			802	1.52769e-05
		927.4	-0.000204729			551.2	0.000106095			566.2	0.000117548			571.2	-0.00347			802.4	2.0865e-05
		927.8	-0.000199604			551.4	0.000103993			566.4	0.000112218			571.4	-0.00347			802.8	1.84784e-05
		928.2	-0.000198375			551.6	0.000102745			566.6	0.000113696			571.6	-0.00347			803.2	1.96374e-05
		928.6	-0.000185343			551.8	0.000115457			566.8	0.000111044			571.8	-0.00347			803.6	1.15481e-05
		929	-0.00019159			552	0.00012224			567	0.000106639			572	-0.00348			804	2.73188e-05
		929.4	-0.000199225			552.2	0.000133152			567.2	0.000106629			572.2	-0.00347			804.4	2.85566e-05
		929.8	-0.000191008			552.4	0.000143877			567.4	0.000106653			572.4	-0.00347			804.8	1.04591e-05
		930.2	-0.000194548			552.6	0.000150932			567.6	0.000104567			572.6	-0.00347			805.2	3.87302e-06
		930.6	-0.000210831			552.8	0.000151352			567.8	0.000100345			572.8	-0.00347			805.6	2.73079e-05
		931	-0.000217285			553	0.000151637			568	0.000104669			573	-0.00346			806	2.15682e-05
		931.4	-0.00020025			553.2	0.000159021			568.2	0.000103843			573.2	-0.00346			806.4	3.0681e-05
		931.8	-0.000192677			553.4	0.000156163			568.4	0.000110835			573.4	-0.00346			806.8	1.51519e-05
		932.2	-0.000186491			553.6	0.000152546			568.6	0.000111729			573.6	-0.00345			807.2	2.44448e-05
		932.6	-0.000201485			553.8	0.000147159			568.8	0.000109975			573.8	-0.00346			807.6	2.88891e-05
		933	-0.000200382			554	0.000143402			569	0.000113526			574	-0.00346			808	1.72723e-05
		933.4	-0.00020235			554.2	0.000139963			569.2	0.000108593			574.2	-0.00346			808.4	1.41671e-05
		933.8	-0.000202022			554.4	0.000136863			569.4	0.000108078			574.4	-0.00345			808.8	1.38991e-05
		934.2	-0.000213372			554.6	0.000133344			569.6	0.000111449			574.6	-0.00346			809.2	9.6197e-06
		934.6	-0.000192702			554.8	0.000132916			569.8	0.000110135			574.8	-0.00346			809.6	9.66057e-06
		935	-0.000216645			555	0.000128248			570	0.00011378			575	-0.00346			810	1.97767e-05
		935.4	-0.000202945			555.2	0.000120008			570.2	0.000116099			575.2	-0.00346			810.4	1.50722e-05
		935.8	-0.000197669			555.4	0.000108869			570.4	0.000119516			575.4	-0.00346			810.8	1.25747e-05
		936.2	-0.000210001			555.6	0.000106953			570.6	0.000118985			575.6	-0.00346			811.2	2.6158e-05
		936.6	-0.000207342			555.8	0.000105222			570.8	0.000125484			575.8	-0.00347			811.6	1.20333e-05
		937	-0.000212473			556	0.00010943			571	0.000125844			576	-0.00347			812	2.37629e-05
		937.4	-0.000196355			556.2	0.000113461			571.2	0.000123911			576.2	-0.00348			812.4	1.02144e-05
		937.8	-0.000220274			556.4	0.000111984			571.4	0.000129502			576.4	-0.00348			812.8	2.52453e-05
		938.2	-0.000216084			556.6	0.000112725			571.6	0.00012635			576.6	-0.00348			813.2	1.87102e-05
		938.6	-0.000214107			556.8	0.00011775			571.8	0.000127122			576.8	-0.00348			813.6	7.1332e-06
		939	-0.0001947			557	0.000126043			572	0.000124831			577	-0.00348			814	1.79355e-05
		939.4	-0.000212944			557.2	0.000131308			572.2	0.000126702			577.2	-0.00348			814.4	1.63266e-05
		939.8	-0.000216009			557.4	0.000127804			572.4	0.000124975			577.4	-0.00348			814.8	2.48744e-05
		940.2	-0.000216711			557.6	0.000127644			572.6	0.000123455			577.6	-0.00348			815.2	1.41094e-05
		940.6	-0.000220347			557.8	0.000130009			572.8	0.000120399			577.8	-0.00347			815.6	5.03078e-06
		941	-0.000215589			558	0.000126968			573	0.000118597			578	-0.00347			816	2.92104e-05
		941.4	-0.000207797			558.2	0.000123848			573.2	0.000115726			578.2	-0.00346			816.4	4.71714e-06
		941.8	-0.000217922			558.4	0.000120672			573.4	0.000116385			578.4	-0.00346			816.8	2.01825e-05
		942.2	-0.000218738			558.6	0.000111126			573.6	0.000115952			578.6	-0.00347			817.2	1.66209e-05
		942.6	-0.000213799			558.8	0.000110076			573.8	0.00011233			578.8	-0.00346			817.6	1.06094e-05
		943	-0.00021221			559	0.000111311			574	0.000117744			579	-0.00347			818	1.93375e-05
		943.4	-0.000205186			559.2	0.000115435			574.2	0.000118698			579.2	-0.00347			818.4	1.10737e-05
		943.8	-0.00021744			559.4	0.000104479			574.4	0.00011815			579.4	-0.00347			818.8	2.31924e-05
		944.2	-0.000223463			559.6	9.84665e-05			574.6	0.000119999			579.6	-0.00348			819.2	1.21278e-05
		944.6	-0.000222823			559.8	9.5382e-05			574.8	0.000127248			579.8	-0.00348			819.6	1.51418e-05
		945	-0.000228008			560	9.50426e-05			575	0.000126305			580	-0.00348			820	1.77804e-05
		945.4	-0.000229422			560.2	9.32309e-05			575.2	0.000127896			580.2	-0.00347			820.4	1.51241e-05
		945.8	-0.00022241			560.4	8.67792e-05			575.4	0.000125938			580.4	-0.00348			820.8	2.33074e-05
		946.2	-0.000218187			560.6	8.47493e-05			575.6	0.000113893			580.6	-0.00347			821.2	1.65906e-05
		946.6	-0.000220737			560.8	7.60122e-05			575.8	0.000112693			580.8	-0.00347			821.6	2.17627e-05
		947	-0.000229124			561	7.93e-05			576	0.00011489			581	-0.00347			822	9.01776e-06
		947.4	-0.00023114			561.2	7.81525e-05			576.2	0.000111814			581.2	-0.00348			822.4	2.63986e-05
		947.8	-0.000222528			561.4	8.05805e-05			576.4	9.97435e-05			581.4	-0.00348			822.8	8.81669e-06
		948.2	-0.000220049			561.6	7.93459e-05			576.6	9.93353e-05			581.6	-0.00348			823.2	1.82565e-05
		948.6	-0.000221347			561.8	8.59576e-05			576.8	0.000102605			581.8	-0.00348			823.6	1.39643e-05
		949	-0.000223692			562	8.65172e-05			577	9.85625e-05			582	-0.00348			824	1.74168e-05
		949.4	-0.000218468			562.2	8.36825e-05			577.2	0.000103227			582.2	-0.00348			824.4	1.74718e-05
		949.8	-0.000222363			562.4	8.57975e-05			577.4	0.000102415			582.4	-0.00348			824.8	1.78982e-05
		950.2	-0.000250739			562.6	8.85083e-05			577.6	0.000100613			582.6	-0.00349			825.2	1.74182e-05
		950.6	-0.000251195			562.8	9.27526e-05			577.8	0.000101557			582.8	-0.00348			825.6	2.76403e-05
		951	-0.000254223			563	8.85218e-05			578	0.000107317			583	-0.00349			826	2.27146e-05
		951.4	-0.000258546			563.2	8.12118e-05			578.2	0.00010719			583.2	-0.00349			826.4	2.37335e-05
		951.8	-0.000252511			563.4	7.57954e-05			578.4	0.000104138			583.4	-0.00349			826.8	9.44998e-06
		952.2	-0.000258117			563.6	7.31085e-05			578.6	0.000107796			583.6	-0.00349			827.2	2.29437e-05
		952.6	-0.000251091			563.8	7.25508e-05			578.8	0.000102893			583.8	-0.00349			827.6	2.6953e-05
		953	-0.000247002			564	7.3213e-05			579	0.000101205			584	-0.00349			828	2.74231e-05
		953.4	-0.000247614			564.2	6.86208e-05			579.2	9.86888e-05			584.2	-0.00349			828.4	2.09016e-05
		953.8	-0.000256309			564.4	7.21113e-05			579.4	9.75762e-05			584.4	-0.00349			828.8	2.22919e-05
		954.2	-0.000253985			564.6	8.13828e-05			579.6	9.46445e-05			584.6	-0.00349			829.2	1.73263e-05
		954.6	-0.000254571			564.8	8.66114e-05			579.8	8.55316e-05			584.8	-0.00348			829.6	2.63115e-05
		955	-0.000255202			565	8.91937e-05			580	8.66612e-05			585	-0.00349			830	2.33765e-05
		955.4	-0.000258827			565.2	9.36936e-05			580.2	8.70805e-05			585.2	-0.00349			830.4	1.69937e-05
		955.8	-0.000250206			565.4	8.74046e-05			580.4	9.06034e-05			585.4	-0.00349			830.8	1.27303e-05
		956.2	-0.000252983			565.6	9.06943e-05			580.6	9.11301e-05			585.6	-0.00348			831.2	1.19152e-05
		956.6	-0.000257862			565.8	9.77637e-05			580.8	8.81352e-05			585.8	-0.00348			831.6	1.45817e-05
		957	-0.000253816			566	0.000104277			581	8.85415e-05			586	-0.00349			832	2.06045e-05
		957.4	-0.000262464			566.2	0.000101397			581.2	8.85623e-05			586.2	-0.00348			832.4	1.4115e-05
		957.8	-0.000254576			566.4	0.00010183			581.4	9.6028e-05			586.4	-0.00348			832.8	2.08765e-05
		958.2	-0.000254533			566.6	9.33244e-05			581.6	9.07557e-05			586.6	-0.00348			833.2	2.4085e-05
		958.6	-0.000252735			566.8	8.79061e-05			581.8	8.70174e-05			586.8	-0.00349			833.6	1.80551e-05
		959	-0.000261925			567	8.95261e-05			582	8.46495e-05			587	-0.00349			834	1.50762e-05
		959.4	-0.000249519			567.2	8.19179e-05			582.2	8.12178e-05			587.2	-0.00349			834.4	1.14e-05
		959.8	-0.000263878			567.4	8.00268e-05			582.4	8.37341e-05			587.4	-0.00349			834.8	1.48776e-05
		960.2	-0.000255571			567.6	7.4704e-05			582.6	7.85816e-05			587.6	-0.00349			835.2	2.15504e-05
		960.6	-0.000262707			567.8	6.85408e-05			582.8	7.27469e-05			587.8	-0.00349			835.6	2.08873e-05
		961	-0.000257987			568	7.01434e-05			583	6.84968e-05			588	-0.00349			836	1.55398e-05
		961.4	-0.000262883			568.2	7.39637e-05			583.2	6.4705e-05			588.2	-0.00349			836.4	2.06257e-05
		961.8	-0.000257571			568.4	7.4633e-05			583.4	6.62799e-05			588.4	-0.00349			836.8	1.18581e-05
		962.2	-0.000270227			568.6	8.27498e-05			583.6	6.78242e-05			588.6	-0.00349			837.2	3.11575e-05
		962.6	-0.000257365			568.8	7.82422e-05			583.8	6.64733e-05			588.8	-0.00349			837.6	2.06468e-05
		963	-0.000254463			569	7.37965e-05			584	6.53613e-05			589	-0.00349			838	1.75385e-05
		963.4	-0.000260658			569.2	6.74642e-05			584.2	6.25422e-05			589.2	-0.00349			838.4	3.75017e-06
		963.8	-0.000263663			569.4	6.91617e-05			584.4	6.04549e-05			589.4	-0.0035			838.8	1.56368e-05
		964.2	-0.000258512			569.6	6.9134e-05			584.6	6.16216e-05			589.6	-0.0035			839.2	1.82144e-05
		964.6	-0.000265313			569.8	7.02467e-05			584.8	6.2608e-05			589.8	-0.00351			839.6	5.82263e-06
		965	-0.000259916			570	7.56882e-05			585	5.73488e-05			590	-0.0035			840	1.48141e-05
		965.4	-0.000260507			570.2	7.20319e-05			585.2	5.69627e-05			590.2	-0.00351			840.4	2.80051e-05
		965.8	-0.000262649			570.4	8.24265e-05			585.4	5.63533e-05			590.4	-0.0035			840.8	1.72758e-05
		966.2	-0.000262046			570.6	8.93977e-05			585.6	5.60545e-05			590.6	-0.0035			841.2	2.09347e-05
		966.6	-0.000262052			570.8	9.09047e-05			585.8	6.14328e-05			590.8	-0.00351			841.6	2.39207e-05
		967	-0.000256524			571	9.4512e-05			586	6.72852e-05			591	-0.0035			842	2.42423e-05
		967.4	-0.000258406			571.2	9.26377e-05			586.2	6.60371e-05			591.2	-0.0035			842.4	1.21877e-05
		967.8	-0.000266126			571.4	9.86969e-05			586.4	6.49381e-05			591.4	-0.0035			842.8	5.64626e-06
		968.2	-0.000259977			571.6	9.53666e-05			586.6	6.74928e-05			591.6	-0.0035			843.2	1.31305e-05
		968.6	-0.000260569			571.8	9.35013e-05			586.8	6.84369e-05			591.8	-0.0035			843.6	5.9718e-06
		969	-0.00026095			572	8.35121e-05			587	7.153e-05			592	-0.00351			844	2.59098e-05
		969.4	-0.000261562			572.2	7.67183e-05			587.2	7.13556e-05			592.2	-0.00351			844.4	7.79782e-06
		969.8	-0.000261515			572.4	7.52874e-05			587.4	7.45301e-05			592.4	-0.0035			844.8	1.48581e-05
		970.2	-0.000264355			572.6	7.19222e-05			587.6	7.40457e-05			592.6	-0.00351			845.2	2.09579e-05
		970.6	-0.000264775			572.8	6.72209e-05			587.8	7.54624e-05			592.8	-0.00351			845.6	1.41006e-05
		971	-0.000260142			573	5.38193e-05			588	7.83759e-05			593	-0.0035			846	1.43835e-05
		971.4	-0.000266887			573.2	4.94318e-05			588.2	7.50386e-05			593.2	-0.0035			846.4	1.10104e-05
		971.8	-0.000261842			573.4	4.84662e-05			588.4	7.44116e-05			593.4	-0.0035			846.8	1.44603e-05
		972.2	-0.000264545			573.6	5.7122e-05			588.6	7.44285e-05			593.6	-0.0035			847.2	7.03229e-06
		972.6	-0.00026328			573.8	5.07691e-05			588.8	6.82956e-05			593.8	-0.0035			847.6	2.5034e-05
		973	-0.000265264			574	5.49947e-05			589	6.11034e-05			594	-0.0035			848	8.77307e-06
		973.4	-0.000258184			574.2	5.20825e-05			589.2	6.15513e-05			594.2	-0.0035			848.4	2.7489e-05
		973.8	-0.000260344			574.4	5.46913e-05			589.4	6.00181e-05			594.4	-0.0035			848.8	1.1295e-05
		974.2	-0.000260662			574.6	6.63386e-05			589.6	5.47341e-05			594.6	-0.0035			849.2	1.56568e-05
		974.6	-0.000270171			574.8	6.81974e-05			589.8	5.32523e-05			594.8	-0.0035			849.6	1.97301e-05
		975	-0.000261896			575	7.36377e-05			590	5.20817e-05			595	-0.0035			850	1.91676e-05
		975.4	-0.00026103			575.2	6.4849e-05			590.2	4.66727e-05			595.2	-0.0035			850.4	1.02022e-05
		975.8	-0.000260645			575.4	6.89416e-05			590.4	5.15322e-05			595.4	-0.0035			850.8	5.73175e-06
		976.2	-0.000267287			575.6	6.40235e-05			590.6	5.16442e-05			595.6	-0.0035			851.2	7.30844e-06
		976.6	-0.000264951			575.8	5.83896e-05			590.8	4.53042e-05			595.8	-0.0035			851.6	1.64834e-05
		977	-0.000259147			576	5.58189e-05			591	4.27319e-05			596	-0.0035			852	1.05567e-05
		977.4	-0.000269665			576.2	4.87353e-05			591.2	4.22443e-05			596.2	-0.0035			852.4	1.49703e-05
		977.8	-0.000268021			576.4	4.7551e-05			591.4	4.24461e-05			596.4	-0.0035			852.8	9.92481e-06
		978.2	-0.000271789			576.6	4.32021e-05			591.6	3.66654e-05			596.6	-0.0035			853.2	4.65447e-06
		978.6	-0.000262489			576.8	4.77001e-05			591.8	3.73281e-05			596.8	-0.0035			853.6	1.00651e-05
		979	-0.000268968			577	5.46526e-05			592	3.19374e-05			597	-0.0035			854	2.01916e-05
		979.4	-0.000269306			577.2	5.42892e-05			592.2	3.3388e-05			597.2	-0.0035			854.4	1.99453e-05
		979.8	-0.000266414			577.4	6.49523e-05			592.4	3.6071e-05			597.4	-0.0035			854.8	2.67865e-06
		980.2	-0.000267402			577.6	6.86906e-05			592.6	4.35763e-05			597.6	-0.0035			855.2	9.85299e-06
		980.6	-0.000267652			577.8	6.92676e-05			592.8	4.86383e-05			597.8	-0.0035			855.6	1.05147e-05
		981	-0.000270748			578	7.29658e-05			593	4.90634e-05			598	-0.0035			856	1.01354e-05
		981.4	-0.00026609			578.2	7.36093e-05			593.2	4.70087e-05			598.2	-0.0035			856.4	1.31451e-05
		981.8	-0.000269602			578.4	7.63608e-05			593.4	4.82789e-05			598.4	-0.0035			856.8	3.48329e-06
		982.2	-0.000274017			578.6	7.27554e-05			593.6	4.85113e-05			598.6	-0.0035			857.2	-5.21446e-06
		982.6	-0.000268139			578.8	7.57992e-05			593.8	4.72398e-05			598.8	-0.0035			857.6	1.49777e-07
		983	-0.000277074			579	7.00659e-05			594	4.81747e-05			599	-0.00351			858	1.22296e-05
		983.4	-0.000270541			579.2	7.25689e-05			594.2	4.3157e-05			599.2	-0.0035			858.4	1.69494e-05
		983.8	-0.000273731			579.4	8.11595e-05			594.4	4.41115e-05			599.4	-0.0035			858.8	9.4046e-06
		984.2	-0.000269118			579.6	7.39875e-05			594.6	4.91012e-05			599.6	-0.0035			859.2	2.50363e-05
		984.6	-0.000272225			579.8	7.75871e-05			594.8	5.33474e-05			599.8	-0.00351			859.6	1.36893e-05
		985	-0.000270119			580	7.17473e-05			595	5.5796e-05			600	-0.00351			860	1.58974e-05
		985.4	-0.00026937			580.2	7.28135e-05			595.2	5.91658e-05			600.2	-0.0035			860.4	6.16209e-06
		985.8	-0.000273243			580.4	7.00143e-05			595.4	5.65714e-05			600.4	-0.0035			860.8	1.82165e-05
		986.2	-0.00027158			580.6	6.77566e-05			595.6	4.95413e-05			600.6	-0.0035			861.2	1.38484e-05
		986.6	-0.000272841			580.8	6.75837e-05			595.8	4.90341e-05			600.8	-0.0035			861.6	1.00504e-05
		987	-0.000273123			581	5.94184e-05			596	4.876e-05			601	-0.00351			862	6.35238e-06
		987.4	-0.000266731			581.2	6.39293e-05			596.2	4.7816e-05			601.2	-0.0035			862.4	1.27206e-06
		987.8	-0.000278352			581.4	6.68079e-05			596.4	5.08525e-05			601.4	-0.0035			862.8	3.94221e-06
		988.2	-0.000271865			581.6	6.51136e-05			596.6	5.21579e-05			601.6	-0.0035			863.2	5.1822e-06
		988.6	-0.00027541			581.8	6.06034e-05			596.8	5.81183e-05			601.8	-0.0035			863.6	-6.206e-06
		989	-0.000272691			582	6.51227e-05			597	6.00005e-05			602	-0.00351			864	1.39053e-05
		989.4	-0.00027424			582.2	7.04125e-05			597.2	7.00925e-05			602.2	-0.00351			864.4	1.91901e-06
		989.8	-0.000269382			582.4	7.37842e-05			597.4	7.26121e-05			602.4	-0.00352			864.8	7.59976e-06
		990.2	-0.000263483			582.6	8.22451e-05			597.6	7.08321e-05			602.6	-0.00352			865.2	-4.31016e-06
		990.6	-0.000278739			582.8	9.09809e-05			597.8	6.90691e-05			602.8	-0.00351			865.6	5.41599e-06
		991	-0.000276361			583	8.69141e-05			598	6.32135e-05			603	-0.00352			866	-5.19039e-06
		991.4	-0.000272632			583.2	9.38647e-05			598.2	6.02726e-05			603.2	-0.00351			866.4	6.83624e-06
		991.8	-0.000270544			583.4	9.57177e-05			598.4	4.96285e-05			603.4	-0.00352			866.8	-6.99159e-06
		992.2	-0.000273217			583.6	9.5848e-05			598.6	4.88629e-05			603.6	-0.00352			867.2	2.81955e-06
		992.6	-0.000275499			583.8	9.31631e-05			598.8	4.4659e-05			603.8	-0.00352			867.6	-1.00447e-06
		993	-0.000274645			584	9.05459e-05			599	4.07898e-05			604	-0.00351			868	9.02528e-06
		993.4	-0.000276366			584.2	8.8536e-05			599.2	3.65046e-05			604.2	-0.00351			868.4	-7.9701e-06
		993.8	-0.000272555			584.4	8.53263e-05			599.4	3.22174e-05			604.4	-0.00352			868.8	1.14319e-05
		994.2	-0.000277235			584.6	8.25452e-05			599.6	3.47903e-05			604.6	-0.00351			869.2	-4.11637e-06
		994.6	-0.000276071			584.8	8.26524e-05			599.8	3.63405e-05			604.8	-0.00351			869.6	9.10463e-06
		995	-0.000273932			585	8.3798e-05			600	4.5954e-05			605	-0.00351			870	2.75273e-06
		995.4	-0.000275903			585.2	6.90275e-05			600.2	4.61708e-05			605.2	-0.0035			870.4	9.04947e-06
		995.8	-0.000277914			585.4	7.03338e-05			600.4	4.58518e-05			605.4	-0.00351			870.8	2.65709e-06
		996.2	-0.000273566			585.6	7.96673e-05			600.6	4.75354e-05			605.6	-0.00351			871.2	1.65737e-05
		996.6	-0.000273605			585.8	8.46144e-05			600.8	4.665e-05			605.8	-0.00351			871.6	6.43824e-06
		997	-0.000277531			586	8.22793e-05			601	4.85068e-05			606	-0.0035			872	4.15832e-06
		997.4	-0.000278076			586.2	8.14635e-05			601.2	5.00966e-05			606.2	-0.0035			872.4	-5.67864e-06
		997.8	-0.000274518			586.4	7.30168e-05			601.4	4.88069e-05			606.4	-0.0035			872.8	5.7933e-06
		998.2	-0.000274416			586.6	7.59561e-05			601.6	4.05561e-05			606.6	-0.0035			873.2	1.94508e-06
		998.6	-0.000275577			586.8	8.50682e-05			601.8	3.72754e-05			606.8	-0.0035			873.6	-1.74255e-06
		999	-0.000273991			587	8.41756e-05			602	3.56061e-05			607	-0.00351			874	9.16061e-07
		999.4	-0.000271887			587.2	7.21139e-05			602.2	3.08163e-05			607.2	-0.00351			874.4	8.35025e-06
		999.8	-0.000275306			587.4	6.31573e-05			602.4	3.55416e-05			607.4	-0.00351			874.8	4.089e-06
		1000.2	-0.000271925			587.6	6.0402e-05			602.6	3.8278e-05			607.6	-0.00352			875.2	1.06247e-05
						587.8	6.60734e-05			602.8	3.58268e-05			607.8	-0.00352			875.6	3.34804e-06
						588	6.9416e-05			603	3.52194e-05			608	-0.00353			876	7.48306e-06
						588.2	6.51549e-05			603.2	3.14869e-05			608.2	-0.00353			876.4	-2.40805e-06
						588.4	6.59882e-05			603.4	3.19354e-05			608.4	-0.00352			876.8	6.37268e-06
						588.6	7.29775e-05			603.6	2.94406e-05			608.6	-0.00352			877.2	-6.8883e-06
						588.8	7.46284e-05			603.8	3.01997e-05			608.8	-0.00351			877.6	2.64706e-06
						589	7.47808e-05			604	3.13423e-05			609	-0.00351			878	-4.18449e-07
						589.2	7.18738e-05			604.2	3.42486e-05			609.2	-0.00351			878.4	1.05495e-06
						589.4	6.62502e-05			604.4	3.47623e-05			609.4	-0.00352			878.8	-2.45168e-06
						589.6	7.16156e-05			604.6	3.50657e-05			609.6	-0.00351			879.2	6.55144e-06
						589.8	7.67274e-05			604.8	3.86237e-05			609.8	-0.00351			879.6	-1.14987e-05
						590	7.88321e-05			605	4.18172e-05			610	-0.00352			880	9.3003e-06
						590.2	7.25063e-05			605.2	4.41147e-05			610.2	-0.00352			880.4	-4.10972e-06
						590.4	7.7307e-05			605.4	4.85523e-05			610.4	-0.00352			880.8	-3.50382e-07
						590.6	6.87796e-05			605.6	4.58758e-05			610.6	-0.00352			881.2	-4.69512e-06
						590.8	7.33034e-05			605.8	4.49409e-05			610.8	-0.00352			881.6	-1.14627e-05
						591	6.42436e-05			606	4.59051e-05			611	-0.00352			882	3.17304e-06
						591.2	5.2868e-05			606.2	4.36349e-05			611.2	-0.00352			882.4	-9.82538e-07
						591.4	4.33344e-05			606.4	4.74071e-05			611.4	-0.00352			882.8	-7.35048e-06
						591.6	4.33054e-05			606.6	4.67203e-05			611.6	-0.00352			883.2	-1.41162e-06
						591.8	4.21256e-05			606.8	4.73088e-05			611.8	-0.00352			883.6	4.44074e-06
						592	3.45005e-05			607	4.96097e-05			612	-0.00352			884	-6.51324e-06
						592.2	4.09799e-05			607.2	4.81148e-05			612.2	-0.00352			884.4	-8.21015e-06
						592.4	4.43691e-05			607.4	4.60497e-05			612.4	-0.00352			884.8	-1.83318e-06
						592.6	5.28499e-05			607.6	4.58387e-05			612.6	-0.00352			885.2	-1.00107e-05
						592.8	6.11268e-05			607.8	4.72216e-05			612.8	-0.00352			885.6	7.44578e-07
						593	5.82844e-05			608	4.49175e-05			613	-0.00352			886	-1.90012e-06
						593.2	5.71478e-05			608.2	4.37521e-05			613.2	-0.00352			886.4	5.9011e-06
						593.4	5.58389e-05			608.4	4.71988e-05			613.4	-0.00351			886.8	-4.37898e-06
						593.6	5.60615e-05			608.6	4.05854e-05			613.6	-0.00352			887.2	-2.95773e-06
						593.8	6.1658e-05			608.8	4.21915e-05			613.8	-0.00352			887.6	-8.61071e-07
						594	5.3778e-05			609	4.14487e-05			614	-0.00352			888	-1.64064e-06
						594.2	6.17297e-05			609.2	4.3297e-05			614.2	-0.00352			888.4	-6.66179e-06
						594.4	6.03923e-05			609.4	4.01466e-05			614.4	-0.00352			888.8	1.16564e-06
						594.6	7.21339e-05			609.6	3.61784e-05			614.6	-0.00352			889.2	-3.50903e-06
						594.8	6.68879e-05			609.8	3.3358e-05			614.8	-0.00352			889.6	2.89927e-06
						595	6.74133e-05			610	3.66003e-05			615	-0.00353			890	-3.70383e-06
						595.2	6.42836e-05			610.2	4.01882e-05			615.2	-0.00353			890.4	3.99348e-06
						595.4	5.94294e-05			610.4	4.02859e-05			615.4	-0.00353			890.8	-1.75797e-06
						595.6	5.93009e-05			610.6	3.94512e-05			615.6	-0.00353			891.2	-4.15566e-07
						595.8	5.07859e-05			610.8	3.48418e-05			615.8	-0.00353			891.6	-2.39702e-06
						596	4.61937e-05			611	3.68796e-05			616	-0.00353			892	6.25184e-06
						596.2	4.21875e-05			611.2	4.10619e-05			616.2	-0.00353			892.4	2.90755e-06
						596.4	4.6324e-05			611.4	4.19298e-05			616.4	-0.00353			892.8	-3.74206e-06
						596.6	4.68217e-05			611.6	3.29537e-05			616.6	-0.00353			893.2	1.19597e-06
						596.8	4.85843e-05			611.8	2.84425e-05			616.8	-0.00353			893.6	-3.90389e-06
						597	3.93251e-05			612	2.60317e-05			617	-0.00353			894	-2.27693e-06
						597.2	3.88591e-05			612.2	2.4835e-05			617.2	-0.00353			894.4	-4.81556e-08
						597.4	4.54295e-05			612.4	2.42907e-05			617.4	-0.00353			894.8	-3.17396e-06
						597.6	5.04283e-05			612.6	2.51638e-05			617.6	-0.00353			895.2	2.12171e-06
						597.8	5.0456e-05			612.8	2.60629e-05			617.8	-0.00353			895.6	-7.73574e-07
						598	5.0831e-05			613	3.12942e-05			618	-0.00353			896	1.69576e-06
						598.2	4.19223e-05			613.2	3.78731e-05			618.2	-0.00353			896.4	-1.86339e-06
						598.4	3.75637e-05			613.4	4.34943e-05			618.4	-0.00353			896.8	-3.07631e-06
						598.6	3.95813e-05			613.6	4.48915e-05			618.6	-0.00354			897.2	1.82387e-06
						598.8	4.14601e-05			613.8	4.61018e-05			618.8	-0.00354			897.6	-8.25252e-06
						599	3.46612e-05			614	4.39657e-05			619	-0.00353			898	4.11013e-07
						599.2	3.31903e-05			614.2	4.13465e-05			619.2	-0.00353			898.4	-6.74439e-06
						599.4	3.19414e-05			614.4	4.21694e-05			619.4	-0.00353			898.8	-7.21911e-06
						599.6	2.91287e-05			614.6	3.89219e-05			619.6	-0.00353			899.2	3.67809e-06
						599.8	3.69861e-05			614.8	3.27922e-05			619.8	-0.00352			899.6	-7.5281e-06
						600	3.77173e-05			615	2.46313e-05			620	-0.00353			900	-9.95531e-06
						600.2	3.95813e-05			615.2	1.97132e-05			620.2	-0.00353			900.4	-1.53021e-05
						600.4	3.99214e-05			615.4	1.85185e-05			620.4	-0.00353			900.8	-7.99153e-06
						600.6	4.16512e-05			615.6	2.04228e-05			620.6	-0.00353			901.2	-2.92125e-06
						600.8	3.75863e-05			615.8	2.07529e-05			620.8	-0.00353			901.6	-8.60789e-06
						601	3.37422e-05			616	1.70458e-05			621	-0.00354			902	-1.14008e-05
						601.2	3.13715e-05			616.2	1.38758e-05			621.2	-0.00354			902.4	-5.6374e-06
						601.4	2.6039e-05			616.4	1.07618e-05			621.4	-0.00354			902.8	-9.91545e-06
						601.6	3.01607e-05			616.6	1.0698e-05			621.6	-0.00354			903.2	-1.24206e-05
						601.8	2.98819e-05			616.8	1.43088e-05			621.8	-0.00354			903.6	-1.32302e-05
						602	3.00891e-05			617	1.30887e-05			622	-0.00354			904	-1.01233e-05
						602.2	2.42828e-05			617.2	1.59136e-05			622.2	-0.00354			904.4	-4.50609e-06
						602.4	2.43945e-05			617.4	1.67379e-05			622.4	-0.00354			904.8	-7.92622e-06
						602.6	2.90796e-05			617.6	1.70764e-05			622.6	-0.00354			905.2	-1.07264e-05
						602.8	3.32452e-05			617.8	1.73355e-05			622.8	-0.00353			905.6	2.41541e-06
						603	3.07842e-05			618	2.15433e-05			623	-0.00353			906	-6.34339e-06
						603.2	2.62804e-05			618.2	2.58526e-05			623.2	-0.00352			906.4	-9.13137e-06
						603.4	2.46959e-05			618.4	2.45082e-05			623.4	-0.00353			906.8	-6.05683e-06
						603.6	2.03651e-05			618.6	2.32894e-05			623.6	-0.00353			907.2	-6.48479e-06
						603.8	1.7369e-05			618.8	1.86441e-05			623.8	-0.00353			907.6	-1.25272e-05
						604	1.90775e-05			619	1.89514e-05			624	-0.00353			908	-3.76638e-06
						604.2	1.79899e-05			619.2	2.03245e-05			624.2	-0.00353			908.4	-4.37309e-06
						604.4	2.11641e-05			619.4	2.32862e-05			624.4	-0.00353			908.8	-7.50591e-06
						604.6	2.39395e-05			619.6	2.30876e-05			624.6	-0.00353			909.2	7.12738e-07
						604.8	2.60939e-05			619.8	2.18994e-05			624.8	-0.00354			909.6	-1.41378e-05
						605	3.38532e-05			620	2.15452e-05			625	-0.00354			910	-1.80749e-06
						605.2	3.60579e-05			620.2	1.86617e-05			625.2	-0.00353			910.4	-1.38623e-05
						605.4	4.23721e-05			620.4	1.80634e-05			625.4	-0.00353			910.8	-1.50519e-05
						605.6	4.5929e-05			620.6	1.73596e-05			625.6	-0.00353			911.2	-1.2035e-05
						605.8	3.86177e-05			620.8	1.7984e-05			625.8	-0.00353			911.6	-7.34784e-06
						606	3.57397e-05			621	1.5439e-05			626	-0.00353			912	-1.28156e-05
						606.2	4.27006e-05			621.2	1.34936e-05			626.2	-0.00353			912.4	-7.65747e-06
						606.4	4.7187e-05			621.4	1.00977e-05			626.4	-0.00353			912.8	-8.96904e-06
						606.6	4.33519e-05			621.6	1.2618e-05			626.6	-0.00354			913.2	-8.76797e-06
						606.8	4.05572e-05			621.8	1.4437e-05			626.8	-0.00354			913.6	-8.89884e-06
						607	4.25096e-05			622	2.02783e-05			627	-0.00354			914	-9.84676e-06
						607.2	4.39224e-05			622.2	2.19697e-05			627.2	-0.00354			914.4	-4.18619e-06
						607.4	4.77672e-05			622.4	2.59223e-05			627.4	-0.00354			914.8	-1.06448e-05
						607.6	4.39715e-05			622.6	2.7688e-05			627.6	-0.00354			915.2	-3.14112e-06
						607.8	3.57572e-05			622.8	3.12811e-05			627.8	-0.00354			915.6	-6.37874e-06
						608	2.93752e-05			623	3.76094e-05			628	-0.00354			916	-1.42147e-05
						608.2	2.7974e-05			623.2	3.37923e-05			628.2	-0.00354			916.4	-6.10747e-06
						608.4	2.27603e-05			623.4	3.43697e-05			628.4	-0.00354			916.8	-7.9785e-06
						608.6	2.31804e-05			623.6	3.36523e-05			628.6	-0.00354			917.2	-8.46073e-06
						608.8	1.48777e-05			623.8	3.28671e-05			628.8	-0.00354			917.6	-1.20855e-06
						609	1.43575e-05			624	2.63565e-05			629	-0.00354			918	-8.28097e-06
						609.2	9.53877e-06			624.2	2.50636e-05			629.2	-0.00354			918.4	-4.23131e-06
						609.4	9.24962e-06			624.4	2.61775e-05			629.4	-0.00355			918.8	-1.35714e-05
						609.6	1.50629e-05			624.6	2.39359e-05			629.6	-0.00354			919.2	-1.06029e-05
						609.8	1.08309e-05			624.8	2.74223e-05			629.8	-0.00355			919.6	-1.08374e-05
						610	1.37566e-05			625	2.74562e-05			630	-0.00355			920	-8.29802e-06
						610.2	7.26816e-06			625.2	2.65486e-05			630.2	-0.00355			920.4	-1.11806e-05
						610.4	6.59563e-06			625.4	2.46794e-05			630.4	-0.00355			920.8	-8.89483e-06
						610.6	4.99498e-06			625.6	2.50668e-05			630.6	-0.00355			921.2	-1.22891e-05
						610.8	9.26188e-06			625.8	2.53435e-05			630.8	-0.00355			921.6	-8.81209e-06
						611	1.5527e-05			626	1.74696e-05			631	-0.00355			922	-9.46894e-06
						611.2	9.03792e-06			626.2	1.76148e-05			631.2	-0.00355			922.4	-8.51037e-06
						611.4	9.73046e-06			626.4	1.41629e-05			631.4	-0.00355			922.8	-6.12753e-06
						611.6	9.0192e-06			626.6	1.43465e-05			631.6	-0.00354			923.2	-1.14454e-05
						611.8	5.79595e-06			626.8	1.2491e-05			631.8	-0.00354			923.6	-1.27581e-05
						612	6.50915e-06			627	1.37873e-05			632	-0.00354			924	-9.27991e-06
						612.2	7.01064e-06			627.2	1.34025e-05			632.2	-0.00354			924.4	-1.0732e-05
						612.4	1.06295e-05			627.4	1.86344e-05			632.4	-0.00354			924.8	-9e-06
						612.6	4.81039e-06			627.6	2.45681e-05			632.6	-0.00354			925.2	-1.21425e-05
						612.8	3.63959e-06			627.8	2.45505e-05			632.8	-0.00354			925.6	-1.07286e-05
						613	3.28977e-06			628	2.37862e-05			633	-0.00354			926	-1.30691e-05
						613.2	1.04424e-05			628.2	2.88573e-05			633.2	-0.00354			926.4	-1.41299e-05
						613.4	1.05669e-05			628.4	2.81222e-05			633.4	-0.00355			926.8	-1.21817e-05
						613.6	1.25813e-05			628.6	3.00832e-05			633.6	-0.00355			927.2	-1.70987e-05
						613.8	1.40735e-05			628.8	3.05669e-05			633.8	-0.00355			927.6	-8.96264e-06
						614	1.11478e-05			629	2.73325e-05			634	-0.00355			928	-1.48545e-05
						614.2	1.56438e-05			629.2	3.02355e-05			634.2	-0.00355			928.4	-1.03126e-05
						614.4	1.83998e-05			629.4	3.31445e-05			634.4	-0.00356			928.8	-1.50609e-05
						614.6	2.17418e-05			629.6	3.74714e-05			634.6	-0.00356			929.2	-1.27995e-05
						614.8	1.67185e-05			629.8	3.44322e-05			634.8	-0.00356			929.6	-8.92153e-06
						615	1.82862e-05			630	3.4692e-05			635	-0.00355			930	-1.37938e-05
						615.2	2.17147e-05			630.2	3.16301e-05			635.2	-0.00355			930.4	-1.28834e-05
						615.4	2.24963e-05			630.4	2.98319e-05			635.4	-0.00355			930.8	-1.74191e-05
						615.6	1.78492e-05			630.6	2.9313e-05			635.6	-0.00355			931.2	-9.36001e-06
						615.8	1.21579e-05			630.8	2.85526e-05			635.8	-0.00355			931.6	-1.38629e-05
						616	6.29616e-06			631	2.37387e-05			636	-0.00355			932	-1.89611e-05
						616.2	4.33149e-06			631.2	2.40766e-05			636.2	-0.00355			932.4	-9.5592e-06
						616.4	6.44827e-07			631.4	2.17686e-05			636.4	-0.00355			932.8	-1.3346e-05
						616.6	4.86719e-06			631.6	2.5324e-05			636.6	-0.00355			933.2	-1.22651e-05
						616.8	8.9977e-07			631.8	2.7658e-05			636.8	-0.00355			933.6	-1.27031e-05
						617	-1.74259e-06			632	3.38886e-05			637	-0.00355			934	-1.04418e-05
						617.2	1.74269e-06			632.2	3.05083e-05			637.2	-0.00355			934.4	-1.48645e-05
						617.4	4.47542e-06			632.4	2.69972e-05			637.4	-0.00355			934.8	-1.21155e-05
						617.6	1.21747e-05			632.6	2.82342e-05			637.6	-0.00355			935.2	-1.20977e-05
						617.8	1.23063e-05			632.8	2.77238e-05			637.8	-0.00355			935.6	-1.3837e-05
						618	1.49771e-05			633	3.26881e-05			638	-0.00355			936	-8.83303e-06
						618.2	2.14972e-05			633.2	3.25767e-05			638.2	-0.00355			936.4	-1.73327e-05
						618.4	2.90544e-05			633.4	3.02512e-05			638.4	-0.00355			936.8	-1.74027e-05
						618.6	3.22551e-05			633.6	2.63155e-05			638.6	-0.00355			937.2	-1.60368e-05
						618.8	3.14528e-05			633.8	2.82095e-05			638.8	-0.00355			937.6	-1.62475e-05
						619	3.20789e-05			634	3.13039e-05			639	-0.00355			938	-1.43047e-05
						619.2	3.22777e-05			634.2	3.25084e-05			639.2	-0.00355			938.4	-1.28597e-05
						619.4	3.84189e-05			634.4	3.51901e-05			639.4	-0.00355			938.8	-1.69521e-05
						619.6	3.97891e-05			634.6	3.54616e-05			639.6	-0.00355			939.2	-1.61905e-05
						619.8	3.18801e-05			634.8	3.41341e-05			639.8	-0.00355			939.6	-1.70499e-05
						620	2.36064e-05			635	3.62715e-05			640	-0.00355			940	-1.15255e-05
						620.2	2.12461e-05			635.2	3.66048e-05			640.2	-0.00355			940.4	-1.93072e-05
						620.4	2.21349e-05			635.4	3.65111e-05			640.4	-0.00355			940.8	-1.51387e-05
						620.6	2.21413e-05			635.6	3.64935e-05			640.6	-0.00355			941.2	-1.70907e-05
						620.8	2.58815e-05			635.8	3.66139e-05			640.8	-0.00355			941.6	-1.39111e-05
						621	2.39201e-05			636	3.64987e-05			641	-0.00355			942	-1.62751e-05
						621.2	2.12513e-05			636.2	3.28196e-05			641.2	-0.00355			942.4	-1.60026e-05
						621.4	2.45817e-05			636.4	3.17538e-05			641.4	-0.00355			942.8	-1.67363e-05
						621.6	2.34354e-05			636.6	2.97114e-05			641.6	-0.00355			943.2	-1.73367e-05
						621.8	1.67288e-05			636.8	3.15481e-05			641.8	-0.00355			943.6	-2.33275e-05
						622	1.19281e-05			637	3.14686e-05			642	-0.00355			944	-1.07028e-05
						622.2	1.37147e-05			637.2	3.10865e-05			642.2	-0.00355			944.4	-1.63797e-05
						622.4	5.89277e-06			637.4	3.06835e-05			642.4	-0.00354			944.8	-1.50309e-05
						622.6	3.0671e-06			637.6	2.85858e-05			642.6	-0.00354			945.2	-1.90259e-05
						622.8	3.95391e-06			637.8	2.72784e-05			642.8	-0.00354			945.6	-1.61396e-05
						623	-5.69194e-06			638	2.70864e-05			643	-0.00354			946	-1.42854e-05
						623.2	-8.3982e-06			638.2	2.85135e-05			643.2	-0.00354			946.4	-1.78853e-05
						623.4	-2.08983e-06			638.4	2.67283e-05			643.4	-0.00354			946.8	-1.76841e-05
						623.6	1.66201e-06			638.6	2.48982e-05			643.6	-0.00354			947.2	-2.11203e-05
						623.8	2.74826e-06			638.8	2.21657e-05			643.8	-0.00354			947.6	-1.27808e-05
						624	5.22927e-06			639	2.05224e-05			644	-0.00354			948	-1.87703e-05
						624.2	-7.69613e-09			639.2	1.95537e-05			644.2	-0.00355			948.4	-1.5783e-05
						624.4	2.19062e-06			639.4	1.88824e-05			644.4	-0.00355			948.8	-1.4947e-05
						624.6	3.56924e-06			639.6	2.06728e-05			644.6	-0.00355			949.2	-1.62336e-05
						624.8	8.5958e-06			639.8	1.52626e-05			644.8	-0.00355			949.6	-1.47232e-05
						625	7.44566e-06			640	1.4801e-05			645	-0.00355			950	-1.75359e-05
						625.2	1.06676e-05			640.2	1.55842e-05			645.2	-0.00355			950.4	-2.54815e-05
						625.4	1.22683e-05			640.4	1.75367e-05			645.4	-0.00355			950.8	-2.80869e-05
						625.6	1.41858e-05			640.6	1.65979e-05			645.6	-0.00355			951.2	-2.67311e-05
						625.8	2.21232e-05			640.8	1.76155e-05			645.8	-0.00355			951.6	-2.7479e-05
						626	1.93912e-05			641	2.14756e-05			646	-0.00355			952	-2.75547e-05
						626.2	2.59751e-05			641.2	1.73857e-05			646.2	-0.00355			952.4	-2.5104e-05
						626.4	2.76035e-05			641.4	2.16904e-05			646.4	-0.00355			952.8	-2.70793e-05
						626.6	2.92758e-05			641.6	2.05888e-05			646.6	-0.00355			953.2	-2.20865e-05
						626.8	2.71259e-05			641.8	2.28493e-05			646.8	-0.00355			953.6	-2.63088e-05
						627	2.40214e-05			642	2.4904e-05			647	-0.00355			954	-2.51945e-05
						627.2	2.01179e-05			642.2	2.98377e-05			647.2	-0.00355			954.4	-2.87938e-05
						627.4	1.6093e-05			642.4	2.75656e-05			647.4	-0.00355			954.8	-2.7223e-05
						627.6	2.10054e-05			642.6	2.59724e-05			647.6	-0.00355			955.2	-2.76097e-05
						627.8	1.67146e-05			642.8	2.97603e-05			647.8	-0.00356			955.6	-2.50015e-05
						628	1.31731e-05			643	2.92713e-05			648	-0.00355			956	-2.37162e-05
						628.2	1.55438e-05			643.2	3.31132e-05			648.2	-0.00355			956.4	-2.65304e-05
						628.4	1.30299e-05			643.4	3.4845e-05			648.4	-0.00355			956.8	-2.98831e-05
						628.6	7.55925e-06			643.6	3.16021e-05			648.6	-0.00355			957.2	-2.72932e-05
						628.8	8.19306e-06			643.8	3.01281e-05			648.8	-0.00355			957.6	-2.52977e-05
						629	7.77353e-06			644	3.04009e-05			649	-0.00355			958	-2.86826e-05
						629.2	7.5799e-06			644.2	3.03644e-05			649.2	-0.00355			958.4	-2.55146e-05
						629.4	5.03177e-06			644.4	3.08202e-05			649.4	-0.00355			958.8	-2.57681e-05
						629.6	4.39409e-06			644.6	3.38131e-05			649.6	-0.00355			959.2	-2.45925e-05
						629.8	-1.4259e-07			644.8	3.16666e-05			649.8	-0.00355			959.6	-2.50627e-05
						630	4.87493e-06			645	3.03182e-05			650	-0.00356			960	-2.58937e-05
						630.2	7.95425e-06			645.2	3.51386e-05			650.2	-0.00361			960.4	-2.34921e-05
						630.4	8.64292e-06			645.4	3.14628e-05			650.4	-0.0036			960.8	-2.85917e-05
						630.6	1.8363e-05			645.6	3.11008e-05			650.6	-0.0036			961.2	-2.75395e-05
						630.8	1.7351e-05			645.8	2.64985e-05			650.8	-0.0036			961.6	-2.754e-05
						631	2.23937e-05			646	2.47777e-05			651	-0.0036			962	-2.56642e-05
						631.2	2.48159e-05			646.2	1.91891e-05			651.2	-0.0036			962.4	-3.32999e-05
						631.4	3.33246e-05			646.4	1.9262e-05			651.4	-0.0036			962.8	-2.8182e-05
						631.6	3.73294e-05			646.6	1.9361e-05			651.6	-0.0036			963.2	-2.79344e-05
						631.8	3.69241e-05			646.8	1.4536e-05			651.8	-0.00361			963.6	-2.36922e-05
						632	3.53034e-05			647	1.6786e-05			652	-0.00361			964	-2.65108e-05
						632.2	2.29804e-05			647.2	2.11995e-05			652.2	-0.00362			964.4	-2.74161e-05
						632.4	2.16276e-05			647.4	2.83319e-05			652.4	-0.00362			964.8	-3.09477e-05
						632.6	3.28573e-05			647.6	2.86378e-05			652.6	-0.00362			965.2	-2.63517e-05
						632.8	3.75605e-05			647.8	3.35507e-05			652.8	-0.00362			965.6	-2.66522e-05
						633	3.69067e-05			648	3.58847e-05			653	-0.00362			966	-2.69676e-05
						633.2	2.78352e-05			648.2	3.23905e-05			653.2	-0.00362			966.4	-2.77518e-05
						633.4	3.26553e-05			648.4	3.24706e-05			653.4	-0.00362			966.8	-2.60836e-05
						633.6	3.69783e-05			648.6	3.11307e-05			653.6	-0.00362			967.2	-2.71923e-05
						633.8	5.0398e-05			648.8	2.91528e-05			653.8	-0.00362			967.6	-2.98899e-05
						634	5.12964e-05			649	3.30214e-05			654	-0.00362			968	-2.53097e-05
						634.2	4.04655e-05			649.2	3.1733e-05			654.2	-0.00361			968.4	-2.74538e-05
						634.4	3.56862e-05			649.4	3.19009e-05			654.4	-0.00362			968.8	-2.81172e-05
						634.6	3.46006e-05			649.6	3.14335e-05			654.6	-0.00361			969.2	-2.27715e-05
						634.8	3.08842e-05			649.8	3.24674e-05			654.8	-0.00362			969.6	-2.83181e-05
						635	2.41699e-05			650	3.61276e-05			655	-0.00362			970	-2.68028e-05
						635.2	1.9091e-05			650.2	-5.35423e-05			655.2	-0.00362			970.4	-2.79194e-05
						635.4	1.0403e-05			650.4	-5.33307e-05			655.4	-0.00362			970.8	-2.64635e-05
						635.6	7.48955e-06			650.6	-5.453e-05			655.6	-0.00362			971.2	-2.84354e-05
						635.8	7.36821e-06			650.8	-5.03743e-05			655.8	-0.00362			971.6	-2.79551e-05
						636	-1.39729e-06			651	-4.1893e-05			656	-0.00362			972	-2.67793e-05
						636.2	-1.24211e-05			651.2	-4.08864e-05			656.2	-0.00362			972.4	-2.6035e-05
						636.4	-1.26167e-05			651.4	-3.83649e-05			656.4	-0.00361			972.8	-2.7677e-05
						636.6	-1.40205e-05			651.6	-3.56383e-05			656.6	-0.00361			973.2	-2.66004e-05
						636.8	-1.92968e-05			651.8	-3.76741e-05			656.8	-0.00361			973.6	-2.56369e-05
						637	-2.43034e-05			652	-4.05772e-05			657	-0.00361			974	-2.26708e-05
						637.2	-1.73418e-05			652.2	-4.2975e-05			657.2	-0.00361			974.4	-2.63575e-05
						637.4	-1.52855e-05			652.4	-4.32205e-05			657.4	-0.00361			974.8	-2.85714e-05
						637.6	-8.52212e-06			652.6	-4.30675e-05			657.6	-0.00361			975.2	-2.37296e-05
						637.8	-5.16657e-06			652.8	-4.32706e-05			657.8	-0.00361			975.6	-3.11644e-05
						638	3.79191e-06			653	-3.99958e-05			658	-0.00361			976	-2.80401e-05
						638.2	4.77017e-07			653.2	-4.23109e-05			658.2	-0.00361			976.4	-2.53516e-05
						638.4	3.39498e-06			653.4	-4.5311e-05			658.4	-0.00361			976.8	-2.54058e-05
						638.6	4.47219e-06			653.6	-4.02211e-05			658.6	-0.00362			977.2	-2.78672e-05
						638.8	-3.69113e-06			653.8	-4.2074e-05			658.8	-0.00362			977.6	-2.72919e-05
						639	-6.34382e-06			654	-4.36612e-05			659	-0.00362			978	-2.94161e-05
						639.2	-5.18528e-06			654.2	-4.43989e-05			659.2	-0.00361			978.4	-2.63966e-05
						639.4	-8.24782e-06			654.4	-4.76157e-05			659.4	-0.00361			978.8	-2.72249e-05
						639.6	-1.18409e-05			654.6	-5.02239e-05			659.6	-0.00361			979.2	-2.74483e-05
						639.8	-6.71236e-06			654.8	-4.97649e-05			659.8	-0.00361			979.6	-2.58829e-05
						640	-1.11589e-06			655	-4.79068e-05			660	-0.00361			980	-3.09712e-05
						640.2	-1.2056e-06			655.2	-5.09355e-05			660.2	-0.00361			980.4	-2.50593e-05
						640.4	-2.11005e-07			655.4	-4.90311e-05			660.4	-0.00361			980.8	-2.61875e-05
						640.6	9.69475e-07			655.6	-4.65265e-05			660.6	-0.00361			981.2	-3.05043e-05
						640.8	-5.68742e-06			655.8	-4.80487e-05			660.8	-0.00361			981.6	-2.57013e-05
						641	-2.49129e-06			656	-4.29555e-05			661	-0.00361			982	-2.7128e-05
						641.2	-9.93367e-06			656.2	-4.18969e-05			661.2	-0.00361			982.4	-2.60704e-05
						641.4	-1.24198e-05			656.4	-3.79957e-05			661.4	-0.00362			982.8	-2.97105e-05
						641.6	-1.69165e-05			656.6	-3.75511e-05			661.6	-0.00362			983.2	-2.8495e-05
						641.8	-1.05636e-05			656.8	-3.93897e-05			661.8	-0.00363			983.6	-2.49813e-05
						642	-8.5544e-06			657	-3.9585e-05			662	-0.00363			984	-2.73195e-05
						642.2	-1.22391e-05			657.2	-4.1393e-05			662.2	-0.00363			984.4	-2.78818e-05
						642.4	-9.41829e-08			657.4	-4.16449e-05			662.4	-0.00363			984.8	-3.27471e-05
						642.6	1.12998e-07			657.6	-4.51098e-05			662.6	-0.00363			985.2	-2.96449e-05
						642.8	2.13124e-06			657.8	-4.96627e-05			662.8	-0.00363			985.6	-2.84908e-05
						643	3.6028e-06			658	-5.56843e-05			663	-0.00363			986	-3.09719e-05
						643.2	6.61564e-06			658.2	-5.87293e-05			663.2	-0.00363			986.4	-2.71268e-05
						643.4	5.83597e-06			658.4	-5.83849e-05			663.4	-0.00362			986.8	-2.58618e-05
						643.6	9.86212e-06			658.6	-5.76609e-05			663.6	-0.00362			987.2	-2.97914e-05
						643.8	1.41561e-05			658.8	-6.05307e-05			663.8	-0.00362			987.6	-3.25082e-05
						644	1.27659e-05			659	-6.68486e-05			664	-0.00362			988	-2.67667e-05
						644.2	5.38805e-06			659.2	-6.94489e-05			664.2	-0.00362			988.4	-2.85087e-05
						644.4	1.23289e-05			659.4	-6.5372e-05			664.4	-0.00363			988.8	-2.68562e-05
						644.6	1.15615e-05			659.6	-6.65628e-05			664.6	-0.00362			989.2	-2.77814e-05
						644.8	1.29492e-05			659.8	-6.66852e-05			664.8	-0.00362			989.6	-2.78431e-05
						645	1.14337e-05			660	-6.36311e-05			665	-0.00362			990	-2.81691e-05
						645.2	6.34005e-06			660.2	-6.36773e-05			665.2	-0.00362			990.4	-2.47605e-05
						645.4	3.55182e-06			660.4	-5.87436e-05			665.4	-0.00362			990.8	-2.84006e-05
						645.6	-4.18552e-06			660.6	-5.48932e-05			665.6	-0.00362			991.2	-2.42548e-05
						645.8	5.19119e-06			660.8	-5.66902e-05			665.8	-0.00363			991.6	-2.73174e-05
						646	2.90897e-06			661	-6.15731e-05			666	-0.00362			992	-2.79624e-05
						646.2	1.16706e-05			661.2	-6.1269e-05			666.2	-0.00363			992.4	-2.76651e-05
						646.4	8.57579e-06			661.4	-6.62151e-05			666.4	-0.00363			992.8	-2.65009e-05
						646.6	9.07406e-06			661.6	-6.8083e-05			666.6	-0.00363			993.2	-2.60183e-05
						646.8	4.38699e-06			661.8	-6.88213e-05			666.8	-0.00363			993.6	-2.94583e-05
						647	7.66381e-06			662	-6.57294e-05			667	-0.00363			994	-3.07909e-05
						647.2	8.39249e-06			662.2	-6.65458e-05			667.2	-0.00363			994.4	-2.56208e-05
						647.4	8.44154e-06			662.4	-6.52073e-05			667.4	-0.00363			994.8	-2.97047e-05
						647.6	9.32965e-06			662.6	-6.28211e-05			667.6	-0.00364			995.2	-2.96276e-05
						647.8	7.88906e-06			662.8	-6.34891e-05			667.8	-0.00363			995.6	-2.97385e-05
						648	1.42684e-05			663	-5.88263e-05			668	-0.00363			996	-2.65294e-05
						648.2	1.01848e-05			663.2	-5.70294e-05			668.2	-0.00363			996.4	-2.55776e-05
						648.4	1.49616e-05			663.4	-5.75424e-05			668.4	-0.00363			996.8	-2.49056e-05
						648.6	1.06018e-05			663.6	-6.50445e-05			668.6	-0.00363			997.2	-2.85586e-05
						648.8	9.24445e-06			663.8	-6.76578e-05			668.8	-0.00363			997.6	-2.8985e-05
						649	9.88213e-06			664	-6.29689e-05			669	-0.00362			998	-3.16875e-05
						649.2	8.04655e-06			664.2	-6.5898e-05			669.2	-0.00362			998.4	-2.8576e-05
						649.4	-2.2983e-06			664.4	-6.43355e-05			669.4	-0.00362			998.8	-2.60108e-05
						649.6	-1.28112e-06			664.6	-6.27691e-05			669.6	-0.00362			999.2	-2.70681e-05
						649.8	1.87242e-06			664.8	-6.16206e-05			669.8	-0.00361			999.6	-3.05695e-05
						650	3.11486e-06			665	-5.739e-05			670	-0.00361			1000	-2.47452e-05
						650.2	-7.71081e-05			665.2	-5.52422e-05			670.2	-0.00361			1000.4	-2.61112e-05
						650.4	-7.89888e-05			665.4	-5.43503e-05			670.4	-0.00361
						650.6	-7.03679e-05			665.6	-5.43724e-05			670.6	-0.00361
						650.8	-6.88492e-05			665.8	-4.88514e-05			670.8	-0.00361
						651	-7.28954e-05			666	-5.03098e-05			671	-0.00361
						651.2	-6.87402e-05			666.2	-5.32773e-05			671.2	-0.00361
						651.4	-6.37323e-05			666.4	-6.29865e-05			671.4	-0.00361
						651.6	-5.79061e-05			666.6	-6.79013e-05			671.6	-0.00361
						651.8	-5.83372e-05			666.8	-6.9973e-05			671.8	-0.00362
						652	-5.35585e-05			667	-6.88786e-05			672	-0.00362
						652.2	-6.57202e-05			667.2	-7.17627e-05			672.2	-0.00362
						652.4	-7.09456e-05			667.4	-7.72199e-05			672.4	-0.00362
						652.6	-6.10654e-05			667.6	-7.25049e-05			672.6	-0.00362
						652.8	-5.72097e-05			667.8	-7.2059e-05			672.8	-0.00362
						653	-5.86722e-05			668	-6.5648e-05			673	-0.00362
						653.2	-6.35632e-05			668.2	-6.73427e-05			673.2	-0.00362
						653.4	-6.93036e-05			668.4	-6.5941e-05			673.4	-0.00361
						653.6	-6.68549e-05			668.6	-6.51324e-05			673.6	-0.00361
						653.8	-6.60358e-05			668.8	-6.69104e-05			673.8	-0.00361
						654	-6.24641e-05			669	-6.53538e-05			674	-0.0036
						654.2	-5.77273e-05			669.2	-6.73076e-05			674.2	-0.0036
						654.4	-6.41996e-05			669.4	-6.41558e-05			674.4	-0.0036
						654.6	-6.41363e-05			669.6	-6.28101e-05			674.6	-0.0036
						654.8	-6.94224e-05			669.8	-6.26122e-05			674.8	-0.0036
						655	-6.87653e-05			670	-5.98152e-05			675	-0.0036
						655.2	-6.85756e-05			670.2	-5.69389e-05			675.2	-0.0036
						655.4	-6.72086e-05			670.4	-5.71784e-05			675.4	-0.0036
						655.6	-6.56737e-05			670.6	-5.66609e-05			675.6	-0.00361
						655.8	-8.18171e-05			670.8	-5.44369e-05			675.8	-0.00361
						656	-8.48893e-05			671	-5.14055e-05			676	-0.00361
						656.2	-9.5837e-05			671.2	-5.32793e-05			676.2	-0.00361
						656.4	-8.93459e-05			671.4	-4.73631e-05			676.4	-0.00361
						656.6	-8.55134e-05			671.6	-4.92558e-05			676.6	-0.00361
						656.8	-8.95912e-05			671.8	-4.93567e-05			676.8	-0.00361
						657	-8.17099e-05			672	-4.23148e-05			677	-0.00361
						657.2	-8.71767e-05			672.2	-3.91104e-05			677.2	-0.00361
						657.4	-7.40526e-05			672.4	-4.08806e-05			677.4	-0.00361
						657.6	-6.27196e-05			672.6	-4.90891e-05			677.6	-0.0036
						657.8	-4.52893e-05			672.8	-4.8147e-05			677.8	-0.0036
						658	-4.72876e-05			673	-4.82349e-05			678	-0.0036
						658.2	-5.38993e-05			673.2	-4.81796e-05			678.2	-0.0036
						658.4	-6.05439e-05			673.4	-4.87544e-05			678.4	-0.00359
						658.6	-6.81741e-05			673.6	-4.97772e-05			678.6	-0.00359
						658.8	-6.36194e-05			673.8	-5.08958e-05			678.8	-0.00359
						659	-6.90564e-05			674	-4.76223e-05			679	-0.00359
						659.2	-7.4953e-05			674.2	-3.86572e-05			679.2	-0.00359
						659.4	-8.04914e-05			674.4	-3.67535e-05			679.4	-0.00359
						659.6	-8.2611e-05			674.6	-3.93232e-05			679.6	-0.00359
						659.8	-7.68615e-05			674.8	-3.47834e-05			679.8	-0.0036
						660	-6.84594e-05			675	-3.29683e-05			680	-0.0036
						660.2	-6.37071e-05			675.2	-3.7038e-05			680.2	-0.0036
						660.4	-6.23898e-05			675.4	-4.17426e-05			680.4	-0.0036
						660.6	-6.41576e-05			675.6	-4.58533e-05			680.6	-0.0036
						660.8	-6.44571e-05			675.8	-4.75344e-05			680.8	-0.0036
						661	-6.30217e-05			676	-5.15611e-05			681	-0.0036
						661.2	-5.24426e-05			676.2	-5.29186e-05			681.2	-0.0036
						661.4	-4.70926e-05			676.4	-5.66433e-05			681.4	-0.0036
						661.6	-4.26921e-05			676.6	-5.90398e-05			681.6	-0.0036
						661.8	-4.73966e-05			676.8	-6.20828e-05			681.8	-0.0036
						662	-4.39907e-05			677	-6.12254e-05			682	-0.00359
						662.2	-4.23527e-05			677.2	-6.23582e-05			682.2	-0.00359
						662.4	-4.41147e-05			677.4	-6.35152e-05			682.4	-0.0036
						662.6	-4.56792e-05			677.6	-5.88823e-05			682.6	-0.0036
						662.8	-5.1901e-05			677.8	-5.74096e-05			682.8	-0.0036
						663	-5.46518e-05			678	-5.8976e-05			683	-0.0036
						663.2	-5.73794e-05			678.2	-6.05757e-05			683.2	-0.0036
						663.4	-5.10168e-05			678.4	-6.43615e-05			683.4	-0.0036
						663.6	-5.714e-05			678.6	-6.43668e-05			683.6	-0.0036
						663.8	-5.49061e-05			678.8	-6.18582e-05			683.8	-0.0036
						664	-5.52605e-05			679	-6.7471e-05			684	-0.0036
						664.2	-5.79487e-05			679.2	-6.39983e-05			684.2	-0.0036
						664.4	-6.44849e-05			679.4	-6.48941e-05			684.4	-0.0036
						664.6	-6.02715e-05			679.6	-6.64514e-05			684.6	-0.0036
						664.8	-5.63758e-05			679.8	-6.3383e-05			684.8	-0.0036
						665	-6.12939e-05			680	-5.24576e-05			685	-0.0036
						665.2	-5.61486e-05			680.2	-4.97356e-05			685.2	-0.0036
						665.4	-5.95164e-05			680.4	-4.85513e-05			685.4	-0.0036
						665.6	-6.03012e-05			680.6	-4.66255e-05			685.6	-0.0036
						665.8	-6.1849e-05			680.8	-4.8121e-05			685.8	-0.0036
						666	-6.02186e-05			681	-4.71554e-05			686	-0.0036
						666.2	-6.53685e-05			681.2	-4.36964e-05			686.2	-0.0036
						666.4	-7.21022e-05			681.4	-4.42459e-05			686.4	-0.0036
						666.6	-6.63005e-05			681.6	-4.16085e-05			686.6	-0.00361
						666.8	-7.82059e-05			681.8	-4.15648e-05			686.8	-0.00361
						667	-8.17512e-05			682	-3.96455e-05			687	-0.00361
						667.2	-8.23328e-05			682.2	-2.99025e-05			687.2	-0.00361
						667.4	-7.77787e-05			682.4	-3.20633e-05			687.4	-0.00361
						667.6	-6.93294e-05			682.6	-3.26441e-05			687.6	-0.0036
						667.8	-7.1245e-05			682.8	-3.25347e-05			687.8	-0.0036
						668	-7.33833e-05			683	-2.87123e-05			688	-0.0036
						668.2	-7.64917e-05			683.2	-3.24683e-05			688.2	-0.00359
						668.4	-7.16852e-05			683.4	-2.75743e-05			688.4	-0.00359
						668.6	-6.37181e-05			683.6	-3.63948e-05			688.6	-0.00359
						668.8	-5.74143e-05			683.8	-4.4949e-05			688.8	-0.00359
						669	-6.24905e-05			684	-4.70363e-05			689	-0.00359
						669.2	-7.29509e-05			684.2	-4.80663e-05			689.2	-0.0036
						669.4	-6.8147e-05			684.4	-4.97864e-05			689.4	-0.0036
						669.6	-5.98972e-05			684.6	-5.41582e-05			689.6	-0.0036
						669.8	-6.79256e-05			684.8	-5.51563e-05			689.8	-0.00359
						670	-6.34677e-05			685	-5.81752e-05			690	-0.0036
						670.2	-7.3038e-05			685.2	-5.12695e-05			690.2	-0.0036
						670.4	-7.91276e-05			685.4	-4.81158e-05			690.4	-0.0036
						670.6	-8.01571e-05			685.6	-3.87197e-05			690.6	-0.0036
						670.8	-7.57611e-05			685.8	-4.0503e-05			690.8	-0.00361
						671	-8.12368e-05			686	-4.26475e-05			691	-0.0036
						671.2	-8.94479e-05			686.2	-3.96377e-05			691.2	-0.00361
						671.4	-7.9997e-05			686.4	-3.47737e-05			691.4	-0.00362
						671.6	-8.03468e-05			686.6	-3.38394e-05			691.6	-0.00362
						671.8	-7.81537e-05			686.8	-3.6471e-05			691.8	-0.00362
						672	-7.75883e-05			687	-4.01885e-05			692	-0.00362
						672.2	-7.33485e-05			687.2	-5.14114e-05			692.2	-0.00361
						672.4	-7.60676e-05			687.4	-4.91835e-05			692.4	-0.00361
						672.6	-6.89815e-05			687.6	-4.54692e-05			692.6	-0.00361
						672.8	-6.02328e-05			687.8	-4.81385e-05			692.8	-0.00361
						673	-5.94286e-05			688	-4.98905e-05			693	-0.00361
						673.2	-6.34728e-05			688.2	-4.78273e-05			693.2	-0.00361
						673.4	-6.31243e-05			688.4	-4.5184e-05			693.4	-0.00361
						673.6	-6.129e-05			688.6	-4.1376e-05			693.6	-0.0036
						673.8	-6.63824e-05			688.8	-4.00492e-05			693.8	-0.00361
						674	-6.28197e-05			689	-3.94613e-05			694	-0.00361
						674.2	-6.49786e-05			689.2	-3.51272e-05			694.2	-0.0036
						674.4	-6.8116e-05			689.4	-3.18439e-05			694.4	-0.0036
						674.6	-7.21648e-05			689.6	-3.17183e-05			694.6	-0.00359
						674.8	-6.95792e-05			689.8	-3.39332e-05			694.8	-0.00359
						675	-6.5382e-05			690	-3.23127e-05			695	-0.00359
						675.2	-6.48992e-05			690.2	-3.22092e-05			695.2	-0.00359
						675.4	-5.66565e-05			690.4	-3.04383e-05			695.4	-0.00359
						675.6	-5.08574e-05			690.6	-3.40543e-05			695.6	-0.00359
						675.8	-4.72372e-05			690.8	-3.95309e-05			695.8	-0.00359
						676	-5.11201e-05			691	-4.57915e-05			696	-0.00359
						676.2	-5.18681e-05			691.2	-4.76782e-05			696.2	-0.00359
						676.4	-5.35953e-05			691.4	-4.87707e-05			696.4	-0.00359
						676.6	-5.43892e-05			691.6	-5.04563e-05			696.6	-0.00359
						676.8	-5.91898e-05			691.8	-5.07961e-05			696.8	-0.00358
						677	-6.50483e-05			692	-5.02278e-05			697	-0.00358
						677.2	-6.61714e-05			692.2	-4.48182e-05			697.2	-0.00358
						677.4	-7.33356e-05			692.4	-4.30043e-05			697.4	-0.00358
						677.6	-6.76752e-05			692.6	-3.7318e-05			697.6	-0.00359
						677.8	-6.55569e-05			692.8	-3.71455e-05			697.8	-0.00359
						678	-5.99314e-05			693	-3.32619e-05			698	-0.0036
						678.2	-5.95332e-05			693.2	-2.68301e-05			698.2	-0.0036
						678.4	-5.59969e-05			693.4	-2.48861e-05			698.4	-0.00361
						678.6	-5.41723e-05			693.6	-2.57891e-05			698.6	-0.0036
						678.8	-6.33089e-05			693.8	-2.75378e-05			698.8	-0.0036
						679	-6.54072e-05			694	-2.81681e-05			699	-0.00361
						679.2	-7.74276e-05			694.2	-3.27196e-05			699.2	-0.0036
						679.4	-8.29201e-05			694.4	-3.55165e-05			699.4	-0.0036
						679.6	-8.79402e-05			694.6	-4.21775e-05			699.6	-0.0036
						679.8	-8.51926e-05			694.8	-4.76092e-05			699.8	-0.00359
						680	-7.86945e-05			695	-4.91327e-05			700	-0.00359
						680.2	-8.19003e-05			695.2	-4.46274e-05			700.2	-0.00359
						680.4	-8.04133e-05			695.4	-4.41638e-05			700.4	-0.00359
						680.6	-7.63929e-05			695.6	-4.4089e-05			700.6	-0.00359
						680.8	-6.89699e-05			695.8	-4.1391e-05			700.8	-0.00359
						681	-5.68282e-05			696	-3.73232e-05			701	-0.00359
						681.2	-5.72168e-05			696.2	-3.46864e-05			701.2	-0.0036
						681.4	-6.40789e-05			696.4	-3.54644e-05			701.4	-0.0036
						681.6	-7.18976e-05			696.6	-3.40009e-05			701.6	-0.0036
						681.8	-6.51806e-05			696.8	-3.26838e-05			701.8	-0.0036
						682	-6.71169e-05			697	-2.98035e-05			702	-0.0036
						682.2	-6.67322e-05			697.2	-2.45104e-05			702.2	-0.0036
						682.4	-7.03221e-05			697.4	-2.11132e-05			702.4	-0.0036
						682.6	-7.54409e-05			697.6	-1.90058e-05			702.6	-0.0036
						682.8	-6.99658e-05			697.8	-1.45154e-05			702.8	-0.00359
						683	-6.74487e-05			698	-1.47465e-05			703	-0.00359
						683.2	-6.64069e-05			698.2	-1.57713e-05			703.2	-0.00359
						683.4	-6.20064e-05			698.4	-1.57238e-05			703.4	-0.00359
						683.6	-5.4162e-05			698.6	-1.93196e-05			703.6	-0.00359
						683.8	-5.61602e-05			698.8	-2.00019e-05			703.8	-0.00359
						684	-5.89136e-05			699	-2.48666e-05			704	-0.00359
						684.2	-6.26119e-05			699.2	-3.50002e-05			704.2	-0.00359
						684.4	-6.214e-05			699.4	-3.60784e-05			704.4	-0.0036
						684.6	-6.36587e-05			699.6	-3.32984e-05			704.6	-0.0036
						684.8	-6.443e-05			699.8	-3.58186e-05			704.8	-0.0036
						685	-6.97231e-05			700	-4.22888e-05			705	-0.0036
						685.2	-7.22706e-05			700.2	-4.3085e-05			705.2	-0.00361
						685.4	-6.78959e-05			700.4	-4.31638e-05			705.4	-0.00361
						685.6	-6.02993e-05			700.6	-4.23741e-05			705.6	-0.0036
						685.8	-5.44279e-05			700.8	-3.37001e-05			705.8	-0.00361
						686	-5.97326e-05			701	-3.65556e-05			706	-0.00361
						686.2	-5.64068e-05			701.2	-3.76006e-05			706.2	-0.0036
						686.4	-5.53121e-05			701.4	-3.65979e-05			706.4	-0.0036
						686.6	-5.73162e-05			701.6	-3.39651e-05			706.6	-0.0036
						686.8	-6.05246e-05			701.8	-2.7711e-05			706.8	-0.0036
						687	-6.35529e-05			702	-2.73171e-05			707	-0.0036
						687.2	-6.60604e-05			702.2	-2.85112e-05			707.2	-0.0036
						687.4	-7.83195e-05			702.4	-2.75919e-05			707.4	-0.00359
						687.6	-7.27779e-05			702.6	-2.04752e-05			707.6	-0.00359
						687.8	-7.23926e-05			702.8	-1.91952e-05			707.8	-0.0036
						688	-7.69293e-05			703	-2.00116e-05			708	-0.00359
						688.2	-7.87281e-05			703.2	-2.22174e-05			708.2	-0.0036
						688.4	-7.59837e-05			703.4	-2.59108e-05			708.4	-0.00359
						688.6	-8.18571e-05			703.6	-3.07208e-05			708.6	-0.00359
						688.8	-8.15854e-05			703.8	-3.30471e-05			708.8	-0.00359
						689	-7.67008e-05			704	-3.57932e-05			709	-0.00359
						689.2	-7.87726e-05			704.2	-3.9238e-05			709.2	-0.00358
						689.4	-8.01274e-05			704.4	-4.43846e-05			709.4	-0.00358
						689.6	-7.11618e-05			704.6	-4.1906e-05			709.6	-0.00358
						689.8	-6.89673e-05			704.8	-4.06462e-05			709.8	-0.00358
						690	-6.43209e-05			705	-4.41821e-05			710	-0.00358
						690.2	-5.97081e-05			705.2	-4.24802e-05			710.2	-0.00358
						690.4	-5.97126e-05			705.4	-4.13448e-05			710.4	-0.00358
						690.6	-5.69134e-05			705.6	-4.29119e-05			710.6	-0.00358
						690.8	-5.87096e-05			705.8	-4.79471e-05			710.8	-0.00359
						691	-6.10015e-05			706	-4.58983e-05			711	-0.00359
						691.2	-6.91009e-05			706.2	-4.63006e-05			711.2	-0.00359
						691.4	-7.69345e-05			706.4	-4.43032e-05			711.4	-0.00359
						691.6	-8.112e-05			706.6	-3.9958e-05			711.6	-0.00359
						691.8	-8.14686e-05			706.8	-4.04053e-05			711.8	-0.00359
						692	-8.276e-05			707	-3.24839e-05			712	-0.00359
						692.2	-9.00107e-05			707.2	-2.87794e-05			712.2	-0.00359
						692.4	-9.17573e-05			707.4	-2.47682e-05			712.4	-0.00359
						692.6	-9.56446e-05			707.6	-2.56654e-05			712.6	-0.00359
						692.8	-8.71935e-05			707.8	-2.44844e-05			712.8	-0.00359
						693	-8.02913e-05			708	-2.79109e-05			713	-0.00359
						693.2	-7.54203e-05			708.2	-3.03803e-05			713.2	-0.00359
						693.4	-6.82206e-05			708.4	-3.08784e-05			713.4	-0.0036
						693.6	-6.16282e-05			708.6	-3.77509e-05			713.6	-0.00359
						693.8	-5.32255e-05			708.8	-4.51118e-05			713.8	-0.00359
						694	-6.07685e-05			709	-5.02734e-05			714	-0.00359
						694.2	-5.20914e-05			709.2	-4.89029e-05			714.2	-0.00359
						694.4	-5.4648e-05			709.4	-4.90025e-05			714.4	-0.00359
						694.6	-5.30899e-05			709.6	-5.1093e-05			714.6	-0.00358
						694.8	-5.19682e-05			709.8	-5.06425e-05			714.8	-0.00358
						695	-5.74162e-05			710	-4.53227e-05			715	-0.00358
						695.2	-5.43246e-05			710.2	-4.4003e-05			715.2	-0.00358
						695.4	-5.02746e-05			710.4	-4.12855e-05			715.4	-0.00358
						695.6	-3.56002e-05			710.6	-4.33643e-05			715.6	-0.00358
						695.8	-3.49955e-05			710.8	-4.63566e-05			715.8	-0.00358
						696	-3.35613e-05			711	-5.05299e-05			716	-0.00358
						696.2	-3.60701e-05			711.2	-4.955e-05			716.2	-0.00358
						696.4	-4.20022e-05			711.4	-4.6479e-05			716.4	-0.00358
						696.6	-3.69059e-05			711.6	-5.63861e-05			716.6	-0.00359
						696.8	-4.5987e-05			711.8	-5.99357e-05			716.8	-0.00359
						697	-5.31112e-05			712	-5.7713e-05			717	-0.00358
						697.2	-5.98623e-05			712.2	-5.50541e-05			717.2	-0.00359
						697.4	-5.93254e-05			712.4	-5.05142e-05			717.4	-0.00359
						697.6	-5.95158e-05			712.6	-4.54894e-05			717.6	-0.00359
						697.8	-5.68192e-05			712.8	-4.21358e-05			717.8	-0.00359
						698	-5.32287e-05			713	-4.5438e-05			718	-0.0036
						698.2	-6.22343e-05			713.2	-3.54338e-05			718.2	-0.0036
						698.4	-5.88852e-05			713.4	-3.39618e-05			718.4	-0.0036
						698.6	-5.25826e-05			713.6	-3.46487e-05			718.6	-0.00361
						698.8	-5.3432e-05			713.8	-2.79727e-05			718.8	-0.00361
						699	-5.36863e-05			714	-3.05913e-05			719	-0.00361
						699.2	-5.74356e-05			714.2	-3.30868e-05			719.2	-0.00361
						699.4	-6.02509e-05			714.4	-3.21714e-05			719.4	-0.00361
						699.6	-6.4663e-05			714.6	-2.94396e-05			719.6	-0.0036
						699.8	-5.50849e-05			714.8	-3.54137e-05			719.8	-0.0036
						700	-5.35101e-05			715	-2.90665e-05			720	-0.00359
						700.2	-5.53018e-05			715.2	-2.47669e-05			720.2	-0.00359
						700.4	-5.68753e-05			715.4	-2.59538e-05			720.4	-0.00358
						700.6	-5.55742e-05			715.6	-2.31426e-05			720.6	-0.00358
						700.8	-5.54819e-05			715.8	-1.95435e-05			720.8	-0.00358
						701	-5.1952e-05			716	-1.87844e-05			721	-0.00358
						701.2	-4.82886e-05			716.2	-1.73911e-05			721.2	-0.00358
						701.4	-5.11007e-05			716.4	-1.22875e-05			721.4	-0.00358
						701.6	-5.22605e-05			716.6	-1.09587e-05			721.6	-0.00359
						701.8	-4.87378e-05			716.8	-1.21384e-05			721.8	-0.00359
						702	-4.20919e-05			717	-1.62798e-05			722	-0.00359
						702.2	-4.08385e-05			717.2	-1.84764e-05			722.2	-0.00358
						702.4	-3.19155e-05			717.4	-2.14479e-05			722.4	-0.00358
						702.6	-2.61254e-05			717.6	-2.37617e-05			722.6	-0.00358
						702.8	-2.31545e-05			717.8	-2.62234e-05			722.8	-0.00358
						703	-2.69354e-05			718	-2.63952e-05			723	-0.00358
						703.2	-2.74059e-05			718.2	-2.95151e-05			723.2	-0.00357
						703.4	-2.9845e-05			718.4	-3.14455e-05			723.4	-0.00357
						703.6	-3.46276e-05			718.6	-3.18563e-05			723.6	-0.00357
						703.8	-3.94366e-05			718.8	-2.96427e-05			723.8	-0.00357
						704	-4.00717e-05			719	-3.44169e-05			724	-0.00357
						704.2	-4.45568e-05			719.2	-3.08387e-05			724.2	-0.00357
						704.4	-4.98886e-05			719.4	-2.9726e-05			724.4	-0.00357
						704.6	-4.76903e-05			719.6	-3.05464e-05			724.6	-0.00357
						704.8	-4.95853e-05			719.8	-3.21154e-05			724.8	-0.00358
						705	-5.40723e-05			720	-3.18973e-05			725	-0.00358
						705.2	-4.25424e-05			720.2	-2.97644e-05			725.2	-0.00358
						705.4	-3.99271e-05			720.4	-2.76661e-05			725.4	-0.00358
						705.6	-4.64091e-05			720.6	-1.92466e-05			725.6	-0.00358
						705.8	-5.03669e-05			720.8	-2.40651e-05			725.8	-0.00359
						706	-4.95194e-05			721	-2.30579e-05			726	-0.00359
						706.2	-4.29032e-05			721.2	-2.55313e-05			726.2	-0.00359
						706.4	-4.60574e-05			721.4	-2.79434e-05			726.4	-0.00358
						706.6	-3.30437e-05			721.6	-2.03984e-05			726.6	-0.00359
						706.8	-4.21771e-05			721.8	-1.59067e-05			726.8	-0.00358
						707	-4.5188e-05			722	-1.65669e-05			727	-0.00358
						707.2	-4.2241e-05			722.2	-1.83287e-05			727.2	-0.00358
						707.4	-4.27664e-05			722.4	-1.10798e-05			727.4	-0.00359
						707.6	-4.07333e-05			722.6	-1.01345e-05			727.6	-0.00359
						707.8	-4.67525e-05			722.8	-1.3214e-05			727.8	-0.00359
						708	-4.09592e-05			723	-1.34106e-05			728	-0.0036
						708.2	-4.97537e-05			723.2	-1.99205e-05			728.2	-0.0036
						708.4	-4.96872e-05			723.4	-2.13886e-05			728.4	-0.0036
						708.6	-5.02004e-05			723.6	-2.0149e-05			728.6	-0.00361
						708.8	-5.33752e-05			723.8	-2.13782e-05			728.8	-0.0036
						709	-4.92774e-05			724	-2.61628e-05			729	-0.0036
						709.2	-5.07219e-05			724.2	-3.03393e-05			729.2	-0.0036
						709.4	-5.00429e-05			724.4	-2.43171e-05			729.4	-0.00361
						709.6	-5.41478e-05			724.6	-1.45428e-05			729.6	-0.0036
						709.8	-5.87767e-05			724.8	-1.56665e-05			729.8	-0.0036
						710	-6.13352e-05			725	-2.00227e-05			730	-0.00361
						710.2	-6.16895e-05			725.2	-2.54636e-05			730.2	-0.0036
						710.4	-5.79642e-05			725.4	-2.80899e-05			730.4	-0.00361
						710.6	-6.54227e-05			725.6	-3.01486e-05			730.6	-0.00361
						710.8	-6.98309e-05			725.8	-2.71283e-05			730.8	-0.0036
						711	-6.85297e-05			726	-2.59213e-05			731	-0.0036
						711.2	-6.57744e-05			726.2	-3.14272e-05			731.2	-0.0036
						711.4	-6.49915e-05			726.4	-2.8948e-05			731.4	-0.00359
						711.6	-5.76395e-05			726.6	-2.43691e-05			731.6	-0.00359
						711.8	-6.25841e-05			726.8	-2.00207e-05			731.8	-0.00359
						712	-6.31501e-05			727	-1.37875e-05			732	-0.00358
						712.2	-5.89813e-05			727.2	-3.2306e-07			732.2	-0.00358
						712.4	-5.45279e-05			727.4	-1.61598e-07			732.4	-0.00358
						712.6	-5.66475e-05			727.6	-2.87129e-06			732.6	-0.00358
						712.8	-5.46325e-05			727.8	1.67698e-06			732.8	-0.00357
						713	-5.99166e-05			728	5.84765e-06			733	-0.00357
						713.2	-6.86924e-05			728.2	6.03906e-06			733.2	-0.00357
						713.4	-5.83779e-05			728.4	6.27669e-06			733.4	-0.00357
						713.6	-5.96461e-05			728.6	6.20971e-07			733.6	-0.00357
						713.8	-5.6064e-05			728.8	-5.89349e-06			733.8	-0.00358
						714	-5.63616e-05			729	-3.8928e-06			734	-0.00358
						714.2	-6.39408e-05			729.2	-3.676e-06			734.2	-0.00358
						714.4	-6.87737e-05			729.4	-9.43654e-06			734.4	-0.00359
						714.6	-6.72363e-05			729.6	-1.89699e-05			734.6	-0.00359
						714.8	-6.35038e-05			729.8	-2.63575e-05			734.8	-0.00359
						715	-6.09847e-05			730	-3.01121e-05			735	-0.00359
						715.2	-6.47418e-05			730.2	-3.04617e-05			735.2	-0.00359
						715.4	-6.50819e-05			730.4	-3.21727e-05			735.4	-0.00359
						715.6	-5.59846e-05			730.6	-4.02556e-05			735.6	-0.00359
						715.8	-3.88338e-05			730.8	-4.18012e-05			735.8	-0.00359
						716	-3.34342e-05			731	-4.44692e-05			736	-0.00359
						716.2	-2.73182e-05			731.2	-4.08396e-05			736.2	-0.00359
						716.4	-2.3141e-05			731.4	-3.75498e-05			736.4	-0.00358
						716.6	-3.03878e-05			731.6	-3.3775e-05			736.6	-0.00358
						716.8	-2.53812e-05			731.8	-3.30113e-05			736.8	-0.00358
						717	-3.12101e-05			732	-3.58206e-05			737	-0.00357
						717.2	-4.15659e-05			732.2	-2.80339e-05			737.2	-0.00357
						717.4	-6.01631e-05			732.4	-3.0687e-05			737.4	-0.00357
						717.6	-6.47727e-05			732.6	-2.54343e-05			737.6	-0.00357
						717.8	-6.2182e-05			732.8	-2.04062e-05			737.8	-0.00358
						718	-6.34219e-05			733	-1.85162e-05			738	-0.00357
						718.2	-5.90504e-05			733.2	-1.84218e-05			738.2	-0.00357
						718.4	-5.78531e-05			733.4	-9.76467e-06			738.4	-0.00357
						718.6	-5.46441e-05			733.6	-1.27472e-05			738.6	-0.00357
						718.8	-5.84579e-05			733.8	-1.57186e-05			738.8	-0.00357
						719	-4.83306e-05			734	-1.20648e-05			739	-0.00357
						719.2	-5.25252e-05			734.2	-1.36808e-05			739.2	-0.00357
						719.4	-6.24808e-05			734.4	-1.76118e-05			739.4	-0.00357
[truncated: 403 more rows]

## Sheet: Supplementary Figure 8
Ir(ppy)3 100uM (wine red)				Ir(ppy)3 50uM (coral red)
Time(µs)	Photon Counts	Photon counts (IRF)	Photon counts (fitting)	Time(µs)	Photon Counts	Photon counts (IRF)	Photon counts (fitting)
0	2	0	0	0	0	0	0
0.00499	0	0	0	0.00499	1	0	0
0.00998	0	0	0	0.00998	0	0	0
0.01497	0	0	0	0.01497	1	0	0
0.01996	0	0	0	0.01996	0	0	0
0.02495	0	0	0	0.02495	0	0	0
0.02994	0	0	0	0.02994	0	0	0
0.03493	2	0	0	0.03493	0	0	0
0.03992	0	0	0	0.03992	2	0	0
0.04491	0	0	0	0.04491	1	0	0
0.0499	0	0	0	0.0499	0	0	0
0.05489	0	0	0	0.05489	0	0	0
0.05988	2	0	0	0.05988	0	0	0
0.06487	0	0	0	0.06487	0	0	0
0.06986	0	0	0	0.06986	0	0	0
0.07485	1	0	0	0.07485	0	0	0
0.07984	0	0	0	0.07984	0	0	0
0.08483	3	0	0	0.08483	0	0	0
0.08982	0	0	0	0.08982	0	0	0
0.09481	1	0	0	0.09481	0	0	0
0.09981	0	0	0	0.09981	1	0	0
0.1048	0	0	0	0.1048	1	0	0
0.10979	0	0	0	0.10979	1	0	0
0.11478	0	0	0	0.11478	1	0	0
0.11977	1	0	0	0.11977	0	0	0
0.12476	0	0	0	0.12476	0	0	0
0.12975	1	0	0	0.12975	1	0.98757	0
0.13474	1	0	0	0.13474	0	0	0
0.13973	2	0	0	0.13973	1	0	0
0.14472	1	0	0	0.14472	0	0	0
0.14971	0	0	0	0.14971	0	0	0
0.1547	0	0	0	0.1547	1	0	0
0.15969	0	0	0	0.15969	0	0	0
0.16468	0	0	0	0.16468	0	0	0
0.16967	0	0	0	0.16967	1	0	0
0.17466	1	0	0	0.17466	0	0	0
0.17965	0	0	0	0.17965	0	0	0
0.18464	1	0	0	0.18464	0	0	0
0.18963	0	0	0	0.18963	0	0	0
0.19462	1	0	0	0.19462	1	0	0
0.19961	1	0	0	0.19961	0	0	0
0.2046	0	0	0	0.2046	1	0	0
0.20959	0	0	0	0.20959	1	0	0
0.21458	0	0	0	0.21458	0	0	0
0.21957	1	0	0	0.21957	0	0	0
0.22456	0	0	0	0.22456	0	0	0
0.22955	0	0	0	0.22955	1	0	0
0.23454	3	0	0	0.23454	1	0	0
0.23953	0	0	0	0.23953	1	0	0
0.24452	0	0	0	0.24452	0	0	0
0.24951	0	0	0	0.24951	0	0	0
0.2545	1	0	0	0.2545	1	0.98757	0
0.25949	1	0	0	0.25949	2	0	0
0.26448	0	0	0	0.26448	1	0	0
0.26947	1	0	0	0.26947	2	0	0
0.27446	0	0	0	0.27446	0	0	0
0.27945	0	0	0	0.27945	0	0	0
0.28444	1	0	0	0.28444	0	0	0
0.28944	1	0	0	0.28944	0	0	0
0.29443	1	0	0	0.29443	1	0	0
0.29942	0	0	0	0.29942	0	0	0
0.30441	0	0	0	0.30441	1	0	0
0.3094	1	0	0	0.3094	0	0	0
0.31439	0	0	0	0.31439	1	0	0
0.31938	0	0	0	0.31938	1	0	0
0.32437	1	0	0	0.32437	1	0	0
0.32936	0	0	0	0.32936	1	0	0
0.33435	0	0	0	0.33435	2	0	0
0.33934	0	0	0	0.33934	2	0	0
0.34433	0	0	0	0.34433	1	0	0
0.34932	0	0	0	0.34932	1	0	0
0.35431	1	0	0	0.35431	0	0	0
0.3593	1	0	0	0.3593	0	0	0
0.36429	0	0	0	0.36429	0	0	0
0.36928	1	0	0	0.36928	0	0	0
0.37427	0	0	0	0.37427	1	0	0
0.37926	1	0	0	0.37926	0	0	0
0.38425	0	0	0	0.38425	0	0	0
0.38924	2	0	0	0.38924	1	0	0
0.39423	1	0	0	0.39423	1	0	0
0.39922	1	0	0	0.39922	1	0	0
0.40421	1	0	0	0.40421	1	0	0
0.4092	0	0	0	0.4092	0	0	0
0.41419	1	0	0	0.41419	0	0	0
0.41918	0	0	0	0.41918	1	0	0
0.42417	0	0	0	0.42417	1	0	0
0.42916	2	0	0	0.42916	1	0	0
0.43415	1	0	0	0.43415	1	0	0
0.43914	1	0	0	0.43914	0	0	0
0.44413	0	0	0	0.44413	0	0	0
0.44912	1	0	0	0.44912	1	0	0
0.45411	1	0	0	0.45411	1	0	0
0.4591	0	0	0	0.4591	0	0	0
0.46409	0	0	0	0.46409	0	0	0
0.46908	0	0	0	0.46908	0	0	0
0.47407	0	0	0	0.47407	0	0	0
0.47906	0	0	0	0.47906	1	0	0
0.48406	3	0	0	0.48406	0	0	0
0.48905	1	0	0	0.48905	0	0	0
0.49404	0	0	0	0.49404	0	0	0
0.49903	0	0	0	0.49903	0	0	0
0.50402	1	0	0	0.50402	0	0	0
0.50901	0	0	0	0.50901	1	0	0
0.514	1	0	0	0.514	0	0	0
0.51899	0	0	0	0.51899	0	0	0
0.52398	1	0	0	0.52398	0	0	0
0.52897	1	0	0	0.52897	0	0	0
0.53396	0	0	0	0.53396	0	0	0
0.53895	1	0	0	0.53895	1	0	0
0.54394	1	0	0	0.54394	0	0	0
0.54893	0	0	0	0.54893	0	0	0
0.55392	3	0	0	0.55392	1	0	0
0.55891	0	0	0	0.55891	0	0	0
0.5639	1	0	0	0.5639	0	0	0
0.56889	1	0	0	0.56889	1	0	0
0.57388	2	0	0	0.57388	1	0	0
0.57887	0	0	0	0.57887	1	0	0
0.58386	1	0	0	0.58386	1	0	0
0.58885	0	0	0	0.58885	1	0	0
0.59384	1	0	0	0.59384	0	0	0
0.59883	0	0	0	0.59883	0	0	0
0.60382	2	0	0	0.60382	0	0	0
0.60881	2	0	0	0.60881	0	0	0
0.6138	1	0	0	0.6138	0	0	0
0.61879	0	0	0	0.61879	1	0	0
0.62378	0	0	0	0.62378	0	0	0
0.62877	0	0	0	0.62877	1	0	0
0.63376	1	0	0	0.63376	1	0	0
0.63875	0	0	0	0.63875	0	0	0
0.64374	0	0	0	0.64374	0	0	0
0.64873	2	0	0	0.64873	0	0	0
0.65372	2	0	0	0.65372	0	0	0
0.65871	0	0	0	0.65871	0	0	0
0.6637	1	0	0	0.6637	0	0	0
0.66869	1	0	0	0.66869	0	0	0
0.67368	0	0	0	0.67368	1	0	0
0.67867	0	0	0	0.67867	0	0	0
0.68367	2	0	0	0.68367	0	0	0
0.68866	1	0	0	0.68866	0	0	0
0.69365	0	0	0	0.69365	2	0	0
0.69864	1	0	0	0.69864	2	0	0
0.70363	1	0	0	0.70363	0	0	0
0.70862	1	0	0	0.70862	1	0.98757	0
0.71361	1	0	0	0.71361	1	0	0
0.7186	0	0	0	0.7186	1	0	0
0.72359	1	0	0	0.72359	0	0	0
0.72858	0	0	0	0.72858	1	0	0
0.73357	0	0	0	0.73357	0	0	0
0.73856	2	0	0	0.73856	0	0	0
0.74355	0	0	0	0.74355	0	0	0
0.74854	1	0	0	0.74854	0	0	0
0.75353	1	0	0	0.75353	0	0	0
0.75852	1	0	0	0.75852	0	0	0
0.76351	0	0	0	0.76351	0	0	0
0.7685	0	0	0	0.7685	0	0	0
0.77349	3	0	0	0.77349	1	0	0
0.77848	1	0	0	0.77848	0	0	0
0.78347	1	0	0	0.78347	0	0	0
0.78846	0	0	0	0.78846	0	0	0
0.79345	0	0	0	0.79345	0	0	0
0.79844	0	0	0	0.79844	0	0	0
0.80343	0	0	0	0.80343	0	0	0
0.80842	1	0	0	0.80842	0	0	0
0.81341	0	0	0	0.81341	0	0	0
0.8184	0	0	0	0.8184	0	0	0
0.82339	0	0	0	0.82339	0	0	0
0.82838	2	0	0	0.82838	0	0	0
0.83337	0	0	0	0.83337	0	0	0
0.83836	0	0	0	0.83836	0	0	0
0.84335	0	0	0	0.84335	0	0	0
0.84834	0	0	0	0.84834	1	0	0
0.85333	1	0	0	0.85333	0	0	0
0.85832	0	0	0	0.85832	0	0	0
0.86331	0	0	0	0.86331	3	0	0
0.8683	0	0	0	0.8683	0	0	0
0.87329	1	0	0	0.87329	2	0	0
0.87829	1	0	0	0.87829	1	0	0
0.88328	1	0	0	0.88328	0	0	0
0.88827	4	0	0	0.88827	1	0	0
0.89326	0	0	0	0.89326	1	0	0
0.89825	0	0	0	0.89825	0	0.98757	0
0.90324	0	0	0	0.90324	0	0	0
0.90823	0	0	0	0.90823	0	0	0
0.91322	1	0	0	0.91322	0	0	0
0.91821	0	0	0	0.91821	1	0	0
0.9232	0	0	0	0.9232	1	0	0
0.92819	0	0	0	0.92819	0	0	0
0.93318	0	0	0	0.93318	0	0	0
0.93817	2	0	0	0.93817	0	0	0
0.94316	0	0	0	0.94316	2	0	0
0.94815	1	0	0	0.94815	1	0	0
0.95314	1	0	0	0.95314	0	0.98757	0
0.95813	0	0	0	0.95813	1	0	0
0.96312	1	0	0	0.96312	0	0	0
0.96811	1	0	0	0.96811	0	0	0
0.9731	0	0	0	0.9731	2	0	0
0.97809	0	0	0	0.97809	2	0	0
0.98308	0	0	0	0.98308	0	0	0
0.98807	0	0	0	0.98807	0	0	0
0.99306	0	0	0	0.99306	0	0	0
0.99805	0	0	0	0.99805	0	0	0
1.00304	0	0	0	1.00304	0	0	0
1.00803	0	0	0	1.00803	1	0	0
1.01302	1	0	0	1.01302	0	0	0
1.01801	0	0	0	1.01801	2	0	0
1.023	0	0	0	1.023	1	0	0
1.02799	1	0	0	1.02799	0	0	0
1.03298	1	0	0	1.03298	1	0	0
1.03797	0	0	0	1.03797	1	0	0
1.04296	1	0	0	1.04296	0	0	0
1.04795	1	0	0	1.04795	0	0	0
1.05294	0	0	0	1.05294	0	0	0
1.05793	0	0	0	1.05793	1	0	0
1.06292	0	0	0	1.06292	0	0	0
1.06791	2	0	0	1.06791	0	0	0
1.0729	1	0	0	1.0729	1	0	0
1.07789	0	0	0	1.07789	1	0	0
1.08288	1	0	0	1.08288	0	0	0
1.08788	0	0	0	1.08788	0	0	0
1.09287	2	0	0	1.09287	0	0	0
1.09786	1	0	0	1.09786	0	0	0
1.10285	0	0	0	1.10285	2	0	0
1.10784	0	0	0	1.10784	0	0	0
1.11283	0	0	0	1.11283	0	0	0
1.11782	0	0	0	1.11782	0	0	0
1.12281	1	0	0	1.12281	1	0	0
1.1278	0	0	0	1.1278	0	0	0
1.13279	1	0	0	1.13279	0	0	0
1.13778	2	0	0	1.13778	0	0	0
1.14277	0	0	0	1.14277	2	0	0
1.14776	1	0	0	1.14776	0	0	0
1.15275	0	0	0	1.15275	0	0	0
1.15774	0	0	0	1.15774	0	0	0
1.16273	0	0	0	1.16273	1	0	0
1.16772	0	0	0	1.16772	0	0	0
1.17271	0	0	0	1.17271	0	0	0
1.1777	0	0	0	1.1777	2	0	0
1.18269	1	0	0	1.18269	1	0	0
1.18768	1	0	0	1.18768	0	0	0
1.19267	0	0	0	1.19267	1	0	0
1.19766	1	0	0	1.19766	1	0	0
1.20265	0	0	0	1.20265	2	0	0
1.20764	0	0	0	1.20764	0	0	0
1.21263	0	0	0	1.21263	0	0	0
1.21762	3	0	0	1.21762	1	0	0
1.22261	0	0	0	1.22261	1	0	0
1.2276	0	0	0	1.2276	0	0	0
1.23259	0	0	0	1.23259	1	0	0
1.23758	2	0	0	1.23758	1	0	0
1.24257	2	0	0	1.24257	1	0	0
1.24756	3	0	0	1.24756	0	0	0
1.25255	1	0	0	1.25255	0	0	0
1.25754	3	0	0	1.25754	1	0	0
1.26253	1	0	0	1.26253	0	0	0
1.26752	0	0	0	1.26752	2	0	0
1.27251	0	0	0	1.27251	0	0	0
1.2775	0	0	0	1.2775	0	0	0
1.2825	0	0	0	1.2825	1	0	0
1.28749	0	0	0	1.28749	0	0	0
1.29248	1	0	0	1.29248	0	0	0
1.29747	0	0	0	1.29747	0	0	0
1.30246	1	0	0	1.30246	2	0	0
1.30745	0	0	0	1.30745	1	0	0
1.31244	0	0	0	1.31244	0	0	0
1.31743	0	0	0	1.31743	0	0	0
1.32242	0	0	0	1.32242	1	0	0
1.32741	0	0	0	1.32741	0	0	0
1.3324	0	0	0	1.3324	1	0	0
1.33739	0	0	0	1.33739	0	0	0
1.34238	1	0	0	1.34238	0	0	0
1.34737	0	0	0	1.34737	0	0	0
1.35236	1	0	0	1.35236	1	0	0
1.35735	0	0	0	1.35735	0	0	0
1.36234	0	0	0	1.36234	0	0	0
1.36733	0	0	0	1.36733	1	0	0
1.37232	0	0	0	1.37232	0	0	0
1.37731	0	0	0	1.37731	1	0	0
1.3823	0	0	0	1.3823	0	0	0
1.38729	1	0	0	1.38729	1	0	0
1.39228	1	0	0	1.39228	1	0	0
1.39727	0	0	0	1.39727	0	0	0
1.40226	0	0	0	1.40226	0	0	0
1.40725	1	0	0	1.40725	1	0	0
1.41224	1	0	0	1.41224	1	0	0
1.41723	0	0	0	1.41723	1	0	0
1.42222	1	0	0	1.42222	0	0	0
1.42721	0	0	0	1.42721	1	0	0
1.4322	0	0	0	1.4322	1	0	0
1.43719	0	0	0	1.43719	1	0	0
1.44218	0	0	0	1.44218	0	0	0
1.44717	3	0	0	1.44717	0	0	0
1.45216	0	0	0	1.45216	0	0	0
1.45715	1	0	0	1.45715	1	0	0
1.46214	0	0	0	1.46214	1	0	0
1.46713	1	0	0	1.46713	0	0	0
1.47212	2	0	0	1.47212	0	0	0
1.47712	1	0	0	1.47712	0	0	0
1.48211	0	0	0	1.48211	0	0	0
1.4871	0	0	0	1.4871	1	0	0
1.49209	0	0	0	1.49209	1	0	0
1.49708	1	0	0	1.49708	2	0	0
1.50207	2	0	0	1.50207	1	0	0
1.50706	0	0	0	1.50706	0	0	0
1.51205	1	0	0	1.51205	2	0	0
1.51704	0	0	0	1.51704	0	0	0
1.52203	0	0	0	1.52203	1	0	0
1.52702	0	0	0	1.52702	0	0	0
1.53201	1	0	0	1.53201	0	0	0
1.537	0	0	0	1.537	0	0	0
1.54199	1	0	0	1.54199	1	0	0
1.54698	2	0	0	1.54698	0	0	0
1.55197	0	0	0	1.55197	0	0	0
1.55696	0	0	0	1.55696	1	0	0
1.56195	0	0	0	1.56195	0	0	0
1.56694	1	0	0	1.56694	0	0	0
1.57193	0	0	0	1.57193	1	0	0
1.57692	1	0	0	1.57692	0	0	0
1.58191	0	0	0	1.58191	0	0	0
1.5869	0	0	0	1.5869	0	0	0
1.59189	1	0	0	1.59189	2	0	0
1.59688	0	0	0	1.59688	0	0	0
1.60187	1	0	0	1.60187	1	0	0
1.60686	1	0	0	1.60686	0	0	0
1.61185	1	0	0	1.61185	0	0	0
1.61684	0	0	0	1.61684	2	0	0
1.62183	0	0	0	1.62183	1	0	0
1.62682	0	0	0	1.62682	0	0	0
1.63181	0	0	0	1.63181	0	0	0
1.6368	0	0	0	1.6368	0	0	0
1.64179	0	10003	0	1.64179	2	10008	0
1.64678	4993	1.90933	0	1.64678	5189	4.93783	0
1.65177	10003	0	0	1.65177	9819	0	0
1.65676	9784	0	0	1.65676	9882	0	0
1.66175	9837	0	0	1.66175	9757	0	0
1.66674	9891	0.95467	0	1.66674	10008	0	0
1.67173	9747	0	0	1.67173	9543	0	0
1.67673	9789	0	0	1.67673	9528	0	0
1.68172	9682	0	0	1.68172	9558	0	0
1.68671	9577	0	0	1.68671	9334	0	0
1.6917	9504	0.95467	0	1.6917	9464	0.98757	0
1.69669	9495	1.90933	0	1.69669	9432	3.95027	0
1.70168	9690	1.90933	0	1.70168	9447	3.95027	0
1.70667	9620	2.864	0	1.70667	9425	0.98757	0
1.71166	9613	6.68267	0	1.71166	9285	5.9254	0
1.71665	9526	3.81867	0	1.71665	9375	4.93783	0
1.72164	9401	1.90933	0	1.72164	9417	0	0
1.72663	9274	0.95467	0	1.72663	9349	3.95027	0
1.73162	9353	1.90933	0	1.73162	9449	2.9627	0
1.73661	9307	1.90933	0	1.73661	9305	2.9627	0
1.7416	9159	3.81867	0	1.7416	9211	2.9627	0
1.74659	9325	2.864	0	1.74659	9291	0.98757	0
1.75158	9485	1.90933	0	1.75158	9286	5.9254	0
1.75657	9316	2.864	0	1.75657	8919	0	0
1.76156	9297	2.864	0	1.76156	9165	1.97513	0
1.76655	9265	0.95467	0	1.76655	9018	0.98757	0
1.77154	9095	0.95467	0	1.77154	8935	0	0
1.77653	9040	0	0	1.77653	8973	2.9627	0
1.78152	9044	0	0	1.78152	8857	0.98757	0
1.78651	8976	0	0	1.78651	8936	0	0
1.7915	8899	0	0	1.7915	8768	0	0
1.79649	8889	1.90933	0	1.79649	8986	0	0
1.80148	9044	0	0	1.80148	9037	0.98757	0
1.80647	8924	0.95467	0	1.80647	8922	0	0
1.81146	9029	0	0	1.81146	8769	0.98757	0
1.81645	8938	0	0	1.81645	8600	2.9627	0
1.82144	8826	0	0	1.82144	8902	0.98757	0
1.82643	8835	0	0	1.82643	8724	0	0
1.83142	8881	1.90933	0	1.83142	8722	0	0
1.83641	8705	0	0	1.83641	8791	0	0
1.8414	8818	1.90933	0	1.8414	8641	0.98757	0
1.84639	8773	1.90933	0	1.84639	8489	0.98757	0
1.85138	8611	0	0	1.85138	8579	0	0
1.85637	8820	0	0	1.85637	8672	0.98757	0
1.86136	8687	0	0	1.86136	8619	0	0
1.86635	8451	0	0	1.86635	8415	0	0
1.87135	8549	1.90933	0	1.87135	8529	0	0
1.87634	8607	1.90933	0	1.87634	8597	1.97513	0
1.88133	8513	0	0	1.88133	8477	1.97513	0
1.88632	8506	1.90933	0	1.88632	8293	0	0
1.89131	8507	2.864	0	1.89131	8422	1.97513	0
1.8963	8470	1.90933	0	1.8963	8318	0.98757	0
1.90129	8237	0.95467	0	1.90129	8578	1.97513	0
1.90628	8513	0	0	1.90628	8306	0	0
1.91127	8516	0	0	1.91127	8178	0	0
1.91626	8473	1.90933	0	1.91626	8336	0.98757	0
1.92125	8415	0	0	1.92125	8207	0	0
1.92624	8293	0	0	1.92624	8293	0	0
1.93123	8278	1.90933	0	1.93123	8196	1.97513	0
1.93622	8350	0	0	1.93622	8249	0.98757	0
1.94121	8241	1.90933	0	1.94121	8164	0	0
1.9462	8117	1.90933	0	1.9462	8207	0	0
1.95119	8291	1.90933	0	1.95119	8112	0	0
1.95618	8090	0	0	1.95618	8262	0.98757	0
1.96117	8193	0	0	1.96117	8052	0.98757	0
1.96616	7945	0.95467	0	1.96616	8088	3.95027	0
1.97115	8116	0	0	1.97115	8079	0.98757	0
1.97614	8046	0.95467	0	1.97614	7908	0.98757	0
1.98113	8070	2.864	0	1.98113	7988	1.97513	0
1.98612	8021	0.95467	0	1.98612	7752	1.97513	0
1.99111	8006	0	0	1.99111	7825	0.98757	0
1.9961	7897	0	0	1.9961	7807	0.98757	0
2.00109	7980	2.864	0	2.00109	7895	0	0
2.00608	7970	0.95467	0	2.00608	7756	1.97513	0
2.01107	7793	0	0	2.01107	7783	2.9627	0
2.01606	8012	0.95467	0	2.01606	7757	0.98757	0
2.02105	7851	0	0	2.02105	7555	0	0
2.02604	7828	0.95467	0	2.02604	7937	0	0
2.03103	7850	0.95467	0	2.03103	7620	0	0
2.03602	7796	1.90933	0	2.03602	7739	0.98757	0
2.04101	7836	0	0	2.04101	7853	0	0
2.046	7579	0.95467	0	2.046	7671	0	0
2.05099	7932	0	0	2.05099	7750	0	0
2.05598	7601	0	0	2.05598	7567	0.98757	0
2.06097	7589	0	0	2.06097	7576	0.98757	0
2.06596	7697	0.95467	0	2.06596	7566	0	0
2.07096	7763	0.95467	0	2.07096	7543	0	0
2.07595	7663	0	0	2.07595	7679	0.98757	0
2.08094	7730	0.95467	0	2.08094	7557	0	0
2.08593	7594	0	0	2.08593	7503	0	0
2.09092	7561	0	0	2.09092	7568	0.98757	0
2.09591	7634	0	0	2.09591	7462	0	0
2.1009	7331	0	0	2.1009	7453	0	0
2.10589	7486	0	0	2.10589	7413	0	0
2.11088	7662	0	0	2.11088	7315	0	0
2.11587	7403	0.95467	0	2.11587	7406	0	0
2.12086	7353	0	0	2.12086	7405	0	0
2.12585	7428	0	0	2.12585	7366	0	0
2.13084	7312	0	0	2.13084	7232	0	0
2.13583	7243	0.95467	0	2.13583	7072	0	0
2.14082	7439	0	0	2.14082	7337	0	0
2.14581	7351	0	0	2.14581	7239	0	0
2.1508	7238	0	0	2.1508	7103	1.97513	0
2.15579	7248	0	0	2.15579	7217	0	0
2.16078	7113	0	0	2.16078	7219	0	0
2.16577	7195	0	0	2.16577	7273	0	0
2.17076	7147	1.90933	0	2.17076	7102	0.98757	0
2.17575	7248	0.95467	0	2.17575	7133	0	0
2.18074	7114	0	0	2.18074	7090	0	0
2.18573	7247	0	0	2.18573	7123	0	0
2.19072	7152	0	0	2.19072	6938	0	0
2.19571	7011	0	0	2.19571	7055	0.98757	0
2.2007	7105	0.95467	0	2.2007	6762	0.98757	0
2.20569	7179	0	0	2.20569	7024	0.98757	0
2.21068	7129	0.95467	0	2.21068	6863	0.98757	0
2.21567	7127	0	0	2.21567	6910	0	0
2.22066	7122	0	0	2.22066	6956	0	0
2.22565	6748	1.90933	0	2.22565	6704	0	0
2.23064	6919	0.95467	0	2.23064	6781	0.98757	0
2.23563	6770	0	0	2.23563	6961	0	0
2.24062	6906	0	0	2.24062	6790	0	0
2.24561	7209	0	0	2.24561	6620	0	0
2.2506	6798	0	0	2.2506	6735	0	0
2.25559	6627	0	0	2.25559	6610	0	0
2.26058	6901	0	0	2.26058	6782	0	0
2.26558	6841	0	0	2.26558	6853	0	0
2.27057	6734	0.95467	0	2.27057	6543	0	0
2.27556	6728	0	0	2.27556	6548	0	0
2.28055	6771	0	0	2.28055	6526	0	0
2.28554	6756	0.95467	0	2.28554	6543	0	0
2.29053	6696	0	0	2.29053	6607	0	0
2.29552	6588	0	0	2.29552	6621	0	0
2.30051	6551	0	0	2.30051	6442	0	0
2.3055	6688	0	0	2.3055	6636	0	0
2.31049	6621	0.95467	0	2.31049	6566	0	0
2.31548	6576	0	0	2.31548	6428	0	0
2.32047	6511	0	0	2.32047	6425	0	0
2.32546	6488	0	0	2.32546	6527	0	0
2.33045	6491	0	0	2.33045	6406	0	0
2.33544	6478	0	0	2.33544	6311	0	0
2.34043	6550	0	0	2.34043	6340	0	0
2.34542	6523	0	0	2.34542	6366	0	0
2.35041	6394	0	0	2.35041	6466	0	0
2.3554	6327	0	0	2.3554	6378	2.9627	0
2.36039	6513	0	0	2.36039	6171	0	0
2.36538	6347	0	0	2.36538	6349	0	0
2.37037	6434	0	0	2.37037	6073	0.98757	0
2.37536	6269	0	0	2.37536	6284	0	0
2.38035	6301	0	0	2.38035	6313	0	0
2.38534	6197	0	0	2.38534	6162	0	0
2.39033	6190	0	0	2.39033	6192	0.98757	0
2.39532	6270	0	0	2.39532	6102	0	0
2.40031	6316	0.95467	0	2.40031	6195	0	0
2.4053	6137	0	0	2.4053	6167	0	0
2.41029	6173	0	0	2.41029	6256	0	0
2.41528	6097	0	0	2.41528	6116	0	0
2.42027	6260	0	0	2.42027	5951	0	0
2.42526	6092	0	0	2.42526	6214	0	0
2.43025	6090	0	0	2.43025	6148	0.98757	0
2.43524	6026	0	0	2.43524	6011	1.97513	0
2.44023	6071	0	0	2.44023	6045	0	0
2.44522	6063	0	0	2.44522	5955	0	0
2.45021	6105	0	0	2.45021	5993	0	0
2.4552	6038	0	0	2.4552	5945	0	0
2.46019	6034	0	0	2.46019	5922	0	0
2.46519	5967	0	0	2.46519	5896	0	0
2.47018	6079	0	0	2.47018	5735	0	0
2.47517	5922	0.95467	0	2.47517	5927	0	0
2.48016	5981	0	0	2.48016	5905	0	0
2.48515	5809	0.95467	0	2.48515	6030	0	0
2.49014	5907	0	0	2.49014	5706	0	0
2.49513	5951	0	0	2.49513	5800	0	0
2.50012	5893	0	0	2.50012	5734	0	0
2.50511	5827	0	0	2.50511	5749	0	0
2.5101	5894	0	0	2.5101	5709	0	0
2.51509	5770	0	0	2.51509	5653	0	0
2.52008	5832	0	0	2.52008	5722	0	0
2.52507	5885	0	0	2.52507	5849	0	0
2.53006	5783	0	0	2.53006	5646	0	0
2.53505	5721	0	0	2.53505	5699	0	0
2.54004	5630	0	0	2.54004	5646	0	0
2.54503	5695	0	0	2.54503	5561	0	0
2.55002	5619	0	0	2.55002	5690	0.98757	0
2.55501	5716	0	0	2.55501	5504	0	0
2.56	5584	0	0	2.56	5566	0	0
2.56499	5551	0	0	2.56499	5575	0	0
2.56998	5636	0	0	2.56998	5634	0	0
2.57497	5631	0	0	2.57497	5424	0	0
2.57996	5638	0	0	2.57996	5656	0	0
2.58495	5499	0	0	2.58495	5541	0	0
2.58994	5552	0	0	2.58994	5562	0	0
2.59493	5717	0	0	2.59493	5524	0	0
2.59992	5399	0	0	2.59992	5397	0.98757	0
2.60491	5506	0	0	2.60491	5509	0	0
2.6099	5464	0	0	2.6099	5380	0	0
2.61489	5514	0	0	2.61489	5282	0	0
2.61988	5369	0	0	2.61988	5474	0	0
2.62487	5518	0	0	2.62487	5502	0	0
2.62986	5504	0	0	2.62986	5393	0	0
2.63485	5406	0	0	2.63485	5244	0	0
2.63984	5321	0	0	2.63984	5249	0	0
2.64483	5499	0	0	2.64483	5349	0	0
2.64982	5216	0.95467	0	2.64982	5095	0	0
2.65481	5261	0	0	2.65481	5357	0	0
2.65981	5385	0	0	2.65981	5208	0	0
2.6648	5231	0	0	2.6648	5299	0	0
2.66979	5266	0	0	2.66979	5243	0	0
2.67478	5253	0	0	2.67478	5158	0	0
2.67977	5164	0	0	2.67977	5094	0	0
2.68476	5250	0	0	2.68476	5121	0	0
2.68975	5296	0	0	2.68975	5234	0	0
2.69474	5232	0	0	2.69474	5118	0	0
2.69973	5169	0	0	2.69973	5031	0	0
2.70472	5068	0	0	2.70472	5022	0	0
2.70971	5256	0	0	2.70971	5044	0	0
2.7147	5123	0	0	2.7147	5003	0	0
2.71969	5161	0	0	2.71969	4923	0	0
2.72468	5135	0	0	2.72468	4981	0	0
2.72967	5143	0	0	2.72967	4961	0	0
2.73466	5120	0	0	2.73466	5021	0	0
2.73965	4974	0.95467	0	2.73965	4944	0	0
2.74464	5058	0	0	2.74464	4892	0	0
2.74963	4941	0	0	2.74963	4947	0	0
2.75462	4977	0	0	2.75462	4944	0	0
2.75961	4943	0	0	2.75961	4871	0	0
2.7646	5016	0	0	2.7646	5067	0	0
2.76959	5083	0	0	2.76959	4913	0.98757	0
2.77458	4992	0	0	2.77458	4927	0	0
2.77957	4979	0	0	2.77957	4869	0	0
2.78456	4928	0	0	2.78456	4843	0	0
2.78955	5017	0	0	2.78955	4891	0	0
2.79454	4862	0	0	2.79454	4940	0	0
2.79953	4809	0	0	2.79953	4867	0	0
2.80452	4799	0	0	2.80452	4840	0	0
2.80951	4808	0	0	2.80951	4635	0	0
2.8145	4865	0	0	2.8145	4795	0	0
2.81949	4773	0	0	2.81949	4821	0	0
2.82448	4773	0	0	2.82448	4732	0	0
2.82947	4745	0	0	2.82947	4598	0	0
2.83446	4849	0	0	2.83446	4759	0	0
2.83945	4743	0	0	2.83945	4825	0	0
2.84444	4638	0	0	2.84444	4730	0	0
2.84943	4775	0.95467	0	2.84943	4582	0	0
2.85442	4707	0	0	2.85442	4571	0	0
2.85942	4846	0	0	2.85942	4680	0	0
2.86441	4741	0	0	2.86441	4666	0	0
2.8694	4716	0	0	2.8694	4598	0	0
2.87439	4591	0	0	2.87439	4496	0	0
2.87938	4618	0.95467	0	2.87938	4439	0	0
2.88437	4502	0	0	2.88437	4550	0	0
2.88936	4551	0	0	2.88936	4565	0	0
2.89435	4531	0	0	2.89435	4520	0	0
2.89934	4537	0	0	2.89934	4438	0	0
2.90433	4545	0	0	2.90433	4445	0	0
2.90932	4599	0	0	2.90932	4703	0	0
2.91431	4636	0	0	2.91431	4331	0	0
2.9193	4535	0	0	2.9193	4547	0	0
2.92429	4498	0	0	2.92429	4443	0	0
2.92928	4459	0	0	2.92928	4417	0	0
2.93427	4461	0	0	2.93427	4518	0.98757	0
2.93926	4518	0	0	2.93926	4287	0	0
2.94425	4461	0	0	2.94425	4479	0	0
2.94924	4393	0	0	2.94924	4348	0	0
2.95423	4342	0	0	2.95423	4469	0	0
2.95922	4423	0	0	2.95922	4368	0	0
2.96421	4359	0	0	2.96421	4497	0	0
2.9692	4412	0	0	2.9692	4246	0	0
2.97419	4289	0	0	2.97419	4391	0	0
2.97918	4414	0	0	2.97918	4358	0	0
2.98417	4332	0	0	2.98417	4242	0	0
2.98916	4327	0	0	2.98916	4195	0	0
2.99415	4186	0	0	2.99415	4240	0	0
2.99914	4275	0	0	2.99914	4531	0	0
3.00413	4331	0	0	3.00413	4305	0	0
3.00912	4271	0	0	3.00912	4190	0	0
3.01411	4225	0	0	3.01411	4251	0	0
3.0191	4285	0	0	3.0191	4276	0	0
3.02409	4153	0	0	3.02409	4202	0	0
3.02908	4162	0	0	3.02908	4252	0	0
3.03407	4266	0	0	3.03407	4200	0	0
3.03906	4318	0	0	3.03906	4106	0	0
3.04405	4227	0	0	3.04405	4262	0	0
3.04904	4162	0	0	3.04904	4012	0	0
3.05404	4301	0	0	3.05404	4185	0	0
3.05903	4119	0	0	3.05903	4146	0	0
3.06402	4099	0	0	3.06402	4117	0	0
3.06901	4163	0	0	3.06901	4066	0	0
3.074	4076	0	0	3.074	4079	0	0
3.07899	4043	0.95467	0	3.07899	4137	0	0
3.08398	4110	0	0	3.08398	4026	0	0
3.08897	4071	0	0	3.08897	3959	0	0
3.09396	4053	0	0	3.09396	4102	0	0
3.09895	4101	0	0	3.09895	4116	0	0
3.10394	4007	0	0	3.10394	4033	0	0
3.10893	3954	0	0	3.10893	4052	0	0
3.11392	3908	0	0	3.11392	3957	0	0
3.11891	4045	0	0	3.11891	3889	0	0
3.1239	3887	0	0	3.1239	3855	0	0
3.12889	3939	0	0	3.12889	3846	0	0
3.13388	3946	0.95467	0	3.13388	3949	0	0
3.13887	3943	0	0	3.13887	3829	0	0
3.14386	3946	0	0	3.14386	3843	0	0
3.14885	3922	0	0	3.14885	3908	0	0
3.15384	3870	0	0	3.15384	3904	0	0
3.15883	3877	0	0	3.15883	3779	0	0
3.16382	3865	0	0	3.16382	3789	0	0
3.16881	3801	0	0	3.16881	3878	0	0
3.1738	3918	0	0	3.1738	3879	0	0
3.17879	3811	0	0	3.17879	3786	0	0
3.18378	3776	0	0	3.18378	3882	0	0
3.18877	3918	0	0	3.18877	3854	0	0
3.19376	3857	0	0	3.19376	3676	0	0
3.19875	3779	0	0	3.19875	3821	0	0
3.20374	3820	0	0	3.20374	3763	0	0
3.20873	3732	0	0	3.20873	3781	0	0
3.21372	3812	0	0	3.21372	3624	0	0
3.21871	3856	0	0	3.21871	3723	0	0
3.2237	3731	0	0	3.2237	3577	0	0
3.22869	3793	0	0	3.22869	3726	0	0
3.23368	3699	0	0	3.23368	3734	0	0
3.23867	3796	0	0	3.23867	3549	0	0
3.24366	3672	0	0	3.24366	3560	0	0
3.24865	3640	0	0	3.24865	3650	0	0
3.25365	3705	0	0	3.25365	3656	0	0
3.25864	3691	0	0	3.25864	3615	0	0
3.26363	3711	0	0	3.26363	3635	0	0
3.26862	3625	0	0	3.26862	3619	0	0
3.27361	3624	0	0	3.27361	3663	0	0
3.2786	3535	0	0	3.2786	3490	0	0
3.28359	3474	0	0	3.28359	3492	0	0
3.28858	3581	0	0	3.28858	3536	0	0
3.29357	3732	0	0	3.29357	3674	0	0
3.29856	3600	0	0	3.29856	3532	0	0
3.30355	3690	0	0	3.30355	3594	0.98757	0
3.30854	3574	0	0	3.30854	3387	0	0
3.31353	3538	0	0	3.31353	3546	0	0
3.31852	3518	0	0	3.31852	3483	0	0
3.32351	3516	0	0	3.32351	3377	0	0
3.3285	3433	0	0	3.3285	3567	0	0
3.33349	3489	0	0	3.33349	3398	0	0
3.33848	3418	0	0	3.33848	3510	0	0
3.34347	3442	0	0	3.34347	3501	0	0
3.34846	3509	0	0	3.34846	3337	0	0
3.35345	3419	0	0	3.35345	3384	0	0
3.35844	3372	0	0	3.35844	3453	0	0
3.36343	3418	0	0	3.36343	3414	0	0
3.36842	3332	0	0	3.36842	3464	0	0
3.37341	3446	0	0	3.37341	3212	0	0
3.3784	3418	0	0	3.3784	3237	0	0
3.38339	3321	0	0	3.38339	3293	0	0
3.38838	3343	0	0	3.38838	3406	0	0
3.39337	3405	0	0	3.39337	3341	0	0
3.39836	3306	0	0	3.39836	3286	0	0
3.40335	3319	0	0	3.40335	3276	0	0
3.40834	3313	0	0	3.40834	3341	0	0
3.41333	3280	0	0	3.41333	3176	0	0
3.41832	3341	0	0	3.41832	3260	0	0
3.42331	3348	0	0	3.42331	3322	0	0
3.4283	3317	0	0	3.4283	3287	0	0
3.43329	3266	0	0	3.43329	3205	0	0
3.43828	3301	0	0	3.43828	3217	0	0
3.44327	3251	0	0	3.44327	3175	0	0
3.44827	3298	0	0	3.44827	3224	0	0
3.45326	3179	0	0	3.45326	3251	0	0
3.45825	3270	0	0	3.45825	3143	0	0
3.46324	3168	0	0	3.46324	3181	0	0
3.46823	3194	0	0	3.46823	3156	0	0
3.47322	3156	0	0	3.47322	3214	0	0
3.47821	3197	0	0	3.47821	3160	0	0
3.4832	3180	0	0	3.4832	3063	0	0
3.48819	3172	0	0	3.48819	3076	0	0
3.49318	3026	0	0	3.49318	3113	0	0
3.49817	3095	0	0	3.49817	3071	0	0
3.50316	3109	0	0	3.50316	3080	0	0
3.50815	3058	0	0	3.50815	3050	0	0
3.51314	3097	0	0	3.51314	3136	0	0
3.51813	3103	0	0	3.51813	3052	0	0
3.52312	3068	0	0	3.52312	3064	0	0
3.52811	2997	0	0	3.52811	3144	0	0
3.5331	3141	0	0	3.5331	3005	0	0
3.53809	3039	0	0	3.53809	3001	0	0
3.54308	3083	0	0	3.54308	2985	0	0
3.54807	2951	0	0	3.54807	3084	0	0
3.55306	3017	0	0	3.55306	3079	0	0
3.55805	3171	0	0	3.55805	3015	0	0
3.56304	3038	0	0	3.56304	2934	0	0
3.56803	2997	0	0	3.56803	2980	0	0
3.57302	3095	0	0	3.57302	2946	0	0
3.57801	2969	0	0	3.57801	2859	0	0
3.583	2967	0	0	3.583	2979	0	0
3.58799	2980	0	0	3.58799	2800	0	0
3.59298	2910	0	0	3.59298	2883	0	0
3.59797	2974	0	0	3.59797	2950	0	0
3.60296	2930	0	0	3.60296	2825	0	0
3.60795	2889	0	0	3.60795	2815	0	0
3.61294	2932	0	0	3.61294	2995	0	0
3.61793	2878	0	0	3.61793	2879	0	0
3.62292	2913	0	0	3.62292	2889	0	0
3.62791	3001	0	0	3.62791	2918	0	0
3.6329	2910	0	0	3.6329	2848	0	0
3.63789	2817	0	0	3.63789	2761	0	0
3.64288	2944	0	0	3.64288	2795	0	0
3.64788	2866	0	0	3.64788	2967	0	0
3.65287	2890	0	0	3.65287	2854	0	0
3.65786	2795	0	0	3.65786	2808	0	0
3.66285	2929	0	0	3.66285	2865	0	0
3.66784	2828	0	0	3.66784	2842	0	0
3.67283	2856	0	0	3.67283	2788	0	0
3.67782	2839	0	0	3.67782	2831	0	0
3.68281	2846	0	0	3.68281	2881	0	0
3.6878	2797	0	0	3.6878	2725	0	0
3.69279	2937	0	0	3.69279	2696	0	0
3.69778	2842	0	0	3.69778	2656	0	0
3.70277	2694	0	0	3.70277	2792	0	0
3.70776	2785	0	0	3.70776	2787	0	0
3.71275	2701	0	0	3.71275	2772	0	0
3.71774	2722	0	0	3.71774	2657	0	0
3.72273	2799	0	0	3.72273	2738	0	0
3.72772	2751	0	0	3.72772	2665	0	0
3.73271	2659	0	0	3.73271	2722	0	0
3.7377	2714	0	0	3.7377	2751	0	0
3.74269	2780	0	0	3.74269	2667	0	0
3.74768	2726	0	0	3.74768	2644	0	0
3.75267	2708	0	0	3.75267	2610	0	0
3.75766	2751	0	0	3.75766	2685	0	0
3.76265	2569	0	0	3.76265	2575	0	0
3.76764	2677	0	0	3.76764	2615	0	0
3.77263	2641	0	0	3.77263	2616	0	0
3.77762	2657	0	0	3.77762	2569	0	0
3.78261	2593	0	0	3.78261	2634	0	0
3.7876	2565	0	0	3.7876	2513	0	0
3.79259	2547	0	0	3.79259	2564	0	0
3.79758	2577	0	0	3.79758	2627	0	0
3.80257	2514	0	0	3.80257	2539	0	0
3.80756	2560	0	0	3.80756	2560	0	0
3.81255	2521	0	0	3.81255	2573	0	0
3.81754	2643	0	0	3.81754	2548	0	0
3.82253	2474	0	0	3.82253	2457	0	0
3.82752	2535	0	0	3.82752	2484	0	0
3.83251	2618	0	0	3.83251	2519	0	0
3.8375	2527	0	0	3.8375	2454	0	0
3.8425	2465	0	0	3.8425	2488	0.98757	0
3.84749	2469	0	0	3.84749	2547	0	0
3.85248	2530	0	0	3.85248	2492	0.98757	0
3.85747	2430	0	0	3.85747	2439	0	0
3.86246	2539	0	0	3.86246	2476	0	0
3.86745	2435	0	0	3.86745	2488	0	0
3.87244	2610	0	0	3.87244	2503	0	0
3.87743	2404	0	0	3.87743	2478	0	0
3.88242	2438	0	0	3.88242	2400	0	0
3.88741	2500	0	0	3.88741	2384	0	0
3.8924	2478	0	0	3.8924	2413	0	0
3.89739	2540	0	0	3.89739	2379	0	0
3.90238	2488	0	0	3.90238	2441	0	0
3.90737	2404	0	0	3.90737	2386	0	0
3.91236	2398	0	0	3.91236	2364	0	0
3.91735	2456	0	0	3.91735	2483	0	0
3.92234	2426	0	0	3.92234	2415	0	0
3.92733	2340	0	0	3.92733	2316	0	0
3.93232	2427	0	0	3.93232	2380	0	0
3.93731	2455	0	0	3.93731	2396	0	0
3.9423	2344	0	0	3.9423	2380	0	0
3.94729	2355	0	0	3.94729	2343	0	0
3.95228	2354	0	0	3.95228	2283	0	0
3.95727	2317	0	0	3.95727	2334	0	0
3.96226	2218	0	0	3.96226	2343	0	0
3.96725	2316	0	0	3.96725	2328	0	0
3.97224	2364	0	0	3.97224	2232	0	0
3.97723	2381	0	0	3.97723	2325	0	0
3.98222	2317	0	0	3.98222	2316	0	0
3.98721	2339	0	0	3.98721	2273	0	0
3.9922	2374	0	0	3.9922	2236	0	0
3.99719	2287	0	0	3.99719	2288	0	0
4.00218	2358	0	0	4.00218	2279	0	0
4.00717	2210	0	0	4.00717	2216	0	0
4.01216	2405	0	0	4.01216	2299	0	0
4.01715	2248	0	0	4.01715	2194	0	0
4.02214	2326	0	0	4.02214	2217	0	0
4.02713	2260	0	0	4.02713	2210	0	0
4.03212	2242	0	0	4.03212	2151	0	0
4.03712	2236	0	0	4.03712	2263	0	0
4.04211	2187	0	0	4.04211	2270	0	0
4.0471	2241	0	0	4.0471	2173	0	0
4.05209	2271	0	0	4.05209	2183	0	0
4.05708	2203	0	0	4.05708	2264	0	0
4.06207	2253	0	0	4.06207	2160	0	0
4.06706	2189	0	0	4.06706	2204	0	0
4.07205	2202	0	0	4.07205	2234	0	0
4.07704	2180	0	0	4.07704	2126	0	0
4.08203	2153	0	0	4.08203	2139	0	0
4.08702	2211	0	0	4.08702	2249	0	0
4.09201	2202	0	0	4.09201	2092	0	0
4.097	2201	0	0	4.097	2162	0	0
4.10199	2203	0	0	4.10199	2161	0.98757	0
4.10698	2045	0	0	4.10698	2137	0	0
4.11197	2111	0	0	4.11197	2095	0	0
4.11696	2138	0	0	4.11696	2219	0	0
4.12195	2136	0	0	4.12195	2023	0	0
4.12694	2045	0	0	4.12694	2049	0	0
4.13193	2081	0	0	4.13193	2089	0	0
4.13692	2111	0	0	4.13692	2065	0	0
4.14191	2112	0	0	4.14191	2021	0	0
4.1469	2169	0	0	4.1469	2070	0	0
4.15189	2090	0	0	4.15189	2001	0	0
4.15688	2084	0	0	4.15688	2033	0	0
4.16187	2050	0	0	4.16187	2027	0	0
4.16686	2026	0	0	4.16686	1992	0	0
4.17185	2083	0	0	4.17185	2074	0	0
4.17684	2107	0	0	4.17684	2058	0	0
4.18183	2107	0	0	4.18183	2081	0	0
4.18682	2044	0	0	4.18682	2048	0	0
4.19181	1939	0	0	4.19181	1927	0	0
4.1968	2036	0	0	4.1968	2018	0	0
4.20179	1970	0	0	4.20179	2039	0	0
4.20678	2130	0	0	4.20678	2021	0	0
4.21177	1950	0	0	4.21177	2050	0	0
4.21676	1929	0	0	4.21676	1915	0	0
4.22175	2032	0	0	4.22175	2077	0	0
4.22674	1962	0	0	4.22674	2057	0	0
4.23173	2048	0	0	4.23173	1998	0	0
4.23673	2067	0	0	4.23673	2020	0	0
4.24172	1936	0	0	4.24172	1983	0	0
4.24671	1946	0	0	4.24671	1950	0	0
4.2517	1964	0	0	4.2517	1965	0	0
4.25669	1988	0	0	4.25669	1953	0	0
4.26168	1986	0	0	4.26168	1915	0.98757	0
4.26667	1903	0	0	4.26667	1933	0	0
4.27166	1847	0	0	4.27166	2024	0	0
4.27665	1913	0	0	4.27665	1854	0	0
4.28164	1906	0	0	4.28164	1874	0	0
4.28663	1884	0	0	4.28663	1853	0	0
4.29162	1957	0	0	4.29162	1925	0	0
4.29661	1847	0	0	4.29661	1822	0	0
4.3016	1935	0	0	4.3016	1936	0	0
4.30659	1904	0	0	4.30659	1887	0	0
4.31158	1825	0	0	4.31158	1893	0	0
4.31657	1861	0	0	4.31657	1830	0	0
4.32156	1876	0	0	4.32156	1850	0	0
4.32655	1865	0	0	4.32655	1896	0	0
4.33154	1835	0	0	4.33154	1927	0	0
4.33653	1912	0	0	4.33653	1829	0	0
4.34152	1882	0	0	4.34152	1851	0	0
4.34651	1975	0	0	4.34651	1849	0	0
4.3515	1773	0	0	4.3515	1718	0	0
4.35649	1913	0	0	4.35649	1754	0	0
4.36148	1860	0	0	4.36148	1799	0	0
4.36647	1764	0	0	4.36647	1832	0	0
4.37146	1904	0	0	4.37146	1745	0	0
4.37645	1832	0	0	4.37645	1786	0	0
4.38144	1739	0	0	4.38144	1772	0	0
4.38643	1813	0	0	4.38643	1814	0	0
4.39142	1822	0	0	4.39142	1788	0	0
4.39641	1813	0	0	4.39641	1751	0	0
4.4014	1800	0	0	4.4014	1742	0	0
4.40639	1756	0	0	4.40639	1814	0	0
4.41138	1809	0	0	4.41138	1746	0	0
4.41637	1764	0	0	4.41637	1733	0	0
4.42136	1815	0	0	4.42136	1728	0.98757	0
4.42635	1758	0	0	4.42635	1712	0	0
4.43135	1647	0	0	4.43135	1731	0	0
4.43634	1748	0	0	4.43634	1724	0	0
4.44133	1780	0	0	4.44133	1744	0	0
4.44632	1775	0	0	4.44632	1775	0	0
4.45131	1775	0	0	4.45131	1712	0	0
4.4563	1800	0	0	4.4563	1687	0	0
4.46129	1696	0	0	4.46129	1582	0	0
4.46628	1795	0	0	4.46628	1627	0	0
4.47127	1663	0	0	4.47127	1728	0.98757	0
4.47626	1728	0	0	4.47626	1668	0	0
4.48125	1694	0	0	4.48125	1736	0	0
4.48624	1692	0	0	4.48624	1667	0	0
4.49123	1666	0	0	4.49123	1768	0	0
4.49622	1665	0	0	4.49622	1623	0	0
4.50121	1697	0	0	4.50121	1652	0	0
4.5062	1655	0	0	4.5062	1647	0	0
4.51119	1677	0	0	4.51119	1682	0	0
4.51618	1654	0	0	4.51618	1644	0	0
4.52117	1716	0	0	4.52117	1632	0	0
4.52616	1687	0	0	4.52616	1629	0	0
4.53115	1636	0	0	4.53115	1568	0	0
4.53614	1602	0	0	4.53614	1667	0	0
4.54113	1543	0	0	4.54113	1650	0	0
4.54612	1630	0	0	4.54612	1622	0	0
4.55111	1641	0	0	4.55111	1630	0	0
4.5561	1568	0	0	4.5561	1524	0	0
4.56109	1588	0	0	4.56109	1520	0	0
4.56608	1655	0	0	4.56608	1560	0	0
4.57107	1605	0	0	4.57107	1615	0	0
4.57606	1565	0	0	4.57606	1630	0	0
4.58105	1544	0	0	4.58105	1558	0	0
4.58604	1610	0	0	4.58604	1601	0	0
4.59103	1557	0	0	4.59103	1584	0	0
4.59602	1535	0	0	4.59602	1517	0.98757	0
4.60101	1599	0	0	4.60101	1594	0	0
4.606	1591	0	0	4.606	1572	0	0
4.61099	1470	0	0	4.61099	1590	0	0
4.61598	1472	0	0	4.61598	1577	0	0
4.62097	1561	0	0	4.62097	1567	0	0
4.62596	1535	0	0	4.62596	1531	0	0
4.63096	1534	0	0	4.63096	1472	0	0
4.63595	1540	0	0	4.63595	1474	0	0
4.64094	1534	0	0	4.64094	1561	0	0
4.64593	1422	0	0	4.64593	1500	0	0
4.65092	1571	0	0	4.65092	1443	0	0
4.65591	1496	0	0	4.65591	1477	0	0
4.6609	1564	0	0	4.6609	1492	0	0
4.66589	1527	0	0	4.66589	1549	0	0
4.67088	1509	0	0	4.67088	1514	0	0
4.67587	1482	0	0	4.67587	1506	0	0
4.68086	1592	0	0	4.68086	1517	0	0
4.68585	1502	0	0	4.68585	1525	0	0
4.69084	1484	0	0	4.69084	1565	0	0
4.69583	1458	0	0	4.69583	1465	0	0
4.70082	1505	0	0	4.70082	1444	0	0
4.70581	1526	0	0	4.70581	1501	0	0
4.7108	1489	0	0	4.7108	1382	0	0
4.71579	1440	0	0	4.71579	1490	0	0
4.72078	1442	0	0	4.72078	1487	0	0
4.72577	1469	0	0	4.72577	1431	0	0
4.73076	1457	0	0	4.73076	1400	0	0
4.73575	1430	0	0	4.73575	1409	0	0
4.74074	1378	0	0	4.74074	1403	0	0
4.74573	1446	0	0	4.74573	1406	0	0
4.75072	1429	0	0	4.75072	1422	0	0
4.75571	1356	0	0	4.75571	1351	0	0
4.7607	1400	0	0	4.7607	1349	0	0
4.76569	1410	0	0	4.76569	1399	0	0
4.77068	1426	0	0	4.77068	1417	0	0
4.77567	1361	0	0	4.77567	1435	0	0
4.78066	1438	0	0	4.78066	1362	0	0
4.78565	1397	0	0	4.78565	1378	0	0
4.79064	1370	0	0	4.79064	1349	0	0
4.79563	1346	0	0	4.79563	1369	0	0
4.80062	1395	0	0	4.80062	1374	0	0
4.80561	1404	0	0	4.80561	1388	0	0
4.8106	1342	0	0	4.8106	1333	0	0
4.81559	1379	0	0	4.81559	1353	0	0
4.82058	1398	0	0	4.82058	1334	0	0
4.82558	1404	0	0	4.82558	1340	0	0
4.83057	1383	0	0	4.83057	1327	0	0
4.83556	1410	0	0	4.83556	1347	0	0
4.84055	1358	0	0	4.84055	1303	0	0
4.84554	1353	0	0	4.84554	1408	0	0
4.85053	1347	0.95467	0	4.85053	1342	0	0
4.85552	1304	0	0	4.85552	1279	0	0
4.86051	1373	0	0	4.86051	1373	0	0
4.8655	1343	0	0	4.8655	1269	0	0
4.87049	1304	0	0	4.87049	1316	0	0
4.87548	1423	0	0	4.87548	1382	0	0
4.88047	1331	0	0	4.88047	1310	0	0
4.88546	1326	0	0	4.88546	1309	0	0
4.89045	1265	0	0	4.89045	1269	0	0
4.89544	1284	0	0	4.89544	1283	0	0
4.90043	1281	0	0	4.90043	1302	0	0
4.90542	1337	0	0	4.90542	1244	0	0
4.91041	1274	0.95467	0	4.91041	1238	0	0
4.9154	1293	0	0	4.9154	1352	0	0
4.92039	1387	0	0	4.92039	1279	0	0
4.92538	1203	0	0	4.92538	1338	0	0
4.93037	1317	0	0	4.93037	1269	0	0
4.93536	1336	0	0	4.93536	1279	0	0
4.94035	1221	0	0	4.94035	1291	0	0
4.94534	1238	0	0	4.94534	1257	0	0
4.95033	1228	0	0	4.95033	1257	0	0
4.95532	1214	0	0	4.95532	1280	0	0
4.96031	1271	0	0	4.96031	1236	0	0
4.9653	1240	0	0	4.9653	1284	0	0
4.97029	1266	0	0	4.97029	1253	0	0
4.97528	1344	0.95467	0	4.97528	1218	0	0
4.98027	1253	0	0	4.98027	1213	0	0
4.98526	1239	0	0	4.98526	1149	0	0
4.99025	1275	0	0	4.99025	1238	0	0
4.99524	1230	0	0	4.99524	1180	0	0
5.00023	1241	0	0	5.00023	1189	0	0
5.00522	1191	0	0	5.00522	1247	0	0
5.01021	1206	0	0	5.01021	1192	0	0
5.0152	1261	0	0	5.0152	1227	0	0
5.02019	1200	0	0	5.02019	1243	0	0
5.02519	1215	0	0	5.02519	1186	0	0
5.03018	1240	0	0	5.03018	1243	0	0
5.03517	1285	0	0	5.03517	1241	0	0
5.04016	1149	0	0	5.04016	1140	0	0
5.04515	1159	0	0	5.04515	1218	0	0
5.05014	1174	0	0	5.05014	1177	0	0
5.05513	1205	0	0	5.05513	1198	0	0
5.06012	1174	0	0	5.06012	1179	0	0
5.06511	1221	0	0	5.06511	1154	0	0
5.0701	1196	0	0	5.0701	1150	0	0
5.07509	1154	0	0	5.07509	1182	0	0
5.08008	1166	0	0	5.08008	1143	0	0
5.08507	1130	0	0	5.08507	1136	0	0
5.09006	1151	0	0	5.09006	1184	0	0
5.09505	1173	0.95467	0	5.09505	1140	0	0
5.10004	1168	0	0	5.10004	1149	0	0
5.10503	1133	0	0	5.10503	1125	0	0
5.11002	1149	0	0	5.11002	1128	0	0
5.11501	1120	0	0	5.11501	1119	0	0
5.12	1125	0	0	5.12	1144	0	0
5.12499	1180	0	0	5.12499	1139	0	0
5.12998	1152	0	0	5.12998	1090	0	0
5.13497	1125	0	0	5.13497	1102	0	0
5.13996	1167	0	0	5.13996	1097	0	0
5.14495	1161	0	0	5.14495	1081	0	0
5.14994	1064	0	0	5.14994	1115	0	0
5.15493	1123	0	0	5.15493	1098	0	0
5.15992	1021	0	0	5.15992	1160	0	0
5.16491	1051	0	0	5.16491	1153	0	0
5.1699	1026	0	0	5.1699	1051	0	0
5.17489	1059	0	0	5.17489	1081	0	0
5.17988	1061	0	0	5.17988	1098	0	0
5.18487	1073	0	0	5.18487	1059	0	0
5.18986	1095	0	0	5.18986	1071	0	0
5.19485	1061	0	0	5.19485	1039	0	0
5.19984	1088	0	0	5.19984	1088	0	0
5.20483	1124	0	0	5.20483	1038	0	0
5.20982	1041	0	0	5.20982	1050	0	0
5.21481	1066	0	0	5.21481	1029	0	0
5.21981	1079	0	0	5.21981	1083	0	0
5.2248	1048	0	0	5.2248	1045	0	0
5.22979	1144	0	0	5.22979	1020	0	0
5.23478	1068	0	0	5.23478	1087	0	0
5.23977	1077	0	0	5.23977	1056	0	0
5.24476	1047	0	0	5.24476	1070	0	0
5.24975	1060	0	0	5.24975	1003	0	0
5.25474	1029	0	0	5.25474	1074	0	0
5.25973	1027	0	0	5.25973	1086	0.98757	0
5.26472	1046	0	0	5.26472	1094	0	0
5.26971	1029	0	0	5.26971	1052	0	0
5.2747	1064	0	0	5.2747	1083	0	0
5.27969	1008	0	0	5.27969	964	0	0
5.28468	1067	0	0	5.28468	1107	0	0
5.28967	1018	0	0	5.28967	1043	0	0
5.29466	1080	0	0	5.29466	1023	0	0
5.29965	999	0	0	5.29965	978	0	0
5.30464	1046	0	0	5.30464	1032	0	0
5.30963	904	0	0	5.30963	1044	0.98757	0
5.31462	1001	0	0	5.31462	989	0	0
5.31961	972	0	0	5.31961	995	0	0
5.3246	997	0	0	5.3246	936	0	0
5.32959	1027	0	0	5.32959	1028	0	0
5.33458	1042	0	0	5.33458	1042	0	0
5.33957	1046	0	0	5.33957	1006	0	0
5.34456	1014	0	0	5.34456	959	0	0
5.34955	968	0	0	5.34955	928	0	0
5.35454	930	0	0	5.35454	931	0	0
5.35953	991	0	0	5.35953	988	0	0
5.36452	1034	0	0	5.36452	959	0	0
5.36951	987	0	0	5.36951	1006	0	0
5.3745	968	0	0	5.3745	999	0	0
5.37949	962	0	0	5.37949	1003	0	0
5.38448	1012	0	0	5.38448	974	0	0
5.38947	956	0	0	5.38947	1019	0	0
5.39446	916	0	0	5.39446	912	0	0
5.39945	942	0	0	5.39945	908	0	0
5.40444	985	0	0	5.40444	922	0	0
5.40943	930	0	0	5.40943	953	0	0
5.41442	927	0	0	5.41442	899	0	0
5.41942	966	0	0	5.41942	955	0	0
5.42441	919	0	0	5.42441	881	0	0
5.4294	931	0	0	5.4294	962	0	0
5.43439	958	0	0	5.43439	922	0	0
5.43938	928	0	0	5.43938	937	0	0
5.44437	928	0	0	5.44437	913	0	0
5.44936	938	0	0	5.44936	854	0	0
5.45435	933	0	0	5.45435	880	0	0
5.45934	948	0	0	5.45934	955	0	0
5.46433	933	0	0	5.46433	948	0	0
5.46932	891	0	0	5.46932	905	0	0
5.47431	937	0	0	5.47431	876	0	0
5.4793	891	0	0	5.4793	893	0	0
5.48429	946	0	0	5.48429	827	0	0
5.48928	931	0	0	5.48928	886	0	0
5.49427	885	0	0	5.49427	944	0	0
5.49926	856	0	0	5.49926	886	0	0
5.50425	934	0	0	5.50425	818	0	0
5.50924	896	0	0	5.50924	913	0	0
5.51423	898	0	0	5.51423	882	0	0
5.51922	910	0	0	5.51922	908	0	0
5.52421	866	0	0	5.52421	890	0	0
5.5292	909	0	0	5.5292	864	0	0
5.53419	896	0	0	5.53419	904	0	0
5.53918	865	0	0	5.53918	905	0	0
5.54417	874	0	0	5.54417	862	0	0
5.54916	859	0	0	5.54916	847	0	0
5.55415	837	0	0	5.55415	906	0	0
5.55914	889	0	0	5.55914	867	0	0
5.56413	808	0	0	5.56413	831	0	0
5.56912	872	0	0	5.56912	808	0	0
5.57411	895	0	0	5.57411	868	0	0
5.5791	859	0	0	5.5791	864	0	0
5.58409	894	0	0	5.58409	828	0	0
5.58908	842	0	0	5.58908	796	0	0
5.59407	883	0	0	5.59407	814	0	0
5.59906	824	0	0	5.59906	827	0	0
5.60405	846	0	0	5.60405	820	0	0
5.60904	838	0	0	5.60904	791	0	0
5.61404	833	0	0	5.61404	798	0	0
5.61903	839	0	0	5.61903	811	0	0
5.62402	788	0	0	5.62402	851	0	0
5.62901	835	0	0	5.62901	851	0	0
5.634	848	0	0	5.634	818	0	0
5.63899	822	0	0	5.63899	833	0	0
5.64398	887	0	0	5.64398	803	0	0
5.64897	787	0	0	5.64897	794	0	0
5.65396	867	0	0	5.65396	835	0	0
5.65895	758	0	0	5.65895	788	0	0
5.66394	802	0	0	5.66394	829	0	0
5.66893	827	0	0	5.66893	848	0	0
5.67392	730	0	0	5.67392	802	0	0
5.67891	819	0	0	5.67891	796	0	0
5.6839	822	0	0	5.6839	823	0	0
5.68889	827	0	0	5.68889	732	0	0
5.69388	811	0	0	5.69388	742	0	0
5.69887	787	0	0	5.69887	777	0	0
5.70386	778	0	0	5.70386	779	0	0
5.70885	745	0	0	5.70885	734	0	0
5.71384	816	0	0	5.71384	796	0	0
5.71883	765	0	0	5.71883	778	0	0
5.72382	800	0	0	5.72382	793	0	0
5.72881	757	0	0	5.72881	802	0	0
5.7338	773	0	0	5.7338	717	0	0
5.73879	788	0	0	5.73879	748	0	0
5.74378	776	0	0	5.74378	751	0	0
5.74877	743	0	0	5.74877	756	0	0
5.75376	745	0	0	5.75376	752	0	0
5.75875	784	0	0	5.75875	819	0	0
5.76374	703	0	0	5.76374	781	0	0
5.76873	765	0	0	5.76873	718	0	0
5.77372	736	0	0	5.77372	746	0	0
5.77871	709	0	0	5.77871	737	0	0
5.7837	744	0	0	5.7837	733	0	0
5.78869	753	0	0	5.78869	731	0	0
5.79368	745	0	0	5.79368	734	0	0
5.79867	732	0	0	5.79867	776	0	0
5.80366	671	0	0	5.80366	703	0	0
5.80865	715	0	0	5.80865	726	0	0
5.81365	767	0	0	5.81365	724	0	0
5.81864	750	0	0	5.81864	745	0	0
5.82363	736	0	0	5.82363	705	0	0
5.82862	763	0	0	5.82862	762	0	0
5.83361	737	0	0	5.83361	736	0	0
5.8386	706	0	0	5.8386	715	0	0
5.84359	732	0	0	5.84359	711	0	0
5.84858	727	0	0	5.84858	739	0	0
5.85357	739	0	0	5.85357	713	0	0
5.85856	727	0	0	5.85856	677	0	0
5.86355	703	0	0	5.86355	643	0	0
5.86854	766	0	0	5.86854	716	0	0
5.87353	703	0	0	5.87353	707	0	0
5.87852	708	0	0	5.87852	673	0	0
5.88351	698	0	0	5.88351	702	0	0
5.8885	683	0	0	5.8885	709	0	0
5.89349	683	0	0	5.89349	712	0	0
5.89848	697	0	0	5.89848	699	0	0
5.90347	689	0	0	5.90347	699	0	0
5.90846	699	0	0	5.90846	676	0	0
5.91345	683	0	0	5.91345	639	0	0
5.91844	679	0	0	5.91844	711	0	0
5.92343	716	0	0	5.92343	707	0	0
5.92842	645	0	0	5.92842	639	0	0
5.93341	686	0	0	5.93341	680	0	0
5.9384	681	0	0	5.9384	634	0.98757	0
5.94339	706	0	0	5.94339	704	0	0
5.94838	675	0	0	5.94838	684	0	0
5.95337	699	0	0	5.95337	646	0	0
5.95836	690	0	0	5.95836	676	0	0
5.96335	687	0	0	5.96335	671	0	0
5.96834	692	0	0	5.96834	652	0	0
5.97333	631	0	0	5.97333	644	0	0
5.97832	661	0	0	5.97832	646	0	0
5.98331	679	0	0	5.98331	650	0	0
5.9883	652	0	0	5.9883	687	0	0
5.99329	644	0	0	5.99329	619	0	0
5.99828	655	0	0	5.99828	614	0.98757	0
6.00327	661	0	0	6.00327	712	0	0
6.00827	669	0	0	6.00827	618	0	0
6.01326	655	0	0	6.01326	602	0	0
6.01825	624	0	0	6.01825	649	0	0
6.02324	656	0	0	6.02324	635	0	0
6.02823	699	0	0	6.02823	652	0	0
6.03322	627	0	0	6.03322	631	0	0
6.03821	652	0	0	6.03821	627	0	0
6.0432	643	0	0	6.0432	646	0	0
6.04819	673	0	0	6.04819	673	0	0
6.05318	620	0	0	6.05318	629	0	0
6.05817	602	0	0	6.05817	653	0	0
6.06316	604	0	0	6.06316	631	0	0
6.06815	637	0	0	6.06815	603	0	0
6.07314	659	0	0	6.07314	609	0	0
6.07813	590	0	0	6.07813	647	0	0
6.08312	613	0	0	6.08312	600	0	0
6.08811	625	0	0	6.08811	567	0	0
6.0931	602	0	0	6.0931	605	0	0
6.09809	597	0	0	6.09809	620	0	0
6.10308	627	0	0	6.10308	610	0	0
6.10807	625	0	0	6.10807	577	0	0
6.11306	598	0	0	6.11306	632	0	0
6.11805	580	0	0	6.11805	612	0	0
6.12304	602	0	0	6.12304	633	0	0
6.12803	639	0	0	6.12803	587	0	0
6.13302	560	0	0	6.13302	564	0	0
6.13801	587	0	0	6.13801	562	0	0
6.143	623	0	0	6.143	585	0	0
6.14799	551	0	0	6.14799	609	0	0
6.15298	562	0	0	6.15298	590	0	0
6.15797	602	0	0	6.15797	586	0	0
6.16296	615	0	0	6.16296	577	0	0
6.16795	597	0	0	6.16795	545	0	0
6.17294	552	0	0	6.17294	590	0	0
6.17793	594	0	0	6.17793	562	0	0
6.18292	594	0	0	6.18292	566	0	0
6.18791	587	0	0	6.18791	587	0	0
6.1929	555	0	0	6.1929	551	0	0
6.19789	583	0	0	6.19789	580	0	0
6.20288	592	0	0	6.20288	552	0	0
6.20788	586	0	0	6.20788	611	0	0
6.21287	591	0	0	6.21287	543	0	0
6.21786	608	0	0	6.21786	566	0	0
6.22285	586	0	0	6.22285	603	0	0
6.22784	551	0	0	6.22784	521	0	0
6.23283	550	0	0	6.23283	535	0	0
6.23782	557	0	0	6.23782	564	0	0
6.24281	552	0	0	6.24281	546	0	0
6.2478	585	0	0	6.2478	570	0	0
6.25279	543	0	0	6.25279	540	0	0
6.25778	536	0	0	6.25778	536	0	0
6.26277	555	0	0	6.26277	557	0	0
6.26776	575	0	0	6.26776	547	0	0
6.27275	527	0	0	6.27275	531	0	0
6.27774	548	0	0	6.27774	558	0	0
6.28273	595	0	0	6.28273	529	0	0
6.28772	524	0	0	6.28772	524	0	0
6.29271	545	0	0	6.29271	510	0	0
6.2977	551	0	0	6.2977	564	0	0
6.30269	545	0	0	6.30269	488	0	0
6.30768	526	0	0	6.30768	549	0	0
6.31267	498	0	0	6.31267	532	0.98757	0
6.31766	518	0	0	6.31766	525	0	0
6.32265	529	0	0	6.32265	505	0	0
6.32764	535	0	0	6.32764	501	0	0
6.33263	529	0	0	6.33263	535	0	0
6.33762	549	0	0	6.33762	505	0	0
6.34261	511	0	0	6.34261	526	0	0
6.3476	521	0	0	6.3476	485	0.98757	0
6.35259	506	0	0	6.35259	489	0	0
6.35758	523	0	0	6.35758	532	0	0
6.36257	478	0	0	6.36257	512	0	0
6.36756	516	0	0	6.36756	521	0	0
6.37255	544	0	0	6.37255	516	0	0
6.37754	519	0	0	6.37754	517	0	0
6.38253	511	0	0	6.38253	462	0	0
6.38752	533	0	0	6.38752	510	0	0
6.39251	551	0	0	6.39251	489	0	0
6.3975	517	0	0	6.3975	481	0	0
6.4025	504	0	0	6.4025	491	0	0
6.40749	513	0	0	6.40749	503	0.98757	0
6.41248	561	0	0	6.41248	521	0	0
6.41747	534	0	0	6.41747	490	0	0
6.42246	510	0	0	6.42246	489	0	0
6.42745	509	0	0	6.42745	508	0	0
6.43244	522	0	0	6.43244	513	0	0
6.43743	484	0	0	6.43743	459	0	0
6.44242	453	0	0	6.44242	465	0	0
6.44741	485	0	0	6.44741	502	0	0
6.4524	504	0	0	6.4524	510	0	0
6.45739	501	0	0	6.45739	506	0	0
6.46238	464	0	0	6.46238	476	0	0
6.46737	526	0	0	6.46737	485	0	0
6.47236	460	0	0	6.47236	454	0	0
6.47735	517	0	0	6.47735	473	0	0
6.48234	478	0	0	6.48234	474	0	0
6.48733	525	0	0	6.48733	480	0	0
6.49232	455	0	0	6.49232	486	0	0
6.49731	452	0	0	6.49731	466	0	0
6.5023	464	0	0	6.5023	492	0	0
6.50729	461	0	0	6.50729	478	0	0
6.51228	517	0	0	6.51228	413	0	0
6.51727	478	0	0	6.51727	466	0	0
6.52226	496	0	0	6.52226	404	0.98757	0
6.52725	493	0	0	6.52725	469	0	0
6.53224	474	0	0	6.53224	464	0	0
6.53723	464	0	0	6.53723	464	0	0
6.54222	448	0	0	6.54222	475	0	0
6.54721	487	0	0	6.54721	483	0	0
6.5522	436	0	0	6.5522	487	0	0
6.55719	414	0	0	6.55719	463	0	0
6.56218	464	0	0	6.56218	396	0	0
6.56717	457	0	0	6.56717	426	0	0
6.57216	463	0	0	6.57216	440	0	0
6.57715	450	0	0	6.57715	440	0	0
6.58214	451	0	0	6.58214	432	0.98757	0
6.58713	453	0	0	6.58713	449	0	0
6.59212	466	0	0	6.59212	453	0	0
6.59712	458	0	0	6.59712	462	0	0
6.60211	471	0	0	6.60211	437	0	0
6.6071	487	0	0	6.6071	451	0	0
6.61209	468	0	0	6.61209	439	0	0
6.61708	411	0	0	6.61708	470	0	0
6.62207	456	0	0	6.62207	435	0	0
6.62706	420	0	0	6.62706	460	0	443.163
6.63205	449	0	0	6.63205	450	0	441.755
6.63704	452	0	0	6.63704	434	0	440.352
6.64203	428	0	0	6.64203	428	0	438.953
6.64702	435	0	0	6.64702	444	0	437.559
6.65201	449	0	0	6.65201	414	0	436.169
6.657	459	0	0	6.657	416	0	434.783
6.66199	424	0	0	6.66199	422	0	433.402
6.66698	416	0	0	6.66698	445	0	432.025
6.67197	428	0	0	6.67197	452	0	430.653
6.67696	424	0	0	6.67696	431	0	429.284
6.68195	434	0	0	6.68195	451	0	427.921
6.68694	438	0	0	6.68694	441	0	426.561
6.69193	446	0	0	6.69193	428	0	425.206
6.69692	384	0	0	6.69692	419	0	423.855
6.70191	397	0	0	6.70191	423	0	422.509
6.7069	425	0	0	6.7069	403	0	421.167
6.71189	394	0	0	6.71189	404	0	419.829
6.71688	395	0	0	6.71688	404	0	418.495
6.72187	411	0	0	6.72187	411	0	417.166
6.72686	404	0	0	6.72686	439	0	415.84
6.73185	378	0	0	6.73185	398	0	414.519
6.73684	394	0	0	6.73684	403	0	413.203
6.74183	396	0	0	6.74183	389	0	411.89
6.74682	398	0	0	6.74682	400	0	410.581
6.75181	411	0	0	6.75181	448	0	409.277
6.7568	432	0	0	6.7568	394	0	407.977
6.76179	389	0	0	6.76179	382	0	406.681
6.76678	409	0	0	6.76678	435	0	405.389
6.77177	370	0	0	6.77177	388	0	404.101
6.77676	399	0	0	6.77676	375	0	402.817
6.78175	441	0	0	6.78175	431	0	401.538
6.78674	386	0	0	6.78674	414	0	400.262
6.79173	361	0	0	6.79173	388	0	398.991
6.79673	392	0	0	6.79673	372	0	397.723
6.80172	395	0	0	6.80172	368	0	396.46
6.80671	400	0	0	6.80671	345	0	395.2
6.8117	383	0	0	6.8117	376	0	393.945
6.81669	384	0	0	6.81669	440	0	392.693
6.82168	375	0	0	6.82168	412	0	391.446
6.82667	405	0	0	6.82667	404	0	390.202
6.83166	376	0	0	6.83166	415	0	388.963
6.83665	373	0	0	6.83665	408	0	387.727
6.84164	389	0	0	6.84164	403	0.98757	386.495
6.84663	393	0	0	6.84663	345	0	385.268
6.85162	366	0	0	6.85162	368	0	384.044
6.85661	406	0	0	6.85661	349	0	382.824
6.8616	402	0	0	6.8616	374	0	381.607
6.86659	391	0	0	6.86659	358	0	380.395
6.87158	372	0	0	6.87158	392	0	379.187
6.87657	371	0	0	6.87657	375	0	377.982
6.88156	336	0	0	6.88156	377	0	376.781
6.88655	355	0	0	6.88655	398	0	375.584
6.89154	356	0	0	6.89154	375	0	374.391
6.89653	380	0	0	6.89653	346	0	373.202
6.90152	372	0	0	6.90152	386	0	372.016
6.90651	394	0	0	6.90651	404	0	370.835
6.9115	371	0	0	6.9115	357	0	369.657
6.91649	372	0	0	6.91649	375	0	368.482
6.92148	392	0	0	6.92148	353	0	367.312
6.92647	392	0	0	6.92647	371	0	366.145
6.93146	366	0	0	6.93146	363	0	364.982
6.93645	333	0	0	6.93645	338	0	363.822
6.94144	352	0	0	6.94144	328	0	362.666
6.94643	372	0	0	6.94643	350	0	361.514
6.95142	388	0	0	6.95142	367	0	360.366
6.95641	345	0	0	6.95641	351	0	359.221
6.9614	349	0	0	6.9614	359	0	358.08
6.96639	367	0	0	6.96639	335	0	356.942
6.97138	380	0	0	6.97138	373	0	355.808
6.97637	364	0	0	6.97637	338	0	354.678
6.98136	335	0	0	6.98136	375	0	353.551
6.98635	355	0	0	6.98635	369	0	352.428
6.99135	368	0	0	6.99135	363	0	351.309
6.99634	350	0	0	6.99634	356	0	350.193
7.00133	332	0	0	7.00133	336	0	349.08
7.00632	360	0	0	7.00632	365	0.98757	347.971
7.01131	374	0	0	7.01131	326	0	346.866
7.0163	329	0	0	7.0163	351	0	345.764
7.02129	347	0	0	7.02129	365	0	344.665
7.02628	347	0	0	7.02628	344	0	343.571
7.03127	336	0	0	7.03127	336	0	342.479
7.03626	326	0	0	7.03626	333	0	341.391
7.04125	344	0	0	7.04125	305	0	340.307
7.04624	301	0	0	7.04624	350	0	339.226
7.05123	348	0	0	7.05123	337	0	338.148
7.05622	314	0	0	7.05622	310	0	337.074
7.06121	332	0	0	7.06121	319	0	336.003
7.0662	334	0	0	7.0662	353	0	334.935
7.07119	335	0	0	7.07119	326	0	333.871
7.07618	340	0	0	7.07618	319	0	332.811
7.08117	303	0	0	7.08117	347	0	331.754
7.08616	357	0	0	7.08616	327	0	330.7
7.09115	328	0	0	7.09115	319	0	329.649
7.09614	326	0	0	7.09614	307	0	328.602
7.10113	314	0	0	7.10113	363	0	327.558
7.10612	334	0	0	7.10612	324	0	326.517
7.11111	333	0	0	7.11111	344	0.98757	325.48
7.1161	348	0	0	7.1161	319	0	324.446
7.12109	311	0	0	7.12109	322	0	323.416
7.12608	339	0	0	7.12608	340	0	322.388
7.13107	304	0	0	7.13107	309	0	321.364
7.13606	290	0	0	7.13606	295	0	320.343
7.14105	316	0	0	7.14105	318	0	319.325
7.14604	327	0	0	7.14604	336	0	318.311
7.15103	337	0	0	7.15103	348	0	317.3
7.15602	303	0	0	7.15602	305	0	316.292
7.16101	362	0	0	7.16101	302	0	315.287
7.166	347	0	0	7.166	308	0	314.285
7.17099	317	0	0	7.17099	303	0	313.287
7.17598	288	0	0	7.17598	299	0	312.292
7.18097	320	0	0	7.18097	322	0	311.3
7.18596	315	0	0	7.18596	304	0	310.311
7.19096	333	0	0	7.19096	323	0	309.325
7.19595	278	0	0	7.19595	288	0	308.342
7.20094	331	0	0	7.20094	324	0	307.363
7.20593	329	0	0	7.20593	344	0	306.386
7.21092	333	0	0	7.21092	296	0	305.413
7.21591	318	0	0	7.21591	307	0	304.443
7.2209	300	0	0	7.2209	312	0	303.476
7.22589	288	0	0	7.22589	299	0	302.512
7.23088	309	0	0	7.23088	334	0	301.551
7.23587	283	0	0	7.23587	312	0	300.593
7.24086	320	0	311.213	7.24086	313	0	299.638
7.24585	291	0	310.195	7.24585	299	0	298.686
7.25084	308	0	309.181	7.25084	331	0	297.737
7.25583	301	0	308.17	7.25583	291	0	296.791
7.26082	299	0	307.162	7.26082	293	0	295.848
7.26581	305	0	306.158	7.26581	309	0	294.909
7.2708	290	0	305.157	7.2708	294	0	293.972
7.27579	290	0	304.159	7.27579	296	0	293.038
7.28078	302	0	303.165	7.28078	280	0	292.107
7.28577	303	0	302.173	7.28577	269	0	291.179
7.29076	308	0	301.185	7.29076	293	0	290.254
7.29575	314	0	300.201	7.29575	300	0	289.332
7.30074	278	0	299.219	7.30074	273	0	288.413
7.30573	302	0	298.241	7.30573	289	0	287.497
7.31072	281	0	297.266	7.31072	282	0	286.583
7.31571	301	0	296.294	7.31571	282	0	285.673
7.3207	289	0	295.325	7.3207	310	0	284.765
7.32569	300	0	294.359	7.32569	296	0	283.861
7.33068	317	0	293.397	7.33068	293	0	282.959
7.33567	296	0	292.438	7.33567	289	0	282.06
7.34066	272	0	291.482	7.34066	274	0	281.164
7.34565	261	0.95467	290.529	7.34565	279	0	280.271
7.35064	274	0	289.579	7.35064	263	0	279.38
7.35563	284	0	288.632	7.35563	269	0	278.493
7.36062	282	0	287.689	7.36062	263	0	277.608
7.36561	283	0	286.748	7.36561	245	0	276.726
7.3706	291	0	285.811	7.3706	290	0	275.847
7.37559	259	0	284.876	7.37559	297	0	274.971
7.38058	293	0	283.945	7.38058	284	0	274.097
7.38558	294	0	283.017	7.38558	283	0	273.227
7.39057	252	0	282.092	7.39057	284	0	272.359
7.39556	267	0	281.17	7.39556	254	0	271.493
7.40055	285	0	280.251	7.40055	303	0	270.631
7.40554	243	0	279.334	7.40554	258	0	269.771
7.41053	269	0	278.421	7.41053	253	0	268.914
7.41552	283	0	277.511	7.41552	238	0	268.06
7.42051	256	0	276.604	7.42051	254	0	267.208
7.4255	274	0	275.7	7.4255	275	0	266.36
7.43049	287	0	274.799	7.43049	249	0	265.513
7.43548	280	0	273.901	7.43548	264	0	264.67
7.44047	277	0	273.005	7.44047	276	0	263.829
7.44546	259	0	272.113	7.44546	243	0	262.991
7.45045	276	0	271.224	7.45045	276	0	262.156
7.45544	271	0	270.337	7.45544	278	0	261.323
7.46043	261	0	269.454	7.46043	275	0	260.493
7.46542	272	0	268.573	7.46542	252	0	259.665
7.47041	265	0	267.695	7.47041	261	0	258.84
7.4754	248	0	266.82	7.4754	269	0	258.018
7.48039	248	0	265.948	7.48039	260	0	257.198
7.48538	250	0	265.079	7.48538	265	0	256.381
7.49037	259	0	264.213	7.49037	265	0	255.567
7.49536	275	0	263.349	7.49536	242	0	254.755
7.50035	242	0	262.489	7.50035	252	0	253.946
7.50534	267	0	261.631	7.50534	234	0	253.139
7.51033	248	0	260.776	7.51033	268	0	252.335
7.51532	258	0	259.924	7.51532	267	0	251.533
7.52031	249	0	259.074	7.52031	260	0	250.734
7.5253	262	0	258.228	7.5253	247	0	249.937
7.53029	238	0	257.384	7.53029	259	0	249.143
7.53528	239	0	256.543	7.53528	259	0	248.352
7.54027	264	0	255.704	7.54027	292	0	247.563
7.54526	271	0	254.869	7.54526	240	0	246.777
7.55025	255	0	254.036	7.55025	241	0	245.993
7.55524	250	0	253.206	7.55524	227	0	245.211
7.56023	276	0	252.378	7.56023	256	0	244.432
7.56522	252	0	251.554	7.56522	245	0	243.656
7.57021	238	0	250.732	7.57021	253	0	242.882
7.5752	253	0	249.913	7.5752	237	0	242.11
7.58019	226	0	249.096	7.58019	237	0.98757	241.341
7.58519	255	0	248.282	7.58519	267	0	240.574
7.59018	236	0	247.471	7.59018	243	0	239.81
7.59517	223	0	246.662	7.59517	241	0	239.048
7.60016	208	0	245.856	7.60016	255	0	238.289
7.60515	225	0	245.053	7.60515	245	0	237.532
7.61014	249	0.95467	244.253	7.61014	228	0	236.777
7.61513	230	0	243.455	7.61513	228	0	236.025
7.62012	232	0	242.659	7.62012	238	0	235.275
7.62511	253	0	241.866	7.62511	249	0	234.528
7.6301	236	0	241.076	7.6301	215	0	233.783
7.63509	219	0	240.289	7.63509	226	0	233.04
7.64008	230	0	239.504	7.64008	246	0	232.3
7.64507	256	0	238.721	7.64507	254	0	231.562
7.65006	263	0	237.941	7.65006	230	0	230.826
7.65505	221	0	237.164	7.65505	245	0	230.093
7.66004	207	0	236.389	7.66004	248	0	229.362
7.66503	231	0	235.617	7.66503	235	0	228.633
7.67002	233	0	234.847	7.67002	246	0	227.907
7.67501	230	0	234.08	7.67501	231	0	227.183
7.68	233	0	233.316	7.68	245	0	226.461
7.68499	236	0	232.554	7.68499	245	0	225.742
7.68998	226	0	231.794	7.68998	214	0	225.025
7.69497	225	0	231.037	7.69497	223	0	224.31
7.69996	238	0	230.282	7.69996	225	0	223.597
7.70495	224	0	229.53	7.70495	241	0	222.887
7.70994	212	0	228.78	7.70994	225	0	222.179
7.71493	217	0	228.033	7.71493	239	0	221.473
7.71992	233	0	227.288	7.71992	210	0	220.77
7.72491	237	0	226.546	7.72491	219	0	220.068
7.7299	209	0	225.806	7.7299	204	0	219.369
7.73489	225	0	225.069	7.73489	251	0	218.672
7.73988	225	0	224.333	7.73988	223	0	217.978
7.74487	215	0	223.601	7.74487	199	0	217.285
7.74986	222	0	222.871	7.74986	202	0	216.595
7.75485	210	0	222.143	7.75485	233	0	215.907
7.75984	225	0	221.417	7.75984	222	0	215.221
7.76483	226	0	220.694	7.76483	210	0	214.537
7.76982	234	0	219.973	7.76982	236	0	213.856
7.77481	206	0	219.255	7.77481	210	0	213.176
7.77981	213	0	218.539	7.77981	212	0	212.499
7.7848	191	0	217.825	7.7848	223	0	211.824
7.78979	200	0	217.114	7.78979	221	0	211.151
7.79478	224	0	216.405	7.79478	212	0	210.48
7.79977	201	0	215.698	7.79977	221	0	209.812
7.80476	224	0	214.994	7.80476	188	0	209.145
7.80975	206	0	214.292	7.80975	200	0	208.481
7.81474	201	0	213.592	7.81474	220	0	207.819
7.81973	216	0	212.895	7.81973	215	0	207.158
7.82472	211	0	212.2	7.82472	243	0	206.5
7.82971	209	0	211.507	7.82971	205	0	205.844
7.8347	168	0	210.816	7.8347	215	0	205.19
7.83969	213	0	210.128	7.83969	234	0	204.538
7.84468	200	0	209.442	7.84468	183	0	203.889
7.84967	220	0	208.758	7.84967	203	0	203.241
7.85466	186	0	208.077	7.85466	210	0	202.595
7.85965	176	0	207.397	7.85965	214	0	201.952
7.86464	215	0	206.72	7.86464	225	0	201.31
7.86963	220	0	206.045	7.86963	204	0	200.671
7.87462	214	0	205.373	7.87462	236	0	200.033
7.87961	212	0	204.702	7.87961	207	0	199.398
7.8846	205	0	204.034	7.8846	205	0	198.764
7.88959	189	0	203.368	7.88959	201	0	198.133
7.89458	226	0	202.704	7.89458	201	0	197.503
7.89957	195	0	202.042	7.89957	183	0	196.876
7.90456	174	0	201.383	7.90456	216	0	196.251
7.90955	207	0	200.726	7.90955	215	0	195.627
7.91454	201	0	200.07	7.91454	177	0	195.006
7.91953	196	0	199.417	7.91953	188	0	194.386
7.92452	216	0	198.766	7.92452	192	0	193.769
7.92951	228	0	198.118	7.92951	193	0	193.153
7.9345	227	0	197.471	7.9345	194	0	192.54
7.93949	210	0	196.826	7.93949	185	0	191.928
7.94448	176	0	196.184	7.94448	200	0	191.318
7.94947	186	0	195.544	7.94947	184	0	190.71
7.95446	222	0	194.905	7.95446	201	0	190.105
7.95945	204	0	194.269	7.95945	178	0	189.501
7.96444	179	0	193.635	7.96444	185	0	188.899
7.96943	191	0	193.003	7.96943	199	0.98757	188.299
7.97442	197	0	192.373	7.97442	174	0	187.7
7.97942	196	0	191.746	7.97942	222	0	187.104
7.98441	174	0	191.12	7.98441	196	0	186.51
7.9894	217	0	190.496	7.9894	170	0	185.917
7.99439	156	0	189.875	7.99439	209	0	185.327
7.99938	209	0	189.255	7.99938	180	0	184.738
8.00437	183	0	188.637	8.00437	191	0	184.151
8.00936	185	0	188.022	8.00936	191	0	183.566
8.01435	175	0	187.408	8.01435	182	0	182.983
8.01934	172	0	186.797	8.01934	205	0	182.402
8.02433	182	0	186.187	8.02433	187	0	181.822
8.02932	204	0	185.58	8.02932	179	0	181.245
8.03431	171	0	184.974	8.03431	158	0	180.669
8.0393	170	0	184.371	8.0393	181	0	180.095
8.04429	196	0	183.769	8.04429	181	0	179.523
8.04928	170	0	183.17	8.04928	192	0	178.952
8.05427	187	0	182.572	8.05427	173	0	178.384
8.05926	184	0	181.976	8.05926	163	0	177.817
8.06425	169	0	181.383	8.06425	156	0	177.252
8.06924	171	0	180.791	8.06924	188	0	176.689
8.07423	169	0	180.201	8.07423	193	0	176.128
8.07922	176	0	179.613	8.07922	179	0	175.568
8.08421	175	0	179.027	8.08421	161	0	175.011
8.0892	191	0	178.443	8.0892	180	0	174.455
8.09419	196	0	177.861	8.09419	172	0	173.901
8.09918	167	0	177.281	8.09918	164	0	173.348
8.10417	196	0	176.703	8.10417	181	0	172.797
8.10916	179	0	176.126	8.10916	167	0	172.248
8.11415	164	0	175.552	8.11415	173	0	171.701
8.11914	164	0	174.979	8.11914	174	0	171.156
8.12413	180	0	174.408	8.12413	182	0	170.612
8.12912	175	0	173.839	8.12912	167	0	170.07
8.13411	161	0	173.272	8.13411	186	0	169.53
8.1391	158	0	172.707	8.1391	161	0	168.991
8.14409	152	0	172.144	8.14409	172	0	168.454
8.14908	173	0	171.583	8.14908	180	0	167.919
8.15407	167	0	171.023	8.15407	167	0	167.386
8.15906	145	0	170.465	8.15906	167	0	166.854
8.16405	158	0	169.909	8.16405	179	0	166.324
8.16904	161	0	169.355	8.16904	171	0	165.796
8.17404	169	0	168.803	8.17404	178	0	165.269
8.17903	175	0	168.252	8.17903	145	0	164.744
8.18402	161	0	167.704	8.18402	146	0	164.221
8.18901	187	0	167.157	8.18901	179	0	163.699
8.194	162	0	166.612	8.194	151	0	163.179
8.19899	161	0	166.068	8.19899	158	0	162.661
8.20398	168	0	165.527	8.20398	174	0.98757	162.144
8.20897	166	0	164.987	8.20897	135	0	161.629
8.21396	180	0	164.449	8.21396	152	0	161.115
8.21895	174	0	163.913	8.21895	158	0	160.603
8.22394	160	0	163.379	8.22394	149	0	160.093
8.22893	169	0	162.846	8.22893	161	0	159.585
8.23392	169	0	162.315	8.23392	145	0	159.078
8.23891	149	0	161.786	8.23891	158	0	158.572
8.2439	181	0	161.258	8.2439	183	0	158.069
8.24889	147	0	160.732	8.24889	186	0	157.566
8.25388	152	0	160.208	8.25388	130	0	157.066
8.25887	162	0	159.686	8.25887	143	0	156.567
8.26386	160	0	159.166	8.26386	136	0	156.07
8.26885	178	0	158.647	8.26885	160	0	155.574
8.27384	179	0	158.13	8.27384	167	0	155.08
8.27883	147	0	157.614	8.27883	150	0	154.587
8.28382	146	0	157.1	8.28382	153	0	154.096
8.28881	148	0	156.588	8.28881	173	0	153.606
8.2938	145	0	156.078	8.2938	141	0	153.118
8.29879	147	0	155.569	8.29879	161	0	152.632
8.30378	139	0	155.062	8.30378	190	0	152.147
8.30877	144	0	154.557	8.30877	157	0	151.664
8.31376	161	0	154.053	8.31376	156	0	151.182
8.31875	154	0	153.551	8.31875	151	0	150.702
8.32374	162	0	153.05	8.32374	133	0	150.223
8.32873	144	0	152.552	8.32873	127	0	149.746
8.33372	144	0	152.054	8.33372	150	0	149.27
8.33871	160	0	151.559	8.33871	149	0	148.796
8.3437	148	0	151.065	8.3437	115	0	148.323
8.34869	159	0	150.573	8.34869	154	0	147.852
8.35368	135	0	150.082	8.35368	137	0	147.382
8.35867	150	0	149.593	8.35867	159	0.98757	146.914
8.36366	152	0	149.105	8.36366	144	0	146.447
8.36865	140	0	148.62	8.36865	166	0	145.982
8.37365	168	0	148.135	8.37365	158	0	145.518
8.37864	128	0	147.653	8.37864	150	0	145.056
8.38363	147	0	147.171	8.38363	144	0	144.595
8.38862	159	0	146.692	8.38862	151	0	144.136
8.39361	176	0	146.214	8.39361	145	0	143.678
8.3986	158	0	145.738	8.3986	151	0	143.222
8.40359	142	0	145.263	8.40359	152	0	142.767
8.40858	143	0	144.79	8.40858	153	0	142.313
8.41357	137	0	144.318	8.41357	146	0	141.861
8.41856	141	0	143.848	8.41856	176	0	141.41
8.42355	141	0	143.379	8.42355	154	0	140.961
8.42854	158	0	142.912	8.42854	130	0	140.513
8.43353	176	0	142.446	8.43353	133	0	140.067
8.43852	136	0	141.982	8.43852	132	0	139.622
8.44351	153	0	141.52	8.44351	152	0	139.178
8.4485	137	0	141.059	8.4485	150	0	138.736
8.45349	136	0	140.599	8.45349	150	0	138.295
8.45848	119	0	140.141	8.45848	131	0	137.856
8.46347	133	0	139.685	8.46347	144	0	137.418
8.46846	133	0	139.23	8.46846	152	0	136.982
8.47345	144	0	138.777	8.47345	139	0	136.547
8.47844	156	0	138.325	8.47844	159	0	136.113
8.48343	125	0	137.874	8.48343	136	0	135.68
8.48842	121	0	137.425	8.48842	152	0	135.249
8.49341	125	0	136.978	8.49341	126	0	134.82
8.4984	129	0	136.531	8.4984	123	0	134.391
8.50339	142	0	136.087	8.50339	155	0	133.964
8.50838	146	0	135.644	8.50838	118	0	133.539
8.51337	129	0	135.202	8.51337	132	0	133.115
8.51836	139	0	134.762	8.51836	144	0	132.692
8.52335	109	0	134.323	8.52335	131	0	132.27
8.52834	133	0	133.886	8.52834	140	0	131.85
8.53333	128	0	133.45	8.53333	125	0	131.431
8.53832	118	0	133.015	8.53832	131	0	131.014
8.54331	121	0	132.582	8.54331	141	0	130.597
8.5483	137	0	132.15	8.5483	121	0	130.183
8.55329	139	0	131.72	8.55329	119	0	129.769
8.55828	140	0	131.291	8.55828	149	0	129.357
8.56327	115	0	130.864	8.56327	132	0	128.946
8.56827	120	0	130.438	8.56827	127	0	128.536
8.57326	117	0	130.013	8.57326	112	0	128.128
8.57825	141	0	129.59	8.57825	135	0	127.721
8.58324	115	0	129.168	8.58324	126	0	127.315
8.58823	130	0	128.748	8.58823	131	0	126.911
8.59322	120	0	128.329	8.59322	106	0	126.508
8.59821	117	0	127.911	8.59821	142	0	126.106
8.6032	115	0	127.495	8.6032	135	0	125.705
8.60819	132	0	127.08	8.60819	135	0	125.306
8.61318	119	0	126.666	8.61318	114	0	124.908
8.61817	114	0	126.254	8.61817	120	0	124.511
8.62316	121	0	125.843	8.62316	115	0	124.115
8.62815	131	0	125.433	8.62815	124	0	123.721
8.63314	120	0	125.025	8.63314	117	0	123.328
8.63813	126	0	124.618	8.63813	141	0	122.936
8.64312	135	0	124.213	8.64312	107	0	122.546
8.64811	126	0.95467	123.808	8.64811	125	0	122.156
8.6531	131	0	123.406	8.6531	115	0	121.768
8.65809	121	0	123.004	8.65809	116	0	121.381
8.66308	130	0	122.604	8.66308	121	0	120.996
8.66807	120	0	122.205	8.66807	117	0.98757	120.611
8.67306	125	0	121.807	8.67306	127	0.98757	120.228
8.67805	117	0	121.411	8.67805	133	0	119.846
8.68304	121	0	121.016	8.68304	119	0	119.466
8.68803	99	0	120.622	8.68803	117	0	119.086
8.69302	116	0	120.23	8.69302	109	0	118.708
8.69801	124	0	119.839	8.69801	129	0	118.331
8.703	123	0	119.449	8.703	121	0	117.955
8.70799	118	0	119.06	8.70799	104	0	117.58
8.71298	131	0	118.673	8.71298	109	0	117.207
8.71797	114	0	118.287	8.71797	108	0	116.834
8.72296	129	0	117.902	8.72296	125	0	116.463
8.72795	110	0	117.519	8.72795	113	0	116.093
8.73294	106	0	117.136	8.73294	131	0	115.724
8.73793	136	0	116.755	8.73793	108	0	115.357
8.74292	115	0	116.376	8.74292	98	0	114.99
8.74791	131	0	115.997	8.74791	144	0	114.625
8.7529	104	0	115.62	8.7529	109	0	114.261
8.75789	116	0	115.244	8.75789	107	0	113.898
8.76288	110	0	114.869	8.76288	114	0	113.536
8.76788	117	0	114.496	8.76788	121	0	113.175
8.77287	118	0	114.123	8.77287	106	0	112.816
8.77786	113	0	113.752	8.77786	109	0	112.457
8.78285	116	0	113.382	8.78285	90	0	112.1
8.78784	95	0	113.014	8.78784	114	0	111.744
8.79283	103	0	112.646	8.79283	118	0	111.389
8.79782	94	0	112.28	8.79782	92	0.98757	111.035
8.80281	102	0	111.915	8.80281	103	0.98757	110.682
8.8078	113	0	111.551	8.8078	129	0	110.331
8.81279	118	0	111.188	8.81279	121	0	109.98
8.81778	102	0	110.827	8.81778	124	0	109.631
8.82277	109	0	110.466	8.82277	109	0	109.283
8.82776	104	0	110.107	8.82776	106	0	108.936
8.83275	88	0	109.749	8.83275	101	0	108.589
8.83774	119	0	109.393	8.83774	91	0	108.245
8.84273	100	0	109.037	8.84273	113	0	107.901
8.84772	114	0	108.683	8.84772	124	0	107.558
8.85271	113	0	108.329	8.85271	114	0	107.216
8.8577	112	0	107.977	8.8577	116	0	106.876
8.86269	103	0	107.626	8.86269	95	0	106.536
8.86768	115	0	107.277	8.86768	114	0	106.198
8.87267	114	0	106.928	8.87267	91	0	105.86
8.87766	111	0	106.58	8.87766	100	0	105.524
8.88265	99	0	106.234	8.88265	107	0	105.189
8.88764	119	0	105.889	8.88764	123	0	104.855
8.89263	91	0	105.545	8.89263	99	0	104.521
8.89762	108	0	105.202	8.89762	119	0	104.189
8.90261	124	0	104.86	8.90261	84	0	103.858
8.9076	105	0	104.519	8.9076	86	0	103.529
8.91259	117	0	104.18	8.91259	118	0	103.2
8.91758	104	0	103.841	8.91758	93	0	102.872
8.92257	114	0	103.504	8.92257	102	0	102.545
8.92756	110	0	103.167	8.92756	94	0	102.219
8.93255	117	0	102.832	8.93255	94	0	101.895
8.93754	103	0	102.498	8.93754	108	0	101.571
8.94253	111	0	102.165	8.94253	143	0	101.248
8.94752	84	0	101.833	8.94752	93	0	100.927
8.95251	95	0	101.503	8.95251	84	0	100.606
8.9575	107	0	101.173	8.9575	113	0	100.286
8.9625	86	0	100.844	8.9625	101	0	99.9677
8.96749	109	0	100.517	8.96749	124	0	99.6501
8.97248	103	0	100.19	8.97248	122	0	99.3336
8.97747	110	0	99.8649	8.97747	105	0	99.018
8.98246	93	0	99.5405	8.98246	100	0	98.7035
8.98745	90	0	99.2173	8.98745	95	0	98.3899
8.99244	92	0	98.8951	8.99244	86	0	98.0773
8.99743	97	0	98.5739	8.99743	91	0	97.7658
9.00242	106	0	98.2538	9.00242	107	0	97.4552
9.00741	103	0	97.9348	9.00741	105	0	97.1456
9.0124	81	0	97.6168	9.0124	90	0	96.837
9.01739	99	0	97.2998	9.01739	86	0	96.5294
9.02238	97	0	96.9839	9.02238	95	0	96.2227
9.02737	90	0	96.669	9.02737	91	0	95.917
9.03236	93	0	96.3552	9.03236	113	0	95.6123
9.03735	95	0	96.0424	9.03735	94	0	95.3086
9.04234	96	0	95.7306	9.04234	93	0	95.0058
9.04733	110	0	95.4198	9.04733	95	0	94.704
9.05232	83	0	95.1101	9.05232	95	0	94.4032
9.05731	114	0	94.8013	9.05731	101	0.98757	94.1033
9.0623	105	0	94.4936	9.0623	101	0	93.8043
9.06729	109	0	94.1869	9.06729	101	0	93.5063
9.07228	113	0	93.8812	9.07228	100	0	93.2093
9.07727	108	0	93.5765	9.07727	100	0	92.9132
9.08226	108	0.95467	93.2728	9.08226	115	0	92.618
9.08725	78	0	92.9701	9.08725	88	0	92.3238
9.09224	81	0	92.6684	9.09224	83	0	92.0305
9.09723	105	0	92.3677	9.09723	97	0	91.7381
9.10222	96	0	92.0679	9.10222	101	0	91.4467
9.10721	82	0	91.7692	9.10721	87	0.98757	91.1562
9.1122	95	0	91.4714	9.1122	107	0	90.8666
9.11719	86	0	91.1746	9.11719	106	0	90.578
9.12218	99	0	90.8788	9.12218	96	0	90.2902
9.12717	93	0	90.5839	9.12717	83	0	90.0034
9.13216	99	0.95467	90.29	9.13216	102	0	89.7175
9.13715	111	0	89.9971	9.13715	91	0	89.4324
9.14214	78	0	89.7052	9.14214	88	0	89.1483
9.14713	105	0	89.4142	9.14713	97	0	88.8651
9.15212	109	0	89.1241	9.15212	101	0	88.5828
9.15712	100	0	88.835	9.15712	81	0	88.3014
9.16211	94	0	88.5469	9.16211	75	0	88.0209
9.1671	102	0	88.2597	9.1671	101	0	87.7413
9.17209	81	0	87.9734	9.17209	101	0	87.4626
9.17708	71	0	87.6881	9.17708	102	0	87.1847
9.18207	88	0	87.4037	9.18207	91	0	86.9078
9.18706	91	0	87.1203	9.18706	76	0	86.6317
9.19205	85	0	86.8377	9.19205	77	0	86.3565
9.19704	103	0	86.5561	9.19704	85	0	86.0821
9.20203	104	0	86.2755	9.20203	76	0	85.8087
9.20702	84	0	85.9957	9.20702	91	0	85.5361
9.21201	104	0	85.7169	9.21201	77	0	85.2643
9.217	95	0	85.439	9.217	86	0	84.9935
9.22199	86	0	85.162	9.22199	87	0	84.7235
9.22698	84	0	84.8859	9.22698	87	0	84.4543
9.23197	93	0	84.6107	9.23197	92	0	84.186
9.23696	72	0	84.3364	9.23696	93	0	83.9186
9.24195	79	0	84.063	9.24195	81	0	83.652
9.24694	68	0	83.7905	9.24694	82	0	83.3863
9.25193	102	0	83.5189	9.25193	88	0	83.1214
9.25692	77	0	83.2482	9.25692	74	0	82.8573
9.26191	96	0	82.9784	9.26191	73	0	82.5941
9.2669	79	0	82.7095	9.2669	85	0	82.3317
9.27189	81	0	82.4414	9.27189	69	0	82.0702
9.27688	97	0	82.1742	9.27688	90	0	81.8094
9.28187	101	0	81.9079	9.28187	89	0	81.5496
9.28686	91	0	81.6425	9.28686	79	0	81.2905
9.29185	81	0	81.378	9.29185	78	0	81.0323
9.29684	90	0	81.1143	9.29684	75	0	80.7748
9.30183	100	0	80.8515	9.30183	89	0	80.5182
9.30682	82	0	80.5895	9.30682	78	0	80.2624
9.31181	83	0	80.3284	9.31181	86	0	80.0075
9.3168	96	0	80.0682	9.3168	78	0	79.7533
9.32179	83	0	79.8088	9.32179	65	0	79.4999
9.32678	71	0	79.5503	9.32678	73	0	79.2474
9.33177	77	0	79.2926	9.33177	57	0	78.9956
9.33676	88	0	79.0357	9.33676	79	0	78.7447
9.34175	90	0	78.7797	9.34175	78	0	78.4945
9.34674	86	0	78.5246	9.34674	64	0	78.2452
9.35173	99	0	78.2702	9.35173	86	0	77.9966
9.35673	91	0	78.0168	9.35673	83	0	77.7488
9.36172	69	0	77.7641	9.36172	77	0	77.5018
9.36671	75	0	77.5123	9.36671	80	0	77.2556
9.3717	85	0	77.2613	9.3717	73	0	77.0102
9.37669	77	0	77.0111	9.37669	96	0	76.7656
9.38168	89	0	76.7617	9.38168	86	0	76.5217
9.38667	54	0	76.5132	9.38667	74	0	76.2786
9.39166	86	0	76.2655	9.39166	91	0	76.0363
9.39665	74	0	76.0186	9.39665	86	0	75.7948
9.40164	82	0	75.7725	9.40164	72	0	75.554
9.40663	88	0	75.5272	9.40663	78	0	75.314
9.41162	61	0	75.2827	9.41162	87	0	75.0747
9.41661	73	0	75.039	9.41661	68	0	74.8362
9.4216	76	0	74.7961	9.4216	82	0	74.5985
9.42659	81	0	74.554	9.42659	89	0	74.3615
9.43158	63	0	74.3127	9.43158	86	0	74.1253
9.43657	74	0	74.0722	9.43657	79	0	73.8898
9.44156	81	0	73.8325	9.44156	61	0	73.655
9.44655	73	0	73.5936	9.44655	85	0	73.4211
9.45154	84	0	73.3554	9.45154	81	0	73.1878
9.45653	60	0	73.118	9.45653	81	0	72.9553
9.46152	74	0	72.8815	9.46152	89	0	72.7236
9.46651	70	0	72.6456	9.46651	81	0	72.4925
9.4715	76	0	72.4106	9.4715	77	0	72.2622
9.47649	75	0.95467	72.1763	9.47649	74	0	72.0327
9.48148	77	0	71.9428	9.48148	64	0	71.8039
9.48647	74	0	71.7101	9.48647	79	0	71.5757
9.49146	71	0	71.4781	9.49146	76	0	71.3484
9.49645	73	0	71.2469	9.49645	82	0	71.1217
9.50144	80	0	71.0165	9.50144	67	0	70.8958
9.50643	79	0	70.7868	9.50643	71	0	70.6706
9.51142	77	0	70.5579	9.51142	66	0	70.4461
9.51641	65	0	70.3297	9.51641	76	0	70.2223
9.5214	63	0	70.1022	9.5214	65	0	69.9992
9.52639	70	0	69.8755	9.52639	69	0	69.7768
9.53138	75	0	69.6496	9.53138	95	0	69.5552
9.53637	66	0	69.4244	9.53637	84	0	69.3342
9.54136	79	0	69.1999	9.54136	66	0	69.1139
9.54635	81	0	68.9762	9.54635	63	0	68.8944
9.55135	75	0	68.7532	9.55135	70	0	68.6755
9.55634	74	0	68.5309	9.55634	73	0	68.4573
9.56133	65	0	68.3094	9.56133	62	0	68.2399
9.56632	75	0	68.0886	9.56632	61	0	68.0231
9.57131	74	0	67.8685	9.57131	89	0	67.807
9.5763	72	0	67.6491	9.5763	75	0	67.5916
9.58129	61	0	67.4305	9.58129	72	0	67.3769
9.58628	69	0	67.2125	9.58628	73	0	67.1628
9.59127	69	0	66.9953	9.59127	69	0	66.9495
9.59626	57	0	66.7788	9.59626	71	0	66.7368
9.60125	50	0	66.563	9.60125	66	0	66.5248
9.60624	63	0	66.348	9.60624	66	0	66.3134
9.61123	67	0	66.1336	9.61123	55	0	66.1028
9.61622	84	0	65.9199	9.61622	65	0	65.8928
9.62121	59	0	65.7069	9.62121	68	0	65.6835
9.6262	66	0	65.4947	9.6262	83	0	65.4748
9.63119	67	0	65.2831	9.63119	60	0.98757	65.2668
9.63618	69	0	65.0722	9.63618	65	0	65.0595
9.64117	80	0	64.862	9.64117	63	0	64.8528
9.64616	65	0	64.6525	9.64616	69	0	64.6468
9.65115	71	0	64.4437	9.65115	69	0	64.4414
9.65614	72	0	64.2356	9.65614	65	0	64.2367
9.66113	61	0	64.0281	9.66113	70	0	64.0326
9.66612	72	0	63.8214	9.66612	74	0	63.8292
9.67111	73	0	63.6153	9.67111	74	0	63.6264
9.6761	72	0	63.4099	9.6761	74	0	63.4243
9.68109	67	0	63.2051	9.68109	79	0	63.2228
9.68608	49	0	63.001	9.68608	56	0	63.022
9.69107	73	0	62.7976	9.69107	58	0	62.8218
9.69606	72	0	62.5949	9.69606	62	0	62.6222
9.70105	65	0	62.3929	9.70105	62	0	62.4233
9.70604	71	0	62.1915	9.70604	65	0	62.225
9.71103	66	0	61.9907	9.71103	65	0	62.0273
9.71602	81	0	61.7906	9.71602	66	0	61.8302
9.72101	61	0	61.5912	9.72101	63	0	61.6338
9.726	58	0	61.3924	9.726	72	0	61.438
9.73099	66	0	61.1943	9.73099	54	0	61.2429
9.73598	77	0	60.9968	9.73598	50	0	61.0483
9.74097	66	0	60.8	9.74097	55	0	60.8544
9.74596	72	0	60.6038	9.74596	58	0	60.661
9.75096	54	0	60.4083	9.75096	63	0	60.4683
9.75595	54	0	60.2134	9.75595	56	0	60.2763
9.76094	68	0	60.0192	9.76094	54	0	60.0848
9.76593	59	0	59.8256	9.76593	57	0	59.8939
9.77092	71	0	59.6326	9.77092	69	0	59.7036
9.77591	49	0	59.4402	9.77591	57	0	59.514
9.7809	57	0	59.2485	9.7809	62	0	59.3249
9.78589	59	0	59.0574	9.78589	63	0	59.1364
9.79088	60	0	58.867	9.79088	66	0	58.9486
9.79587	71	0.95467	58.6771	9.79587	53	0	58.7613
9.80086	58	0	58.4879	9.80086	60	0	58.5746
9.80585	65	0	58.2993	9.80585	58	0	58.3886
9.81084	61	0	58.1114	9.81084	66	0	58.2031
9.81583	67	0	57.924	9.81583	75	0	58.0182
9.82082	63	0	57.7373	9.82082	53	0	57.8339
9.82581	51	0	57.5511	9.82581	56	0	57.6501
9.8308	69	0	57.3656	9.8308	49	0	57.467
9.83579	49	0	57.1807	9.83579	62	0	57.2844
9.84078	56	0	56.9964	9.84078	47	0	57.1025
9.84577	55	0	56.8127	9.84577	50	0	56.9211
9.85076	61	0	56.6296	9.85076	65	0	56.7402
9.85575	62	0	56.4471	9.85575	56	0	56.56
9.86074	54	0	56.2652	9.86074	46	0	56.3803
9.86573	51	0	56.0839	9.86573	57	0	56.2012
9.87072	81	0	55.9032	9.87072	50	0	56.0227
9.87571	48	0	55.7231	9.87571	53	0	55.8447
9.8807	66	0	55.5436	9.8807	57	0	55.6673
9.88569	54	0	55.3646	9.88569	63	0	55.4904
9.89068	52	0	55.1863	9.89068	63	0	55.3142
9.89567	55	0	55.0085	9.89567	72	0	55.1384
9.90066	63	0	54.8314	9.90066	59	0	54.9633
9.90565	58	0	54.6548	9.90565	52	0	54.7887
9.91064	51	0	54.4787	9.91064	56	0	54.6146
9.91563	63	0	54.3033	9.91563	73	0	54.4411
9.92062	52	0	54.1284	9.92062	57	0	54.2682
9.92561	61	0	53.9541	9.92561	61	0	54.0958
9.9306	57	0	53.7804	9.9306	57	0	53.9239
9.93559	64	0	53.6073	9.93559	62	0	53.7526
9.94058	65	0	53.4347	9.94058	47	0	53.5819
9.94558	52	0	53.2627	9.94558	58	0	53.4117
9.95057	53	0	53.0912	9.95057	64	0	53.242
9.95556	53	0	52.9203	9.95556	53	0	53.0728
9.96055	48	0	52.75	9.96055	53	0	52.9042
9.96554	63	0	52.5803	9.96554	49	0	52.7362
[truncated: 2,098 more rows]

## Sheet: Supplementary Figure 9a
DHI
Wavelength (nm)	UCPL intensity (arb. units)
300	-8.63e-07	-2.98e-06	-1.48e-06	-1.04e-06	-2.2e-06	-1.69e-06	-3.12e-07	4.57e-06	2.67e-06	3.51e-06	3.39e-06	2.82e-07	-5.08e-07	2.57e-06	3.69e-05	-6.12e-05	8.45e-06	1.59e-05	4.55e-05	-5.35e-06	4.88e-05	3.08e-05	2.06e-05	-7.9e-05	-0.000247	0.00132	0.00123	-0.00106	-0.000776	0.000755	0.0012	0.00134	0.00229	0.00247	0.00218	0.00672
300.5	-1.06e-06	-2.98e-06	-1.44e-06	-8.41e-07	-2.56e-06	-1.71e-06	-7.44e-07	3.44e-06	1.64e-06	2.78e-06	2.3e-06	-7.58e-07	-9.66e-07	2.02e-06	3.96e-05	-7.78e-05	-1.39e-05	1.64e-06	-8.87e-07	-1.5e-05	2.63e-05	1.44e-05	-9.29e-05	-8.67e-05	-0.000398	0.0013	0.00145	-0.00104	-0.000175	0.000929	0.00112	0.0013	0.00208	0.0021	0.00197	0.00622
301	-5.66e-07	-1.54e-06	-1e-06	-1.79e-07	-2.13e-06	-9.68e-07	-9.25e-07	1.11e-06	-1.76e-09	1.55e-07	3.67e-07	-1.77e-06	-1.47e-06	5.33e-08	1.16e-05	-7.73e-05	-4.03e-05	5.12e-06	-8.5e-06	-1.55e-05	3.54e-06	8.45e-06	-0.000358	0.000345	-0.000238	0.00113	0.0019	-0.000657	0.000612	0.00136	0.00127	0.00141	0.00202	0.0019	0.0022	0.00539
301.5	-1.25e-07	-7.8e-08	-6.64e-07	4.33e-07	-1.6e-06	-2.26e-07	-1.08e-06	-1.03e-06	-1.42e-06	-2.28e-06	-1.37e-06	-2.4e-06	-1.74e-06	-1.69e-06	-1.69e-05	-6.93e-05	-5.94e-05	1.14e-05	-6.1e-06	-1.33e-05	-1.42e-05	5.54e-06	-0.000567	0.000796	3.04e-05	0.000931	0.00226	-0.000161	0.00127	0.00172	0.00137	0.0015	0.00205	0.00189	0.00245	0.00459
302	-2.25e-07	5.15e-07	-8.24e-07	5.96e-07	-1.34e-06	3.87e-09	-1.31e-06	-1.84e-06	-1.84e-06	-2.95e-06	-2.01e-06	-2.12e-06	-1.37e-06	-1.96e-06	-2.63e-05	-5.45e-05	-5.55e-05	1.38e-05	-3.39e-06	-9.25e-06	-1.76e-05	4.16e-06	-0.000545	0.000981	0.000346	0.000787	0.00225	0.000321	0.00141	0.00174	0.00123	0.00147	0.00217	0.00224	0.0025	0.00418
302.5	-1.1e-06	-2.94e-07	-1.64e-06	9.77e-08	-1.59e-06	-5.62e-07	-1.64e-06	-6.65e-07	-8.65e-07	-1.01e-06	-1.08e-06	-7.19e-07	-2.52e-07	-1.02e-07	-5.77e-06	-3.53e-05	-2.21e-05	8.29e-06	-6.7e-06	-4.82e-06	-2.54e-06	3.33e-06	-0.00021	0.00073	0.000626	0.000752	0.00173	0.000664	0.000851	0.0013	0.000775	0.00126	0.00239	0.00297	0.00221	0.00432
303	-1.83e-06	-1.1e-06	-2.27e-06	-3.66e-07	-1.78e-06	-1.07e-06	-1.76e-06	6.17e-07	2.09e-07	9.14e-07	1.13e-09	5.83e-07	7.16e-07	1.68e-06	1.5e-05	-1.9e-05	8.33e-06	4.28e-06	-2.96e-06	-3.67e-07	1.43e-05	5.15e-06	0.000124	0.000467	0.000805	0.000745	0.00121	0.000867	0.000324	0.000851	0.000385	0.00105	0.00247	0.00348	0.0019	0.00449
303.5	-2.1e-06	-1.41e-06	-2.31e-06	-5.36e-07	-1.68e-06	-1.21e-06	-1.47e-06	1.38e-06	9.51e-07	1.92e-06	7.47e-07	1.33e-06	1.15e-06	2.64e-06	2.64e-05	-8.7e-06	2.26e-05	5.36e-06	1.54e-05	4.27e-06	2.75e-05	1.11e-05	0.000365	0.000332	0.000822	0.000746	0.000855	0.000899	0.000124	0.000561	0.000221	0.000913	0.00234	0.0035	0.00167	0.00446
304	-1.65e-06	-8.51e-07	-1.47e-06	-2.14e-07	-1.15e-06	-7.39e-07	-6.22e-07	1.16e-06	1.07e-06	1.34e-06	8.18e-07	1.22e-06	7.82e-07	2.2e-06	2.12e-05	-6.25e-06	1.12e-05	1.45e-05	5.58e-05	9.51e-06	3.37e-05	2.28e-05	0.00045	0.000424	0.000632	0.000739	0.000788	0.000729	0.000476	0.000537	0.000393	0.000877	0.00185	0.00283	0.00157	0.00405
304.5	-1.08e-06	-2.5e-07	-6.16e-07	1.43e-07	-6.1e-07	-2.36e-07	1.7e-07	7.77e-07	1.01e-06	5.62e-07	8.03e-07	8.84e-07	3.37e-07	1.54e-06	1.34e-05	-7.18e-06	-2.28e-06	2.29e-05	8.88e-05	1.26e-05	3.65e-05	3.31e-05	0.000468	0.000536	0.00041	0.000735	0.000767	0.000514	0.000829	0.000565	0.000598	0.000854	0.00136	0.00206	0.0015	0.0036
305	-6.06e-07	1.07e-07	-1.18e-07	3.77e-07	-2.56e-07	8.91e-08	5.99e-07	4.3e-07	8.57e-07	-1.35e-08	8.57e-07	4.8e-07	7.43e-08	9.77e-07	6.98e-06	-1.1e-05	-8.99e-06	2.71e-05	9.96e-05	1.15e-05	3.57e-05	3.81e-05	0.00042	0.000607	0.000224	0.000735	0.00072	0.000309	0.000982	0.000599	0.000723	0.000813	0.000984	0.00143	0.00144	0.00326
305.5	-4.41e-07	-8.84e-08	-3.86e-07	3.16e-07	-2.88e-07	7.86e-09	3.35e-07	3.24e-07	6.81e-07	2.7e-08	1.15e-06	1.59e-07	2.61e-07	8.52e-07	6.09e-06	-1.74e-05	7.29e-07	2.36e-05	7.14e-05	4.07e-06	3.09e-05	3.38e-05	0.000294	0.000578	0.00015	0.000747	0.00056	0.000167	0.000718	0.000592	0.000647	0.000725	0.000865	0.00119	0.00138	0.00316
306	-3.38e-07	-3.16e-07	-6.66e-07	2.34e-07	-3.58e-07	-1.12e-07	4.8e-09	2.61e-07	4.83e-07	1.8e-07	1.36e-06	-1.01e-07	4.98e-07	7.68e-07	5.4e-06	-2.28e-05	9.06e-06	1.84e-05	4.07e-05	-3.11e-06	2.53e-05	2.82e-05	0.000191	0.00053	0.000107	0.000741	0.000465	9.57e-05	0.00043	0.000573	0.000563	0.000657	0.00083	0.00107	0.00133	0.0031
306.5	-2.42e-07	-4.59e-07	-7.48e-07	2.01e-07	-3.68e-07	-1.86e-07	-2.36e-07	2.08e-07	2.65e-07	3.8e-07	1.43e-06	-2.91e-07	7.15e-07	6.32e-07	3.6e-06	-2.59e-05	1.11e-05	1.24e-05	1.58e-05	-8.31e-06	1.94e-05	2.3e-05	0.000146	0.000472	8.15e-05	0.000704	0.000488	0.000115	0.000189	0.000528	0.000509	0.000624	0.000838	0.00103	0.00132	0.00304
307	-5.56e-08	-3.39e-07	-2.79e-07	3.44e-07	-1.61e-07	-9.06e-08	-1.73e-07	1.14e-07	-2.34e-08	5.98e-07	1.19e-06	-4.12e-07	8.52e-07	2.56e-07	-2.15e-06	-2.48e-05	-1.85e-06	5.26e-06	6.51e-06	-9.21e-06	1.24e-05	2.02e-05	0.000217	0.0004	4.32e-05	0.000594	0.000775	0.000289	6.7e-05	0.000417	0.000542	0.000655	0.000875	0.00105	0.00128	0.0029
307.5	9.21e-08	-1.83e-07	2.23e-07	4.64e-07	4.14e-08	2.42e-08	-8e-08	4.63e-08	-2.82e-07	7.85e-07	8.76e-07	-4.46e-07	9.51e-07	-6.15e-08	-7.38e-06	-2.19e-05	-1.62e-05	-1.14e-06	1.29e-06	-8.83e-06	6.78e-06	1.78e-05	0.000324	0.000341	2.79e-05	0.00048	0.00106	0.000501	1.06e-05	0.000322	0.000596	0.000704	0.000929	0.00112	0.00131	0.00277
308	1.42e-07	-5.03e-08	5.78e-07	4.83e-07	1.56e-07	1.21e-07	-2.25e-08	3.79e-08	-4.45e-07	8.6e-07	5.43e-07	-3.51e-07	1.01e-06	-1.79e-07	-1.01e-05	-1.77e-05	-2.67e-05	-5.36e-06	-8.82e-07	-7.87e-06	4.49e-06	1.58e-05	0.000451	0.000321	5.38e-05	0.000395	0.00124	0.000707	4.49e-05	0.000288	0.000664	0.000757	0.001	0.00127	0.00146	0.00266
308.5	-6.7e-08	-6.51e-08	3.86e-07	2.03e-07	-2.69e-08	1.2e-07	-1.43e-07	1.68e-07	-3.58e-07	6.61e-07	3.2e-07	1.42e-08	9.78e-07	2.76e-07	-5.16e-06	-1.32e-05	-2.27e-05	-5.01e-06	-2.74e-06	-7.85e-06	1.08e-05	1.38e-05	0.000594	0.000419	0.000184	0.000428	0.00108	0.000847	0.000261	0.000433	0.000751	0.000792	0.00112	0.00158	0.00191	0.00267
309	-2.85e-07	-1.06e-07	9.5e-08	-7.7e-08	-2.18e-07	9.44e-08	-2.73e-07	3.11e-07	-2.09e-07	4.43e-07	1.76e-07	3.52e-07	9.05e-07	7.38e-07	2.55e-07	-8.54e-06	-1.59e-05	-1.6e-06	-7.25e-07	-6.87e-06	1.77e-05	1.32e-05	0.00068	0.0005	0.000295	0.000463	0.00086	0.000905	0.000468	0.000576	0.000802	0.000809	0.00119	0.00182	0.00226	0.00268
309.5	-4.48e-07	-1.49e-07	-1.98e-07	-2.79e-07	-3.45e-07	5.82e-08	-3.79e-07	4.33e-07	-4.51e-08	2.78e-07	1.16e-07	5.74e-07	8.03e-07	1.08e-06	4.37e-06	-4.27e-06	-8.69e-06	4.76e-06	5.85e-06	-4.46e-06	2.29e-05	1.45e-05	0.000677	0.000527	0.000351	0.000473	0.000653	0.000863	0.000611	0.000671	0.000791	0.000797	0.00122	0.00191	0.0024	0.00264
310	-4.33e-07	-1.72e-07	-3.74e-07	-2.41e-07	-2.31e-07	2.86e-08	-4.17e-07	5.07e-07	9.02e-08	3.57e-07	2.18e-07	4.12e-07	6.52e-07	9.59e-07	3.11e-06	8.17e-08	-4.69e-06	1.95e-05	2.59e-05	2.34e-06	2.19e-05	2.07e-05	0.000455	0.000372	0.000235	0.00037	0.000584	0.00059	0.000545	0.000584	0.000601	0.000692	0.00109	0.00159	0.0019	0.00242
310.5	-3.57e-07	-1.75e-07	-4.86e-07	-1.41e-07	-8.41e-08	-1.82e-09	-4.11e-07	5.31e-07	1.99e-07	4.37e-07	3.39e-07	2.27e-07	5.09e-07	7.44e-07	1.07e-06	3.64e-06	-1.55e-06	3.22e-05	4.37e-05	8.68e-06	1.96e-05	2.68e-05	0.000219	0.000208	0.000109	0.000263	0.000544	0.000308	0.00044	0.000476	0.00041	0.000593	0.000954	0.00122	0.00136	0.00221
311	-2.35e-07	-1.53e-07	-5.24e-07	-1.23e-08	5.29e-08	-3.15e-08	-3.6e-07	4.99e-07	2.71e-07	4.63e-07	4.33e-07	1.04e-07	3.94e-07	5e-07	-8.53e-07	6.06e-06	7.6e-07	3.95e-05	5.5e-05	1.32e-05	1.68e-05	3.15e-05	2.49e-05	7.96e-05	1.22e-05	0.000176	0.000511	8.17e-05	0.00033	0.00038	0.000258	0.000529	0.000837	0.000899	0.000924	0.00205
311.5	-1.79e-08	-3.08e-08	-3.51e-07	1.23e-07	9.9e-08	-4.46e-08	-1.66e-07	2.79e-07	2.38e-07	1.91e-07	3.59e-07	3.14e-07	3.45e-07	2.84e-07	-6.1e-09	6.19e-06	2.3e-06	2.89e-05	4.31e-05	1.11e-05	1.5e-05	3.06e-05	2.81e-05	8.73e-05	7.61e-05	0.000181	0.000476	9.66e-05	0.000282	0.000383	0.000278	0.00058	0.000844	0.000873	0.00103	0.0021
312	1.73e-07	7.59e-08	-1.79e-07	2.35e-07	1.02e-07	-6.47e-08	4.1e-09	7.86e-08	1.9e-07	-6.79e-08	2.75e-07	5.63e-07	3.43e-07	1.31e-07	8.94e-07	5.4e-06	2.99e-06	1.55e-05	2.71e-05	7.82e-06	1.37e-05	2.84e-05	7.63e-05	0.000144	0.000156	0.000206	0.000437	0.000168	0.00025	0.000404	0.000337	0.000652	0.000875	0.000917	0.00123	0.00217
312.5	2.92e-07	1.31e-07	-7.25e-08	3.04e-07	6.44e-08	-9.97e-08	9.88e-08	-3.67e-08	1.53e-07	-2.26e-07	2.23e-07	7.83e-07	3.87e-07	7.25e-08	1.2e-06	3.98e-06	2.84e-06	3.3e-06	1.19e-05	4.61e-06	1.3e-05	2.59e-05	0.000135	0.000232	0.000215	0.000234	0.000389	0.000251	0.000229	0.000426	0.000405	0.000707	0.000921	0.000984	0.0014	0.00224
313	1.85e-07	-4.02e-10	-2.71e-07	2.62e-07	-4.96e-08	-2e-07	-9.79e-08	2.11e-07	1.98e-07	2.52e-08	3.43e-07	8.34e-07	5.36e-07	2.97e-07	-1.87e-06	1.92e-06	7.95e-07	1.4e-06	7.82e-06	4.13e-06	1.43e-05	2.54e-05	0.000137	0.000371	0.000133	0.000229	0.000285	0.000248	0.000198	0.000408	0.000418	0.000672	0.000966	0.000979	0.00124	0.00216
313.5	5.4e-09	-3.37e-07	-5.23e-07	1.75e-07	-1.86e-07	-3.03e-07	-3.51e-07	5.1e-07	2.63e-07	3.64e-07	4.88e-07	8.08e-07	7.05e-07	5.75e-07	-5.1e-06	-1.95e-07	-1.57e-06	2.61e-06	7.18e-06	4.58e-06	1.57e-05	2.49e-05	0.000129	0.000506	3.41e-05	0.000217	0.000186	0.000243	0.000178	0.000386	0.000426	0.000614	0.00101	0.000977	0.00104	0.00205
314	-1.88e-07		-7.28e-07	6.48e-08	-3.17e-07	-3.81e-07	-5.63e-07	7.28e-07	3.26e-07	6.56e-07	6.06e-07	7.11e-07	8.43e-07	8e-07	-7.11e-06	-1.94e-06	-3.46e-06	4.87e-06	8.05e-06	5.46e-06	1.61e-05	2.38e-05	0.000122	0.00061	-3.34e-05	0.000206	0.000125	0.000263	0.00018	0.000372	0.000445	0.000563	0.00103	0.00101	0.000915	0.00197
314.5	-2.91e-07	-3.49e-07	-6.19e-07	-3.09e-08	-3.76e-07	-3.47e-07	-4.86e-07	5.02e-07	3.67e-07	5.91e-07	5.5e-07	5.18e-07	8.58e-07	7.12e-07	-3.37e-06	-2.21e-06	-2.82e-06	4.69e-06	7.77e-06	6.19e-06	1.19e-05	1.93e-05	0.00014	0.000583	7.81e-05	0.000216	0.00021	0.000421	0.000257	0.000405	0.000526	0.000587	0.00102	0.00116	0.00117	0.00204
315	-3.47e-07	-3.09e-07	-4.3e-07	-1.15e-07	-4.03e-07	-2.81e-07	-3.24e-07	1.66e-07	3.75e-07	4.15e-07	4.38e-07	3.09e-07	8.1e-07	5.3e-07	1.5e-06	-1.77e-06	-1.33e-06	4.18e-06	7.6e-06	6.99e-06	7.33e-06	1.49e-05	0.00016	0.000507	0.000222	0.000225	0.000326	0.000572	0.000337	0.000445	0.000603	0.000626	0.000975	0.00131	0.00149	0.00213
315.5	-3.71e-07	-2.6e-07	-2.61e-07	-1.86e-07	-4.15e-07	-2.19e-07	-1.73e-07	-1.37e-07	3.42e-07	2.42e-07	3.17e-07	1.31e-07	7.17e-07	3.46e-07	5.35e-06	-9.8e-07	2.63e-07	4.01e-06	7.72e-06	7.98e-06	4.33e-06	1.2e-05	0.000173	0.000415	0.00033	0.000224	0.000419	0.000663	0.000386	0.000473	0.000648	0.000663	0.000925	0.00141	0.00175	0.00221
316	-3.56e-07	-2.6e-07	-2.78e-07	-2.53e-07	-4.4e-07	-2.23e-07	-1.75e-07	-2.06e-07	1.97e-07	2.37e-07	2.17e-07	3.4e-08	5.65e-07	2.84e-07	4.22e-06	1.62e-07	8.76e-07	5.23e-06	8.58e-06	9.8e-06	7.22e-06	1.41e-05	0.00016	0.000344	0.000269	0.000186	0.000384	0.00052	0.000317	0.000446	0.000572	0.000652	0.000841	0.00131	0.00168	0.00217
316.5	-3.21e-07	-2.71e-07	-3.56e-07	-3e-07	-4.57e-07	-2.47e-07	-2.28e-07	-1.63e-07	3.04e-08	2.86e-07	1.49e-07	-2.85e-10	4e-07	2.71e-07	1.34e-06	1.26e-06	1.24e-06	6.92e-06	9.64e-06	1.16e-05	1.22e-05	1.78e-05	0.000137	0.000288	0.000154	0.000136	0.000306	0.000311	0.000214	0.0004	0.000463	0.000631	0.000762	0.00115	0.00149	0.0021
317	-2.85e-07	-2.75e-07	-4.28e-07	-3.19e-07	-4.57e-07	-2.63e-07	-2.73e-07	-7.03e-08	-9.79e-08	3.27e-07	1.25e-07	2.19e-08	2.56e-07	2.71e-07	-1.42e-06	2.03e-06	1.74e-06	8.49e-06	1.05e-05	1.28e-05	1.69e-05	2.11e-05	0.000113	0.000252	4.92e-05	8.78e-05	0.000229	0.000126	0.000123	0.00036	0.000376	0.000609	0.00071	0.001	0.00129	0.00203
317.5	-2.73e-07	-2.32e-07	-3.89e-07	-2.7e-07	-3.95e-07	-2.16e-07	-2.16e-07	6.58e-08	-5.67e-08	2.71e-07	2.29e-07	1.73e-07	2.04e-07	2.36e-07	-1.28e-06	1.52e-06	3.07e-06	9.12e-06	1.09e-05	1.21e-05	1.82e-05	2.08e-05	9.84e-05	0.000282	6.74e-05	5.64e-05	0.000222	0.000131	0.000128	0.000367	0.000414	0.000611	0.000749	0.000987	0.00121	0.00201
318	-2.72e-07	-1.78e-07	-3.06e-07	-1.92e-07	-3.13e-07	-1.54e-07	-1.28e-07	1.97e-07	5.1e-08	1.78e-07	3.7e-07	3.55e-07	2.02e-07	2e-07	3.88e-08	5.86e-07	4.67e-06	9.25e-06	1.07e-05	1.06e-05	1.78e-05	1.89e-05	8.83e-05	0.000328	0.000128	3.73e-05	0.000243	0.000219	0.000174	0.000394	0.000501	0.000628	0.000825	0.00104	0.0012	0.00203
318.5	-2.73e-07	-1.44e-07	-2.35e-07	-1.14e-07	-2.4e-07	-1.16e-07	-6.47e-08	2.83e-07	1.45e-07	9.62e-08	4.73e-07	4.85e-07	2.19e-07	1.9e-07	1.25e-06	-1.1e-07	6.06e-06	9.2e-06	1.02e-05	9.03e-06	1.71e-05	1.73e-05	7.79e-05	0.000344	0.000171	2.77e-05	0.000263	0.000309	0.000223	0.000409	0.000576	0.000644	0.0009	0.0011	0.00122	0.00207
319	-2.64e-07	-1.89e-07	-2.43e-07	-6.7e-08	-2.27e-07	-1.84e-07	-1.23e-07	2.11e-07	1.07e-07	9.15e-08	3.96e-07	3.99e-07	2.26e-07	2.56e-07	5.93e-07	5.04e-07	6.89e-06	9.17e-06	8.8e-06	8.18e-06	1.71e-05	1.8e-05	5.53e-05	0.000225	8.8e-05	2.75e-05	0.00024	0.000288	0.000225	0.000359	0.00055	0.000655	0.0009	0.00111	0.00126	0.00211
319.5	-2.53e-07	-2.71e-07	-2.93e-07	-4.69e-08	-2.47e-07	-2.95e-07	-2.37e-07	6.27e-08	1.84e-09	1.29e-07	2.39e-07	2.12e-07	2.3e-07	3.62e-07	-9.19e-07	1.82e-06	7.12e-06	9.22e-06	7.18e-06	8.01e-06	1.76e-05	2.01e-05	3.2e-05	5.85e-05	-4.56e-05	3.64e-05	0.000199	0.000221	0.000202	0.000287	0.000475	0.000657	0.00087	0.00109	0.00131	0.00216
320	-2.53e-07	-3.48e-07	-3.43e-07	-4.74e-08	-2.73e-07	-3.91e-07	-3.43e-07	-7.93e-08	-1.04e-07	1.72e-07	9.88e-08	4.1e-08	2.42e-07	4.71e-07	-2.25e-06	3.21e-06	6.78e-06	9.35e-06	6.11e-06	8.57e-06	1.83e-05	2.25e-05	1.97e-05	-7.1e-05	-0.000154	5.44e-05	0.000169	0.000164	0.000179	0.000241	0.000412	0.000653	0.000846	0.00109	0.00136	0.00223
320.5	-2.96e-07	-3.77e-07	-3.64e-07	-9.04e-08	-2.83e-07	-3.87e-07	-3.64e-07	-1.18e-07	-1.42e-07	1.81e-07	1.1e-07	3.92e-08	2.7e-07	5.53e-07	-2.14e-06	4.18e-06	5.22e-06	9.82e-06	7.17e-06	1.08e-05	1.94e-05	2.45e-05	4.57e-05	-2.53e-05	-0.00013	8.39e-05	0.000187	0.000193	0.000173	0.000304	0.000439	0.000624	0.000886	0.00115	0.00141	0.00231
321	-3.54e-07	-3.64e-07	-3.59e-07	-1.5e-07	-2.8e-07	-3.21e-07	-3.28e-07	-8.46e-08	-1.34e-07	1.72e-07	2.12e-07	1.42e-07	3.08e-07	6.06e-07	-1.14e-06	4.75e-06	3.11e-06	1.04e-05	9.39e-06	1.36e-05	2.07e-05	2.6e-05	9.09e-05	0.000121	-2.45e-05	0.000121	0.000234	0.000273	0.000182	0.000427	0.000518	0.000586	0.00096	0.00125	0.00147	0.00241
321.5	-3.92e-07	-3.3e-07	-3.32e-07	-1.93e-07	-2.63e-07	-2.33e-07	-2.68e-07	-2.78e-08	-1.14e-07	1.71e-07	3.2e-07	2.56e-07	3.52e-07	6.4e-07	-1.71e-08	5.05e-06	1.25e-06	1.09e-05	1.15e-05	1.62e-05	2.18e-05	2.73e-05	0.000129	0.000266	9.28e-05	0.000163	0.000281	0.00035	0.0002	0.000539	0.000598	0.000566	0.00104	0.00135	0.00153	0.00253
322	-3.51e-07	-2.59e-07	-2.64e-07	-1.6e-07	-2.16e-07	-1.45e-07	-2e-07	2.35e-08	-1.17e-07	2.06e-07	3.46e-07	2.71e-07	3.97e-07	6.32e-07	5.69e-07	4.89e-06	1.01e-06	1.1e-05	1.16e-05	1.67e-05	2.24e-05	2.88e-05	0.000124	0.0003	0.000166	0.000215	0.000303	0.000368	0.000234	0.000557	0.000627	0.000605	0.00109	0.00139	0.00161	0.00265
322.5	-2.58e-07	-1.72e-07	-1.74e-07	-7.85e-08	-1.55e-07	-6.68e-08	-1.32e-07	6.99e-08	-1.27e-07	2.68e-07	3.16e-07	2.28e-07	4.45e-07	6.03e-07	7.13e-07	4.43e-06	1.86e-06	1.07e-05	1.06e-05	1.57e-05	2.26e-05	3.01e-05	9.04e-05	0.000249	0.000199	0.000268	0.000301	0.000345	0.000275	0.00051	0.000617	0.000684	0.00113	0.00139	0.0017	0.00277
323	-1.66e-07	-9.59e-08	-1.01e-07	-3.17e-09	-1.05e-07	-7.84e-09	-7.37e-08	1.2e-07	-1.1e-07	3.4e-07	2.83e-07	2.18e-07	5.01e-07	5.98e-07	7.42e-07	3.92e-06	2.67e-06	1.02e-05	9.5e-06	1.44e-05	2.28e-05	3.12e-05	5.81e-05	0.000189	0.000213	0.000302	0.000298	0.000314	0.000314	0.000451	0.000602	0.000772	0.00116	0.0014	0.0018	0.0029
323.5	-1.34e-07	-8.09e-08	-1.13e-07	-7.63e-09	-1.18e-07	-6.41e-09	-6.34e-08	1.9e-07	4.42e-10	4.21e-07	3.03e-07	3.77e-07	5.81e-07	6.89e-07	7.7e-07	3.54e-06	2.02e-06	8.95e-06	9.71e-06	1.38e-05	2.41e-05	3.1e-05	6.52e-05	0.00019	0.000206	0.000278	0.000305	0.000312	0.000335	0.000442	0.000611	0.000833	0.00117	0.00144	0.00188	0.003
324	-1.53e-07	-1.14e-07	-1.89e-07	-7.35e-08	-1.75e-07	-4.88e-08	-8.77e-08	2.61e-07	1.68e-07	4.9e-07	3.62e-07	6.48e-07	6.7e-07	8.5e-07	8.46e-07	3.37e-06	3.06e-07	7.4e-06	1.1e-05	1.39e-05	2.56e-05	3.04e-05	0.000102	0.000238	0.000185	0.000208	0.000319	0.000333	0.000337	0.000472	0.000639	0.000866	0.00119	0.00152	0.00196	0.00309
324.5	-1.73e-07	-1.46e-07	-2.56e-07	-1.35e-07	-2.19e-07	-9.45e-08	-1.08e-07	3.02e-07	3.04e-07	5.16e-07	4.18e-07	8.73e-07	7.5e-07	9.97e-07	9.91e-07	3.37e-06	-1.08e-06	6.17e-06	1.25e-05	1.41e-05	2.67e-05	2.97e-05	0.000136	0.000278	0.000158	0.000149	0.000335	0.000352	0.000335	0.000507	0.000669	0.000899	0.0012	0.00162	0.00203	0.00319
325	-1.45e-07	-1.28e-07	-2.39e-07	-1.23e-07	-1.77e-07	-1.02e-07	-7.97e-08	2.43e-07	2.95e-07	4.21e-07	4.31e-07	8.74e-07	7.92e-07	1.05e-06	1.36e-06	3.55e-06	-8.01e-07	5.72e-06	1.35e-05	1.42e-05	2.5e-05	3.03e-05	0.000134	0.00025	0.000125	0.000154	0.000342	0.000352	0.000331	0.00051	0.000692	0.000942	0.00122	0.00171	0.00213	0.00334
325.5	-7.72e-08	-6.65e-08	-1.47e-07	-4.93e-08	-6.5e-08	-7.51e-08	-9.46e-09	1.11e-07	1.61e-07	2.33e-07	4.05e-07	6.77e-07	8.03e-07	1.01e-06	1.91e-06	3.92e-06	1.02e-06	6.18e-06	1.41e-05	1.41e-05	2.16e-05	3.17e-05	9.94e-05	0.000167	9.48e-05	0.000218	0.000344	0.000333	0.000329	0.000486	0.000707	0.001	0.00125	0.00179	0.00224	0.00354
326	-2.06e-08	-1.13e-08	-6.17e-08	1.43e-08	3.3e-08	-5.16e-08	5.34e-08	-1.54e-08	2.29e-08	6e-08	3.71e-07	4.62e-07	8.05e-07	9.76e-07	2.37e-06	4.33e-06	3.1e-06	7.43e-06	1.42e-05	1.45e-05	1.87e-05	3.4e-05	6.71e-05	8.67e-05	8.21e-05	0.000285	0.000349	0.000326	0.000336	0.000475	0.000722	0.00106	0.00131	0.00189	0.00236	0.00376
326.5	-2.83e-08	-1.32e-08	-5.72e-08	-8.13e-09	2.81e-08	-6.84e-08	6.25e-08	-3.6e-08	-1.43e-08	1.98e-08	3.67e-07	3.79e-07	8.21e-07	1.02e-06	2.5e-06	4.7e-06	4.62e-06	1.03e-05	1.38e-05	1.6e-05	1.93e-05	3.75e-05	6.88e-05	6.52e-05	0.000123	0.000308	0.00036	0.000358	0.000363	0.000515	0.000745	0.00113	0.0014	0.00197	0.00249	0.00399
327	-1.02e-07	-7.31e-08	-1.39e-07	-1.18e-07	-8.38e-08	-1.26e-07	1.38e-08	5.02e-08	6.18e-08	1.21e-07	3.89e-07	4.45e-07	8.54e-07	1.16e-06	2.28e-06	5.02e-06	5.38e-06	1.44e-05	1.3e-05	1.87e-05	2.36e-05	4.19e-05	0.000107	0.000108	0.000212	0.000284	0.000381	0.000429	0.000407	0.000606	0.000776	0.00121	0.00154	0.00206	0.00264	0.00423
327.5	-1.79e-07	-1.32e-07	-2.25e-07	-2.27e-07	-2.01e-07	-1.79e-07	-4.45e-08	1.26e-07	1.46e-07	2.39e-07	4.07e-07	5.24e-07	8.83e-07	1.3e-06	1.99e-06	5.2e-06	5.68e-06	1.77e-05	1.21e-05	2.13e-05	2.83e-05	4.62e-05	0.000144	0.000156	0.000295	0.000255	0.000397	0.000498	0.000454	0.000698	0.000815	0.00129	0.00168	0.00215	0.0028	0.00449
328	-2.15e-07	-1.38e-07	-2.56e-07	-2.62e-07	-2.5e-07	-1.89e-07	-8.18e-08	7.67e-08	1.62e-07	2.74e-07	3.9e-07	5.11e-07	8.85e-07	1.36e-06	1.82e-06	5.15e-06	5.26e-06	1.75e-05	1.15e-05	2.29e-05	3.12e-05	4.95e-05	0.000153	0.000163	0.000317	0.000245	0.0004	0.000525	0.000495	0.000737	0.00087	0.00135	0.00179	0.00225	0.00296	0.00475
328.5	-1.93e-07	-7.95e-08	-2.12e-07	-2.05e-07	-2.05e-07	-1.47e-07	-8.65e-08	-1.19e-07	9.12e-08	2.03e-07	3.31e-07	3.86e-07	8.57e-07	1.32e-06	1.86e-06	4.83e-06	4.21e-06	1.32e-05	1.15e-05	2.3e-05	3.12e-05	5.08e-05	0.000124	0.000118	0.000265	0.000265	0.000386	0.000499	0.000524	0.000719	0.000937	0.00141	0.00185	0.00236	0.00311	0.00502
329	-1.55e-07	-1.64e-08	-1.56e-07	-1.2e-07	-1.41e-07	-9.31e-08	-8.16e-08	-3.01e-07	1.27e-08	1.28e-07	2.75e-07	2.78e-07	8.5e-07	1.28e-06	1.9e-06	4.55e-06	3.26e-06	8.91e-06	1.22e-05	2.3e-05	3.13e-05	5.24e-05	9.12e-05	7.83e-05	0.000203	0.00029	0.000372	0.000476	0.000547	0.000701	0.00102	0.00147	0.00192	0.00251	0.00328	0.00534
329.5	-1.18e-07	1.08e-08	-1.27e-07	-4.23e-08	-9.3e-08	-4.96e-08	-7.54e-08	-3.46e-07	-2.95e-08	1.11e-07	2.41e-07	2.93e-07	9.15e-07	1.29e-06	1.8e-06	4.55e-06	3.01e-06	7.54e-06	1.38e-05	2.39e-05	3.33e-05	5.55e-05	7.09e-05	8.65e-05	0.00018	0.000308	0.000372	0.000489	0.000566	0.00072	0.00109	0.00156	0.00202	0.0027	0.00352	0.00574
330	-9.23e-08	-1.54e-08	-1.42e-07	1.14e-08	-8.15e-08	-2.91e-08	-7.2e-08	-2.05e-07	-1.28e-08	1.79e-07	2.45e-07	4.64e-07	1.07e-06	1.36e-06	1.51e-06	4.94e-06	3.77e-06	1.04e-05	1.66e-05	2.58e-05	3.77e-05	6.01e-05	7.24e-05	0.000158	0.000212	0.000318	0.000391	0.000554	0.000578	0.000797	0.00117	0.00169	0.00216	0.00295	0.00381	0.00621
330.5	-6.89e-08	-5.09e-08	-1.58e-07	5.37e-08	-7.62e-08	-1.69e-08	-6.26e-08	-3.45e-08	2.72e-08	2.6e-07	2.78e-07	6.58e-07	1.23e-06	1.49e-06	1.34e-06	5.52e-06	5.12e-06	1.4e-05	1.96e-05	2.81e-05	4.23e-05	6.55e-05	7.92e-05	0.000233	0.000249	0.000327	0.000418	0.000633	0.0006	0.00089	0.00126	0.00183	0.00232	0.00322	0.00414	0.00673
331	-4.64e-08	-7.68e-08	-1.52e-07	8.39e-08	-6.72e-08	-1.21e-08	-3.91e-08	9.7e-08	9.28e-08	3.18e-07	3.49e-07	8.09e-07	1.39e-06	1.68e-06	1.48e-06	6.35e-06	7.38e-06	1.7e-05	2.25e-05	3.11e-05	4.62e-05	7.07e-05	8.51e-05	0.000279	0.000263	0.000345	0.000455	0.000714	0.000647	0.000982	0.00135	0.00197	0.0025	0.00349	0.0045	0.00726
331.5	-2.42e-08	-8.08e-08	-1.11e-07	1.01e-07	-4.86e-08	-1.34e-08	3.2e-09	1.44e-07	1.82e-07	3.35e-07	4.65e-07	8.75e-07	1.5e-06	1.95e-06	2.08e-06	7.42e-06	1.07e-05	1.85e-05	2.52e-05	3.42e-05	4.86e-05	7.57e-05	8.63e-05	0.000273	0.000242	0.000375	0.000503	0.000782	0.000733	0.00107	0.00146	0.00211	0.00271	0.00375	0.0049	0.00781
332	-9.99e-09	-8.26e-08	-6.76e-08	1.04e-07	-3.18e-08	-1.82e-08	4.26e-08	1.61e-07	2.61e-07	3.45e-07	5.84e-07	9.24e-07	1.62e-06	2.25e-06	2.83e-06	8.48e-06	1.38e-05	1.97e-05	2.76e-05	3.79e-05	5.15e-05	8.17e-05	9.07e-05	0.000263	0.000221	0.00041	0.000556	0.000855	0.000829	0.00116	0.0016	0.00229	0.00297	0.00408	0.00539	0.00848
332.5	-1.43e-08	-9.12e-08	-4.31e-08	8.22e-08	-2.4e-08	-2.38e-08	6.06e-08	1.46e-07	2.89e-07	3.55e-07	6.64e-07	9.65e-07	1.73e-06	2.51e-06	3.72e-06	9.19e-06	1.54e-05	2.04e-05	2.97e-05	4.16e-05	5.64e-05	8.88e-05	0.000102	0.000265	0.000217	0.000448	0.00061	0.000933	0.00091	0.00128	0.00177	0.00252	0.00329	0.00449	0.00596	0.00933
333	-4.49e-08	-1.14e-07	-5.42e-08	3.17e-08	-3.07e-08	-2.78e-08	4.2e-08	1.01e-07	2.28e-07	3.7e-07	6.7e-07	1.01e-06	1.83e-06	2.7e-06	4.62e-06	9.31e-06	1.45e-05	2.07e-05	3.1e-05	4.52e-05	6.4e-05	9.71e-05	0.000125	0.000297	0.000247	0.000484	0.000659	0.00101	0.000961	0.00142	0.00196	0.00284	0.00368	0.00499	0.00662	0.0104
333.5	-7.71e-08	-1.31e-07	-7.37e-08	-2.21e-08	-3.85e-08	-3.34e-08	1.95e-08	5.4e-08	1.7e-07	4.03e-07	6.78e-07	1.08e-06	1.98e-06	2.91e-06	5.45e-06	9.44e-06	1.35e-05	2.13e-05	3.26e-05	4.94e-05	7.28e-05	0.000108	0.00015	0.000331	0.000291	0.000522	0.000717	0.0011	0.00103	0.00158	0.00219	0.00321	0.00414	0.0056	0.00741	0.0117
334	-9.66e-08	-1.28e-07	-9.19e-08	-6.5e-08	-3.79e-08	-4.29e-08	9.13e-09	2.52e-08	1.68e-07	4.63e-07	7.22e-07	1.19e-06	2.21e-06	3.27e-06	6.05e-06	9.85e-06	1.34e-05	2.31e-05	3.53e-05	5.5e-05	8.19e-05	0.000122	0.000173	0.00036	0.000342	0.000561	0.000792	0.00123	0.00115	0.00179	0.00245	0.00362	0.00466	0.00632	0.00836	0.0132
334.5	-8.8e-08	-9.11e-08	-9.92e-08	-8.35e-08	-1.86e-08	-5.95e-08	2.8e-08	3.54e-08	2.77e-07	5.68e-07	8.47e-07	1.38e-06	2.58e-06	3.82e-06	6.27e-06	1.07e-05	1.56e-05	2.66e-05	4e-05	6.27e-05	9.03e-05	0.000141	0.000187	0.00037	0.0004	0.000598	0.00089	0.0014	0.00135	0.00203	0.00276	0.00408	0.00523	0.0072	0.00951	0.0149
335	-7.39e-08	-4.96e-08	-1.05e-07	-8.79e-08	-3.29e-09	-7.29e-08	5.16e-08	6.21e-08	4.02e-07	6.85e-07	1e-06	1.6e-06	3.02e-06	4.5e-06	6.55e-06	1.22e-05	1.86e-05	3.11e-05	4.59e-05	7.21e-05	0.000101	0.000164	0.000205	0.00038	0.000464	0.000656	0.00101	0.0016	0.00159	0.00232	0.00314	0.00463	0.00591	0.00822	0.0109	0.017
335.5	-6.37e-08	-1.86e-08	-1.13e-07	-7.52e-08	-9.06e-09	-7.71e-08	6.94e-08	1.03e-07	4.93e-07	7.9e-07	1.18e-06	1.89e-06	3.46e-06	5.24e-06	7.16e-06	1.49e-05	2.22e-05	3.68e-05	5.32e-05	8.29e-05	0.000115	0.00019	0.000227	0.000397	0.00053	0.000752	0.00117	0.00185	0.00186	0.00265	0.00358	0.0053	0.00674	0.0094	0.0125	0.0195
336	-7.19e-08	-1.81e-08	-1.29e-07	-4.11e-08	-6.11e-08	-6.51e-08	6.65e-08	1.56e-07	4.87e-07	8.57e-07	1.36e-06	2.2e-06	3.91e-06	6.02e-06	8.43e-06	1.93e-05	2.58e-05	4.36e-05	6.19e-05	9.51e-05	0.000135	0.000218	0.000258	0.000424	0.000594	0.000911	0.00138	0.00215	0.00214	0.00302	0.00412	0.00612	0.00775	0.0107	0.0143	0.0223
336.5	-7.51e-08	-2.46e-08	-1.36e-07	-1.55e-10	-1.06e-07	-4.14e-08	6.56e-08	2.11e-07	4.75e-07	9.17e-07	1.55e-06	2.54e-06	4.36e-06	6.83e-06	9.9e-06	2.37e-05	2.98e-05	5.05e-05	7.1e-05	0.000108	0.000157	0.000248	0.000295	0.000464	0.000662	0.00109	0.0016	0.00246	0.00242	0.00342	0.00471	0.00701	0.00883	0.0122	0.0163	0.0253
337	-6.08e-08	-3.16e-08	-1.24e-07	4.14e-08	-1.17e-07	-2.86e-09	7.65e-08	2.6e-07	4.87e-07	9.83e-07	1.74e-06	2.89e-06	4.86e-06	7.68e-06	1.14e-05	2.71e-05	3.38e-05	5.65e-05	8.03e-05	0.000122	0.000179	0.00028	0.000341	0.00052	0.000737	0.00128	0.00181	0.00278	0.00272	0.00384	0.00533	0.00791	0.00996	0.0137	0.0184	0.0285
337.5	-3.71e-09	-3.03e-08	-6.9e-08	7.66e-08	-4.37e-08	6.14e-08	1.18e-07	2.91e-07	5.82e-07	1.07e-06	1.96e-06	3.23e-06	5.44e-06	8.59e-06	1.27e-05	2.73e-05	3.78e-05	6.05e-05	8.94e-05	0.000136	0.000199	0.000312	0.000396	0.000597	0.000828	0.00148	0.00198	0.00309	0.00303	0.00432	0.00599	0.00881	0.0111	0.0154	0.0205	0.0318
338	5.47e-08	-2.7e-08	-8.4e-09	1.07e-07	4.53e-08	1.27e-07	1.65e-07	3.16e-07	6.95e-07	1.17e-06	2.19e-06	3.6e-06	6.07e-06	9.55e-06	1.41e-05	2.72e-05	4.2e-05	6.45e-05	9.87e-05	0.000151	0.000219	0.000347	0.000458	0.000693	0.000931	0.00167	0.00217	0.00342	0.00336	0.00483	0.0067	0.00975	0.0124	0.0172	0.0228	0.0353
338.5	9.37e-08	-2.2e-08	4.18e-08	1.29e-07	1.22e-07	1.8e-07	2.06e-07	3.37e-07	8.04e-07	1.28e-06	2.42e-06	3.95e-06	6.71e-06	1.06e-05	1.56e-05	2.77e-05	4.62e-05	6.95e-05	0.000108	0.000167	0.000241	0.000383	0.000522	0.00081	0.00104	0.00185	0.00238	0.00377	0.00369	0.00536	0.00742	0.0107	0.0136	0.019	0.0252	0.0389
339	7.25e-08	-1.39e-08	5.11e-08	1.35e-07	1.31e-07	1.93e-07	2.21e-07	3.49e-07	8.61e-07	1.4e-06	2.64e-06	4.26e-06	7.28e-06	1.16e-05	1.77e-05	3.06e-05	4.98e-05	7.7e-05	0.000118	0.000186	0.000264	0.00042	0.000577	0.000956	0.00115	0.00197	0.00265	0.00415	0.00401	0.00587	0.00812	0.0117	0.0148	0.0207	0.0274	0.0425
339.5	3.7e-08	-6.99e-09	4.5e-08	1.32e-07	1.25e-07	1.91e-07	2.29e-07	3.66e-07	9.11e-07	1.52e-06	2.85e-06	4.56e-06	7.83e-06	1.26e-05	1.96e-05	3.39e-05	5.34e-05	8.48e-05	0.000127	0.000202	0.000286	0.000453	0.000628	0.00109	0.00125	0.00208	0.00291	0.00451	0.00431	0.00635	0.00876	0.0127	0.016	0.0223	0.0295	0.0458
340	-2.28e-10	-3.57e-09	2.71e-08	1.2e-07	1.18e-07	1.79e-07	2.35e-07	3.92e-07	9.68e-07	1.65e-06	3.04e-06	4.87e-06	8.35e-06	1.35e-05	2.13e-05	3.7e-05	5.69e-05	9.22e-05	0.000136	0.000217	0.000306	0.000484	0.000669	0.00119	0.00135	0.00218	0.00315	0.00484	0.00461	0.00679	0.00935	0.0136	0.017	0.0238	0.0314	0.0489
340.5	-2e-08	-9.59e-09	-4.2e-09	9.36e-08	1.37e-07	1.63e-07	2.43e-07	4.52e-07	1.07e-06	1.82e-06	3.25e-06	5.24e-06	8.94e-06	1.44e-05	2.25e-05	3.9e-05	6.11e-05	9.84e-05	0.000145	0.000228	0.000323	0.000511	0.000694	0.0012	0.00143	0.00233	0.00335	0.00513	0.00496	0.00721	0.00992	0.0144	0.0181	0.0253	0.0334	0.0519
341	-3.55e-08	-1.73e-08	-3.62e-08	6.83e-08	1.55e-07	1.48e-07	2.54e-07	5.18e-07	1.18e-06	1.99e-06	3.47e-06	5.62e-06	9.51e-06	1.52e-05	2.36e-05	4.09e-05	6.52e-05	0.000104	0.000153	0.000237	0.00034	0.000537	0.000719	0.00119	0.00151	0.00248	0.00354	0.0054	0.00531	0.00762	0.0105	0.0152	0.0191	0.0267	0.0353	0.0548
341.5	-4.61e-08	-2.4e-08	-6.08e-08	5.28e-08	1.66e-07	1.38e-07	2.67e-07	5.8e-07	1.26e-06	2.14e-06	3.65e-06	5.98e-06	1.01e-05	1.59e-05	2.47e-05	4.25e-05	6.85e-05	0.000109	0.00016	0.000247	0.000356	0.000562	0.000752	0.0012	0.0016	0.00263	0.0037	0.00566	0.00564	0.008	0.011	0.016	0.0201	0.0281	0.0371	0.0576
342	-5.3e-08	-2.38e-08	-5.74e-08	7.24e-08	1.49e-07	1.46e-07	2.85e-07	6.17e-07	1.26e-06	2.22e-06	3.76e-06	6.25e-06	1.05e-05	1.65e-05	2.62e-05	4.45e-05	6.97e-05	0.000112	0.000168	0.000259	0.000373	0.000585	0.000811	0.00127	0.00169	0.00279	0.00383	0.00593	0.00587	0.00834	0.0114	0.0166	0.0209	0.0293	0.0387	0.0601
342.5	-5.32e-08	-2.12e-08	-4.3e-08	1.02e-07	1.28e-07	1.62e-07	3.04e-07	6.41e-07	1.24e-06	2.27e-06	3.86e-06	6.47e-06	1.09e-05	1.71e-05	2.75e-05	4.62e-05	7.06e-05	0.000115	0.000175	0.00027	0.00039	0.000607	0.000874	0.00136	0.00177	0.00294	0.00395	0.00618	0.00607	0.00865	0.0119	0.0172	0.0217	0.0305	0.0401	0.0624
343	-4.55e-08	-1.63e-08	-2.11e-08	1.37e-07	1.15e-07	1.84e-07	3.23e-07	6.55e-07	1.22e-06	2.33e-06	3.95e-06	6.67e-06	1.12e-05	1.77e-05	2.87e-05	4.78e-05	7.16e-05	0.000117	0.000181	0.00028	0.000404	0.000629	0.000932	0.00143	0.00184	0.00307	0.00407	0.00641	0.00625	0.00894	0.0123	0.0177	0.0225	0.0316	0.0414	0.06458
343.5	-1.63e-08	-1.1e-08	7.09e-09	1.65e-07	1.39e-07	2.14e-07	3.35e-07	6.5e-07	1.26e-06	2.39e-06	4.08e-06	6.81e-06	1.15e-05	1.82e-05	2.92e-05	4.9e-05	7.44e-05	0.000121	0.000187	0.000291	0.000414	0.000648	0.000961	0.00142	0.00185	0.00312	0.00422	0.00657	0.00646	0.00922	0.0127	0.0183	0.0232	0.0324	0.0426	0.06654
344	1.39e-08	-3.77e-09	3.51e-08	1.9e-07	1.69e-07	2.42e-07	3.47e-07	6.43e-07	1.31e-06	2.46e-06	4.2e-06	6.95e-06	1.18e-05	1.87e-05	2.96e-05	5.01e-05	7.76e-05	0.000125	0.000193	0.000299	0.000422	0.000667	0.000982	0.00141	0.00186	0.00316	0.00437	0.00672	0.00666	0.00948	0.0131	0.0188	0.0238	0.0332	0.0438	0.06834
344.5	3.79e-08	5.67e-09	5.88e-08	2.06e-07	1.99e-07	2.66e-07	3.58e-07	6.45e-07	1.36e-06	2.51e-06	4.33e-06	7.08e-06	1.21e-05	1.93e-05	2.99e-05	5.12e-05	8.09e-05	0.000129	0.000197	0.000307	0.000432	0.000685	0.001	0.0014	0.00186	0.0032	0.00451	0.00687	0.00683	0.00972	0.0134	0.0193	0.0244	0.0339	0.0448	0.06996
345	2.92e-08	2.03e-08	6.4e-08	1.94e-07	2.09e-07	2.73e-07	3.69e-07	6.9e-07	1.43e-06	2.55e-06	4.43e-06	7.3e-06	1.24e-05	1.97e-05	3.06e-05	5.27e-05	8.36e-05	0.000132	0.000201	0.000312	0.000442	0.000702	0.00104	0.00145	0.00188	0.00327	0.00458	0.00708	0.00697	0.00993	0.0137	0.0196	0.025	0.0347	0.0459	0.07141
345.5	1.41e-08	3.61e-08	6.44e-08	1.81e-07	2.14e-07	2.76e-07	3.84e-07	7.41e-07	1.48e-06	2.59e-06	4.53e-06	7.51e-06	1.27e-05	2e-05	3.13e-05	5.43e-05	8.59e-05	0.000135	0.000203	0.000317	0.000454	0.000719	0.00107	0.00151	0.00192	0.00335	0.00464	0.0073	0.0071	0.0101	0.014	0.02	0.0256	0.0354	0.0469	0.07277
346	7.74e-10	5.09e-08	6.38e-08	1.71e-07	2.19e-07	2.76e-07	4.02e-07	7.84e-07	1.52e-06	2.63e-06	4.62e-06	7.7e-06	1.3e-05	2.04e-05	3.2e-05	5.59e-05	8.8e-05	0.000138	0.000207	0.000323	0.000464	0.000735	0.00109	0.00157	0.00197	0.00343	0.00469	0.00749	0.00722	0.0103	0.0142	0.0204	0.0261	0.0362	0.0479	0.07412
346.5	1.47e-08	6.11e-08	7.53e-08	1.96e-07	2.32e-07	2.82e-07	4.37e-07	7.88e-07	1.54e-06	2.68e-06	4.71e-06	7.81e-06	1.32e-05	2.07e-05	3.28e-05	5.72e-05	8.95e-05	0.000141	0.000213	0.000329	0.000473	0.000745	0.00108	0.0016	0.00205	0.0035	0.00478	0.00761	0.00735	0.0105	0.0144	0.0208	0.0266	0.0369	0.0488	0.07555
347	3.39e-08	6.92e-08	8.71e-08	2.27e-07	2.44e-07	2.9e-07	4.74e-07	7.78e-07	1.55e-06	2.71e-06	4.79e-06	7.91e-06	1.34e-05	2.11e-05	3.34e-05	5.84e-05	9.1e-05	0.000143	0.000219	0.000336	0.000481	0.000755	0.00106	0.00163	0.00214	0.00355	0.00488	0.0077	0.00749	0.0107	0.0147	0.0213	0.0271	0.0376	0.0497	0.07708
347.5	4.95e-08	7.52e-08	9.43e-08	2.5e-07	2.54e-07	2.95e-07	5.05e-07	7.69e-07	1.55e-06	2.75e-06	4.88e-06	8.03e-06	1.36e-05	2.16e-05	3.41e-05	5.94e-05	9.25e-05	0.000146	0.000225	0.000344	0.000489	0.000767	0.00105	0.00165	0.00223	0.00361	0.00499	0.0078	0.00764	0.0109	0.015	0.0218	0.0276	0.0384	0.0506	0.07869
348	3.86e-08	8.02e-08	8.13e-08	2.26e-07	2.49e-07	2.89e-07	5.09e-07	7.89e-07	1.58e-06	2.74e-06	4.96e-06	8.23e-06	1.39e-05	2.21e-05	3.45e-05	5.98e-05	9.36e-05	0.000148	0.000229	0.000351	0.000498	0.000783	0.00107	0.00168	0.0023	0.00363	0.00511	0.00793	0.00784	0.0112	0.0153	0.0222	0.0282	0.0391	0.05162	0.08034
348.5	1.88e-08	8.28e-08	6.18e-08	1.89e-07	2.42e-07	2.82e-07	5.02e-07	8.14e-07	1.63e-06	2.73e-06	5.06e-06	8.43e-06	1.42e-05	2.25e-05	3.47e-05	6.01e-05	9.51e-05	0.00015	0.00023	0.000357	0.000509	0.000802	0.00111	0.00172	0.00235	0.00367	0.00523	0.00809	0.00805	0.0114	0.0157	0.0226	0.0289	0.0399	0.05266	0.08203
349	-1.78e-09	8.25e-08	4.29e-08	1.57e-07	2.34e-07	2.82e-07	4.93e-07	8.28e-07	1.66e-06	2.75e-06	5.15e-06	8.63e-06	1.45e-05	2.31e-05	3.52e-05	6.08e-05	9.73e-05	0.000152	0.000234	0.000365	0.000519	0.000822	0.00115	0.00175	0.00238	0.00372	0.00536	0.00826	0.00825	0.0117	0.0161	0.023	0.0296	0.0407	0.05379	0.08379
349.5	-1.46e-08	7.12e-08	3.19e-08	1.6e-07	2.3e-07	2.97e-07	4.92e-07	8.01e-07	1.66e-06	2.85e-06	5.26e-06	8.72e-06	1.47e-05	2.36e-05	3.57e-05	6.31e-05	0.000101	0.000156	0.000239	0.000374	0.000532	0.000842	0.00117	0.00175	0.00239	0.00383	0.0055	0.00845	0.0084	0.012	0.0165	0.0235	0.0303	0.0417	0.0551	0.08568
350	-2e-08	5.99e-08	2.9e-08	1.78e-07	2.32e-07	3.23e-07	4.99e-07	7.61e-07	1.66e-06	2.98e-06	5.37e-06	8.79e-06	1.49e-05	2.4e-05	3.65e-05	6.6e-05	0.000105	0.000161	0.000247	0.000382	0.000548	0.000863	0.00118	0.00176	0.0024	0.00398	0.00564	0.00866	0.00855	0.0123	0.0169	0.0241	0.0309	0.0427	0.05652	0.08768
350.5	-1.67e-08	5.58e-08	3.59e-08	2.01e-07	2.41e-07	3.54e-07	5.12e-07	7.24e-07	1.66e-06	3.09e-06	5.48e-06	8.88e-06	1.53e-05	2.46e-05	3.75e-05	6.87e-05	0.00011	0.000165	0.000253	0.000393	0.000564	0.000883	0.00119	0.00177	0.00242	0.00412	0.00578	0.00889	0.00871	0.0126	0.0173	0.0247	0.0316	0.0438	0.058	0.0898
351	9.37e-09	8.22e-08	6.89e-08	2.2e-07	2.7e-07	3.94e-07	5.44e-07	7.17e-07	1.65e-06	3.1e-06	5.56e-06	9.07e-06	1.56e-05	2.52e-05	3.89e-05	7.05e-05	0.000113	0.00017	0.000261	0.000406	0.000578	0.000907	0.00124	0.00186	0.0025	0.00424	0.00592	0.00918	0.00898	0.0129	0.0177	0.0254	0.0324	0.0449	0.05952	0.092
351.5	4.27e-08	1.18e-07	1.09e-07	2.35e-07	3.01e-07	4.33e-07	5.81e-07	7.34e-07	1.66e-06	3.06e-06	5.64e-06	9.32e-06	1.61e-05	2.57e-05	4.04e-05	7.17e-05	0.000115	0.000176	0.000268	0.000417	0.000592	0.00093	0.00129	0.00197	0.00259	0.00433	0.00604	0.00948	0.00927	0.0132	0.0181	0.0261	0.0333	0.0461	0.06099	0.09432
352	7.19e-08	1.5e-07	1.42e-07	2.47e-07	3.31e-07	4.63e-07	6.14e-07	7.73e-07	1.7e-06	3.05e-06	5.73e-06	9.58e-06	1.66e-05	2.64e-05	4.18e-05	7.28e-05	0.000116	0.00018	0.000275	0.000429	0.000603	0.00095	0.00134	0.00207	0.00269	0.00442	0.00615	0.00974	0.00954	0.0134	0.0185	0.0267	0.034	0.0471	0.06237	0.09648
352.5	7.51e-08	1.49e-07	1.4e-07	2.47e-07	3.35e-07	4.62e-07	6.28e-07	8.55e-07	1.81e-06	3.17e-06	5.9e-06	9.84e-06	1.71e-05	2.68e-05	4.26e-05	7.37e-05	0.000118	0.000184	0.000279	0.000435	0.000613	0.000966	0.00136	0.00209	0.00274	0.0045	0.00625	0.00992	0.00966	0.0137	0.0189	0.0272	0.0347	0.048	0.06356	0.09839
353	6.47e-08	1.32e-07	1.19e-07	2.42e-07	3.26e-07	4.46e-07	6.31e-07	9.55e-07	1.95e-06	3.33e-06	6.09e-06	1.01e-05	1.73e-05	2.74e-05	4.3e-05	7.45e-05	0.00012	0.000187	0.000283	0.00044	0.000624	0.000979	0.00136	0.00208	0.00278	0.00459	0.00633	0.01	0.00971	0.0139	0.0192	0.0276	0.0352	0.0487	0.0646	0.10007
353.5	4.99e-08	1.12e-07	9.32e-08	2.37e-07	3.11e-07	4.28e-07	6.29e-07	1.05e-06	2.06e-06	3.51e-06	6.29e-06	1.04e-05	1.77e-05	2.79e-05	4.32e-05	7.54e-05	0.000121	0.000188	0.000285	0.000444	0.000632	0.00099	0.00136	0.00206	0.0028	0.00466	0.0064	0.0101	0.00975	0.0141	0.0194	0.0279	0.0356	0.0493	0.06548	0.10152
354	3.98e-08	1.06e-07	7.76e-08	2.34e-07	2.97e-07	4.35e-07	6.28e-07	1.08e-06	2.05e-06	3.56e-06	6.38e-06	1.05e-05	1.78e-05	2.82e-05	4.32e-05	7.64e-05	0.000122	0.00019	0.000288	0.000448	0.000638	0.001	0.00137	0.00208	0.00284	0.00471	0.00648	0.0102	0.00988	0.0142	0.0196	0.0282	0.036	0.0498	0.06621	0.10261
354.5	3.45e-08	1.06e-07	7e-08	2.34e-07	2.84e-07	4.53e-07	6.28e-07	1.07e-06	1.96e-06	3.57e-06	6.41e-06	1.06e-05	1.78e-05	2.84e-05	4.31e-05	7.74e-05	0.000123	0.00019	0.000289	0.000452	0.000642	0.00101	0.00139	0.00213	0.00288	0.00475	0.00656	0.0103	0.01	0.0144	0.0197	0.0283	0.0362	0.0502	0.06676	0.1034
355	3.37e-08	1.08e-07	6.77e-08	2.36e-07	2.75e-07	4.7e-07	6.28e-07	1.06e-06	1.89e-06	3.55e-06	6.43e-06	1.07e-05	1.79e-05	2.85e-05	4.3e-05	7.83e-05	0.000123	0.000192	0.000291	0.000456	0.000645	0.00102	0.00141	0.00218	0.00291	0.00477	0.00661	0.0104	0.0101	0.0145	0.0198	0.0285	0.0364	0.0506	0.06713	0.10394
355.5	4.49e-08	9.91e-08	7.52e-08	2.38e-07	2.74e-07	4.7e-07	6.37e-07	1.09e-06	1.93e-06	3.58e-06	6.45e-06	1.07e-05	1.8e-05	2.86e-05	4.34e-05	7.86e-05	0.000124	0.000193	0.000292	0.000458	0.00065	0.00102	0.00142	0.00218	0.00292	0.00478	0.00663	0.0104	0.0102	0.0146	0.0199	0.0286	0.0365	0.0507	0.06722	0.10427
356	6.16e-08	8.82e-08	8.78e-08	2.42e-07	2.8e-07	4.59e-07	6.48e-07	1.12e-06	2.03e-06	3.62e-06	6.49e-06	1.07e-05	1.81e-05	2.86e-05	4.39e-05	7.85e-05	0.000125	0.000194	0.000292	0.000459	0.000653	0.00103	0.00143	0.00216	0.00293	0.00478	0.00662	0.0104	0.0101	0.0147	0.02	0.0287	0.0366	0.0508	0.06715	0.10442
356.5	7.61e-08	8.33e-08	9.98e-08	2.52e-07	2.89e-07	4.48e-07	6.56e-07	1.16e-06	2.13e-06	3.66e-06	6.51e-06	1.07e-05	1.83e-05	2.86e-05	4.43e-05	7.82e-05	0.000125	0.000195	0.000292	0.000458	0.000656	0.00103	0.00143	0.00214	0.00293	0.00477	0.0066	0.0104	0.0101	0.0148	0.02	0.0288	0.0366	0.0508	0.067	0.10442
357	7.46e-08	1.03e-07	1.02e-07	2.73e-07	3e-07	4.41e-07	6.56e-07	1.16e-06	2.15e-06	3.68e-06	6.51e-06	1.06e-05	1.83e-05	2.86e-05	4.46e-05	7.75e-05	0.000124	0.000194	0.000293	0.000457	0.000656	0.00102	0.00144	0.00214	0.00292	0.00476	0.00657	0.0103	0.0101	0.0147	0.02	0.0288	0.0366	0.0508	0.06697	0.10433
357.5	6.36e-08	1.36e-07	9.72e-08	3.02e-07	3.12e-07	4.39e-07	6.49e-07	1.14e-06	2.12e-06	3.69e-06	6.51e-06	1.06e-05	1.83e-05	2.86e-05	4.47e-05	7.68e-05	0.000124	0.000192	0.000294	0.000455	0.000654	0.00102	0.00146	0.00215	0.00291	0.00476	0.00654	0.0103	0.0101	0.0146	0.0199	0.0288	0.0366	0.0508	0.06699	0.10413
358	5.25e-08	1.66e-07	9.32e-08	3.24e-07	3.23e-07	4.4e-07	6.4e-07	1.11e-06	2.09e-06	3.67e-06	6.5e-06	1.06e-05	1.81e-05	2.86e-05	4.45e-05	7.6e-05	0.000124	0.00019	0.000293	0.000453	0.000651	0.00101	0.00146	0.00216	0.00289	0.00475	0.00651	0.0102	0.0101	0.0145	0.0198	0.0287	0.0365	0.0507	0.06695	0.10384
358.5	5.45e-08	1.66e-07	1e-07	3.21e-07	3.35e-07	4.48e-07	6.31e-07	1.1e-06	2.08e-06	3.65e-06	6.45e-06	1.05e-05	1.79e-05	2.85e-05	4.44e-05	7.58e-05	0.000123	0.000189	0.000291	0.000451	0.000647	0.00101	0.00144	0.00214	0.00287	0.00472	0.00647	0.0102	0.0101	0.0144	0.0197	0.0286	0.0364	0.0505	0.06673	0.10346
359	6.52e-08	1.45e-07	1.13e-07	3e-07	3.46e-07	4.59e-07	6.21e-07	1.1e-06	2.1e-06	3.63e-06	6.41e-06	1.05e-05	1.77e-05	2.85e-05	4.4e-05	7.59e-05	0.000122	0.00019	0.000288	0.00045	0.000644	0.00101	0.0014	0.0021	0.00284	0.00468	0.00643	0.0102	0.00998	0.0143	0.0196	0.0284	0.0363	0.0502	0.06638	0.10302
359.5	7.59e-08	1.19e-07	1.23e-07	2.77e-07	3.51e-07	4.66e-07	6.11e-07	1.1e-06	2.11e-06	3.59e-06	6.37e-06	1.04e-05	1.76e-05	2.83e-05	4.36e-05	7.61e-05	0.000122	0.000191	0.000286	0.000448	0.000639	0.00101	0.00136	0.00206	0.00281	0.00464	0.0064	0.0102	0.00987	0.0142	0.0195	0.0282	0.0362	0.0499	0.06599	0.10255
360	7.61e-08	1.03e-07	1.13e-07	2.7e-07	3.37e-07	4.55e-07	5.93e-07	1.08e-06	2.07e-06	3.59e-06	6.34e-06	1.03e-05	1.75e-05	2.81e-05	4.31e-05	7.57e-05	0.00012	0.000189	0.000285	0.000447	0.000636	0.001	0.00136	0.00207	0.0028	0.0046	0.0064	0.0101	0.0098	0.0142	0.0195	0.0281	0.036	0.0496	0.06568	0.10203
360.5	6.92e-08	9.67e-08	9.18e-08	2.77e-07	3.12e-07	4.32e-07	5.71e-07	1.05e-06	1.99e-06	3.6e-06	6.31e-06	1.03e-05	1.76e-05	2.79e-05	4.26e-05	7.49e-05	0.00012	0.000188	0.000286	0.000443	0.000633	0.000992	0.00139	0.0021	0.0028	0.00458	0.00642	0.01	0.00977	0.0141	0.0195	0.0279	0.0358	0.0495	0.0654	0.10148
361	6.34e-08	9.62e-08	7.44e-08	2.87e-07	2.9e-07	4.13e-07	5.55e-07	1.03e-06	1.92e-06	3.62e-06	6.3e-06	1.03e-05	1.76e-05	2.76e-05	4.22e-05	7.41e-05	0.000119	0.000186	0.000286	0.00044	0.00063	0.000984	0.00142	0.00214	0.0028	0.00457	0.00643	0.00993	0.00974	0.0141	0.0195	0.0278	0.0355	0.0493	0.06512	0.10092
361.5	7.32e-08	1.06e-07	8.55e-08	2.93e-07	2.98e-07	4.27e-07	5.61e-07	1.02e-06	1.91e-06	3.62e-06	6.29e-06	1.03e-05	1.75e-05	2.75e-05	4.21e-05	7.38e-05	0.000118	0.000185	0.000285	0.000438	0.000627	0.000979	0.00143	0.00214	0.00281	0.00455	0.00641	0.00988	0.00973	0.014	0.0194	0.0276	0.0353	0.0491	0.0648	0.10043
362	9.25e-08	1.22e-07	1.17e-07	2.94e-07	3.25e-07	4.62e-07	5.82e-07	1.02e-06	1.94e-06	3.61e-06	6.3e-06	1.03e-05	1.74e-05	2.73e-05	4.23e-05	7.38e-05	0.000117	0.000184	0.000281	0.000435	0.000624	0.000975	0.00141	0.00212	0.00282	0.00453	0.00636	0.00987	0.00971	0.014	0.0192	0.0275	0.0352	0.0489	0.0644	0.09997
362.5	1.06e-07	1.34e-07	1.47e-07	2.87e-07	3.47e-07	4.92e-07	6.03e-07	1.02e-06	1.97e-06	3.59e-06	6.28e-06	1.02e-05	1.72e-05	2.73e-05	4.26e-05	7.38e-05	0.000118	0.000183	0.000278	0.000433	0.000621	0.000971	0.00139	0.00208	0.00281	0.00452	0.0063	0.00987	0.00968	0.014	0.0191	0.0273	0.0351	0.0486	0.06405	0.09948
363	9.19e-08	1.28e-07	1.47e-07	2.63e-07	3.31e-07	4.8e-07	6.07e-07	1.01e-06	1.98e-06	3.53e-06	6.21e-06	1.01e-05	1.69e-05	2.71e-05	4.29e-05	7.36e-05	0.000118	0.000184	0.000276	0.000431	0.000618	0.000965	0.00138	0.00205	0.00278	0.00451	0.00624	0.00983	0.00963	0.0139	0.0189	0.0272	0.0348	0.0483	0.06366	0.09884
363.5	5.49e-08	1.06e-07	1.21e-07	2.25e-07	2.83e-07	4.33e-07	5.95e-07	9.86e-07	1.95e-06	3.46e-06	6.1e-06	9.99e-06	1.68e-05	2.69e-05	4.3e-05	7.32e-05	0.000118	0.000184	0.000277	0.000429	0.000614	0.000958	0.00137	0.00203	0.00272	0.00451	0.00618	0.00976	0.00956	0.0138	0.0188	0.0271	0.0345	0.048	0.06328	0.09809
364	1.8e-08	8.34e-08	9.04e-08	1.89e-07	2.38e-07	3.82e-07	5.77e-07	9.75e-07	1.92e-06	3.39e-06	6.01e-06	9.85e-06	1.68e-05	2.66e-05	4.31e-05	7.29e-05	0.000118	0.000184	0.000278	0.000426	0.000611	0.000952	0.00136	0.00201	0.00267	0.0045	0.00612	0.00969	0.00948	0.0136	0.0186	0.027	0.0342	0.0477	0.06292	0.09735
364.5	1.15e-09	7.2e-08	6.99e-08	1.69e-07	2.3e-07	3.56e-07	5.59e-07	9.98e-07	1.92e-06	3.38e-06	5.98e-06	9.78e-06	1.67e-05	2.65e-05	4.26e-05	7.23e-05	0.000116	0.000183	0.000275	0.000423	0.000605	0.000946	0.00134	0.002	0.00265	0.00447	0.00609	0.00962	0.00939	0.0135	0.0185	0.0268	0.0339	0.0474	0.06264	0.09677
365	5.67e-09	7.24e-08	6.19e-08	1.66e-07	2.59e-07	3.55e-07	5.42e-07	1.05e-06	1.93e-06	3.43e-06	6.02e-06	9.76e-06	1.66e-05	2.65e-05	4.17e-05	7.16e-05	0.000114	0.00018	0.000271	0.00042	0.0006	0.000941	0.00131	0.002	0.00265	0.00443	0.00606	0.00956	0.0093	0.0135	0.0185	0.0266	0.0337	0.047	0.06239	0.09632
365.5	1.78e-08	7.57e-08	5.87e-08	1.7e-07	2.93e-07	3.62e-07	5.3e-07	1.1e-06	1.95e-06	3.48e-06	6.05e-06	9.77e-06	1.66e-05	2.63e-05	4.09e-05	7.11e-05	0.000113	0.000177	0.000267	0.000418	0.000593	0.000938	0.00129	0.002	0.00267	0.00438	0.00604	0.0095	0.00921	0.0134	0.0184	0.0264	0.0334	0.0467	0.06212	0.09583
366	3.14e-08	7.58e-08	5.93e-08	1.77e-07	3.06e-07	3.66e-07	5.29e-07	1.12e-06	1.92e-06	3.49e-06	6.03e-06	9.74e-06	1.65e-05	2.63e-05	4.03e-05	7.14e-05	0.000112	0.000175	0.000265	0.000415	0.000589	0.000933	0.00128	0.00199	0.00266	0.00433	0.00601	0.00943	0.00914	0.0133	0.0182	0.0262	0.0332	0.0464	0.06173	0.09515
366.5	4.37e-08	7.21e-08	6.29e-08	1.88e-07	2.96e-07	3.65e-07	5.39e-07	1.09e-06	1.87e-06	3.42e-06	5.94e-06	9.67e-06	1.64e-05	2.61e-05	3.99e-05	7.25e-05	0.000112	0.000176	0.000266	0.000415	0.000588	0.000928	0.00129	0.00197	0.00263	0.00429	0.00598	0.00936	0.00909	0.0132	0.0181	0.0262	0.0331	0.0461	0.06122	0.09429
367	5.65e-08	6.98e-08	6.86e-08	1.99e-07	2.81e-07	3.66e-07	5.5e-07	1.05e-06	1.8e-06	3.35e-06	5.83e-06	9.6e-06	1.63e-05	2.59e-05	3.97e-05	7.34e-05	0.000113	0.000177	0.000267	0.000414	0.000588	0.000924	0.0013	0.00195	0.00259	0.00426	0.00594	0.0093	0.00905	0.013	0.018	0.0261	0.0329	0.0459	0.0607	0.09344
367.5	6.95e-08	7.37e-08	7.66e-08	2.1e-07	2.71e-07	3.7e-07	5.52e-07	1.01e-06	1.76e-06	3.3e-06	5.75e-06	9.56e-06	1.62e-05	2.57e-05	3.96e-05	7.32e-05	0.000113	0.000176	0.000266	0.000412	0.000586	0.000919	0.00129	0.00192	0.00257	0.00425	0.00589	0.00926	0.009	0.013	0.0179	0.026	0.0328	0.0457	0.06026	0.09281
368	8.15e-08	8.39e-08	8.54e-08	2.19e-07	2.67e-07	3.8e-07	5.42e-07	9.8e-07	1.75e-06	3.24e-06	5.71e-06	9.54e-06	1.6e-05	2.55e-05	3.97e-05	7.18e-05	0.000112	0.000174	0.000263	0.000409	0.000581	0.000913	0.00128	0.0019	0.00256	0.00425	0.00585	0.00924	0.00895	0.0129	0.0178	0.0258	0.0326	0.0455	0.05991	0.0924
368.5	8.93e-08	9.45e-08	9.21e-08	2.28e-07	2.65e-07	3.91e-07	5.34e-07	9.55e-07	1.75e-06	3.22e-06	5.68e-06	9.53e-06	1.59e-05	2.53e-05	3.98e-05	7.02e-05	0.000111	0.00017	0.000259	0.000405	0.000577	0.000907	0.00127	0.00189	0.00255	0.00426	0.00581	0.00922	0.00889	0.0129	0.0178	0.0256	0.0324	0.0453	0.0596	0.09211
369	8.72e-08	1.01e-07	9.02e-08	2.32e-07	2.59e-07	4.05e-07	5.39e-07	9.38e-07	1.75e-06	3.2e-06	5.66e-06	9.46e-06	1.59e-05	2.51e-05	3.97e-05	6.93e-05	0.000111	0.00017	0.000257	0.000401	0.000573	0.000902	0.00126	0.00188	0.00255	0.00425	0.00578	0.00916	0.00884	0.0129	0.0177	0.0254	0.0323	0.0451	0.05928	0.09172
369.5	7.47e-08	1.01e-07	7.99e-08	2.36e-07	2.5e-07	4.17e-07	5.59e-07	9.3e-07	1.77e-06	3.2e-06	5.62e-06	9.34e-06	1.58e-05	2.5e-05	3.95e-05	6.94e-05	0.00011	0.000171	0.000255	0.000399	0.000569	0.000897	0.00127	0.00189	0.00253	0.00421	0.00576	0.00907	0.0088	0.0128	0.0177	0.0252	0.0321	0.0448	0.05893	0.09121
370	6.03e-08	9.99e-08	7.21e-08	2.38e-07	2.46e-07	4.28e-07	5.79e-07	9.27e-07	1.78e-06	3.2e-06	5.59e-06	9.22e-06	1.58e-05	2.49e-05	3.93e-05	6.95e-05	0.000109	0.000173	0.000255	0.000396	0.000566	0.000891	0.00128	0.0019	0.00252	0.00417	0.00574	0.00898	0.00876	0.0128	0.0176	0.0251	0.0319	0.0445	0.05863	0.09073
370.5	5.15e-08	9.99e-08	8.12e-08	2.43e-07	2.57e-07	4.34e-07	5.85e-07	9.3e-07	1.8e-06	3.19e-06	5.58e-06	9.17e-06	1.56e-05	2.49e-05	3.93e-05	6.89e-05	0.000109	0.000172	0.000254	0.000395	0.000564	0.000887	0.00127	0.0019	0.00252	0.00413	0.00573	0.00893	0.00872	0.0127	0.0175	0.025	0.0318	0.0443	0.0584	0.09038
371	5.1e-08	1.02e-07	1.1e-07	2.54e-07	2.84e-07	4.34e-07	5.72e-07	9.37e-07	1.81e-06	3.18e-06	5.59e-06	9.22e-06	1.56e-05	2.48e-05	3.98e-05	6.78e-05	0.000108	0.000169	0.000253	0.000394	0.000564	0.000881	0.00124	0.00188	0.00251	0.0041	0.00572	0.00893	0.00871	0.0126	0.0173	0.025	0.0318	0.0441	0.0584	0.09018
371.5	5.15e-08	1.04e-07	1.36e-07	2.59e-07	3.1e-07	4.27e-07	5.56e-07	9.44e-07	1.82e-06	3.17e-06	5.6e-06	9.28e-06	1.55e-05	2.48e-05	4.01e-05	6.66e-05	0.000109	0.000166	0.00025	0.000393	0.000564	0.000877	0.00121	0.00187	0.00251	0.00407	0.0057	0.00893	0.00869	0.0125	0.0172	0.025	0.0317	0.0439	0.05833	0.09
372	4.74e-08	1.05e-07	1.39e-07	2.55e-07	3.22e-07	4.09e-07	5.5e-07	9.52e-07	1.8e-06	3.17e-06	5.59e-06	9.29e-06	1.55e-05	2.48e-05	3.99e-05	6.66e-05	0.000109	0.000165	0.000251	0.000393	0.000564	0.000873	0.00119	0.00186	0.00252	0.00405	0.00567	0.0089	0.00866	0.0124	0.017	0.0249	0.0316	0.0437	0.0581	0.0896
372.5	3.7e-08	1.06e-07	1.14e-07	2.39e-07	3.12e-07	3.8e-07	5.55e-07	9.57e-07	1.75e-06	3.17e-06	5.59e-06	9.23e-06	1.55e-05	2.47e-05	3.89e-05	6.78e-05	0.000109	0.000166	0.000252	0.000391	0.000563	0.000873	0.00119	0.00187	0.00253	0.00404	0.00563	0.00883	0.00863	0.0123	0.0169	0.0246	0.0314	0.0435	0.05764	0.08904
373	3.01e-08	1.05e-07	8.74e-08	2.2e-07	2.98e-07	3.55e-07	5.61e-07	9.61e-07	1.69e-06	3.17e-06	5.57e-06	9.16e-06	1.55e-05	2.46e-05	3.78e-05	6.89e-05	0.000109	0.000167	0.000252	0.00039	0.00056	0.000872	0.0012	0.00188	0.00253	0.00403	0.00558	0.00874	0.00859	0.0123	0.0168	0.0244	0.0312	0.0433	0.05713	0.08839
373.5	3.73e-08	1.01e-07	8.09e-08	2.07e-07	2.91e-07	3.51e-07	5.55e-07	9.64e-07	1.66e-06	3.15e-06	5.54e-06	9.09e-06	1.54e-05	2.45e-05	3.73e-05	6.9e-05	0.000108	0.000167	0.000252	0.000387	0.000557	0.000867	0.00119	0.00188	0.00251	0.00401	0.00554	0.00867	0.00854	0.0122	0.0168	0.0242	0.031	0.043	0.05669	0.08777
374	6.27e-08	9.42e-08	1.06e-07	2.04e-07	2.95e-07	3.73e-07	5.37e-07	9.65e-07	1.68e-06	3.11e-06	5.5e-06	9.05e-06	1.52e-05	2.42e-05	3.75e-05	6.77e-05	0.000106	0.000167	0.000249	0.000383	0.000552	0.000861	0.00119	0.00186	0.00247	0.00398	0.0055	0.00863	0.0085	0.0122	0.0167	0.024	0.0308	0.0427	0.05639	0.08723
374.5	8.71e-08	8.68e-08	1.33e-07	2.03e-07	3e-07	3.97e-07	5.13e-07	9.6e-07	1.7e-06	3.04e-06	5.45e-06	8.99e-06	1.5e-05	2.4e-05	3.78e-05	6.59e-05	0.000104	0.000165	0.000244	0.000378	0.000547	0.000851	0.00117	0.00184	0.00243	0.00394	0.00546	0.0086	0.00844	0.0121	0.0167	0.0238	0.0307	0.0424	0.05606	0.08664
375	9.41e-08	8.07e-08	1.45e-07	2.07e-07	2.97e-07	4.03e-07	4.9e-07	9.46e-07	1.69e-06	3e-06	5.4e-06	8.89e-06	1.48e-05	2.37e-05	3.76e-05	6.45e-05	0.000102	0.000162	0.000241	0.000373	0.00054	0.000842	0.00115	0.00181	0.00238	0.0039	0.00542	0.00854	0.00834	0.012	0.0165	0.0236	0.0304	0.042	0.0556	0.08593
375.5	7.42e-08	7.72e-08	1.29e-07	2.12e-07	2.81e-07	3.81e-07	4.7e-07	9.2e-07	1.65e-06	2.98e-06	5.36e-06	8.75e-06	1.47e-05	2.34e-05	3.65e-05	6.37e-05	9.99e-05	0.00016	0.000236	0.000371	0.000532	0.000833	0.00113	0.00177	0.00234	0.00386	0.00538	0.00847	0.00818	0.0119	0.0163	0.0233	0.0301	0.0415	0.05495	0.08505
376	5.01e-08	7.46e-08	1.08e-07	2.17e-07	2.64e-07	3.53e-07	4.55e-07	8.93e-07	1.62e-06	2.96e-06	5.31e-06	8.6e-06	1.45e-05	2.3e-05	3.53e-05	6.31e-05	9.85e-05	0.000156	0.000233	0.000368	0.000523	0.000824	0.00111	0.00174	0.00231	0.00383	0.00534	0.00838	0.00802	0.0117	0.016	0.023	0.0297	0.0409	0.05424	0.08407
376.5	3.43e-08	7.27e-08	9.04e-08	2.24e-07	2.5e-07	3.35e-07	4.48e-07	8.74e-07	1.59e-06	2.93e-06	5.23e-06	8.46e-06	1.44e-05	2.27e-05	3.44e-05	6.22e-05	9.77e-05	0.000153	0.000231	0.000364	0.000516	0.000814	0.0011	0.00172	0.00229	0.00379	0.00528	0.00828	0.0079	0.0116	0.0158	0.0228	0.0293	0.0405	0.05354	0.08302
377	3.62e-08	7.11e-08	8.45e-08	2.32e-07	2.47e-07	3.35e-07	4.57e-07	8.72e-07	1.62e-06	2.9e-06	5.12e-06	8.37e-06	1.42e-05	2.25e-05	3.41e-05	6.07e-05	9.73e-05	0.000151	0.000229	0.00036	0.000511	0.000803	0.00111	0.00173	0.00228	0.00375	0.0052	0.00817	0.00787	0.0114	0.0157	0.0226	0.029	0.04	0.0529	0.08191
377.5	4.18e-08	6.98e-08	8.05e-08	2.35e-07	2.46e-07	3.41e-07	4.66e-07	8.72e-07	1.64e-06	2.88e-06	5.01e-06	8.29e-06	1.4e-05	2.23e-05	3.39e-05	5.94e-05	9.72e-05	0.000149	0.000229	0.000358	0.000505	0.000793	0.00112	0.00174	0.00227	0.00371	0.0051	0.00806	0.00784	0.0113	0.0156	0.0224	0.0286	0.0396	0.0523	0.0808
378	4.63e-08	6.9e-08	7.55e-08	2.27e-07	2.5e-07	3.46e-07	4.65e-07	8.66e-07	1.64e-06	2.84e-06	4.94e-06	8.2e-06	1.39e-05	2.21e-05	3.37e-05	5.89e-05	9.71e-05	0.000148	0.000227	0.000352	0.0005	0.000783	0.00112	0.00174	0.00225	0.00366	0.00501	0.00794	0.00778	0.0112	0.0154	0.0221	0.0283	0.0391	0.05159	0.07963
378.5	4.55e-08	6.86e-08	6.7e-08	2.01e-07	2.57e-07	3.47e-07	4.46e-07	8.5e-07	1.62e-06	2.82e-06	4.93e-06	8.07e-06	1.36e-05	2.18e-05	3.33e-05	5.94e-05	9.69e-05	0.000146	0.000224	0.000347	0.000496	0.000772	0.0011	0.00169	0.00219	0.00358	0.00493	0.00782	0.00766	0.011	0.0152	0.0217	0.0279	0.0386	0.05088	0.07849
379	4.26e-08	6.68e-08	5.84e-08	1.75e-07	2.64e-07	3.47e-07	4.24e-07	8.3e-07	1.57e-06	2.78e-06	4.9e-06	7.94e-06	1.35e-05	2.14e-05	3.29e-05	6.01e-05	9.63e-05	0.000145	0.000221	0.000342	0.00049	0.000761	0.00108	0.00164	0.00214	0.00351	0.00485	0.00768	0.00752	0.0109	0.0149	0.0213	0.0275	0.038	0.05013	0.0773
379.5	3.68e-08	6.08e-08	5.12e-08	1.59e-07	2.64e-07	3.42e-07	4.05e-07	8.05e-07	1.52e-06	2.73e-06	4.86e-06	7.81e-06	1.33e-05	2.1e-05	3.25e-05	6.03e-05	9.5e-05	0.000143	0.000217	0.000336	0.000483	0.000749	0.00107	0.00159	0.00209	0.00345	0.00479	0.00755	0.00738	0.0107	0.0146	0.0209	0.027	0.0373	0.04936	0.0761
380	2.73e-08	4.84e-08	4.68e-08	1.67e-07	2.53e-07	3.32e-07	3.92e-07	7.79e-07	1.45e-06	2.66e-06	4.73e-06	7.68e-06	1.3e-05	2.06e-05	3.25e-05	5.94e-05	9.28e-05	0.00014	0.000213	0.000332	0.000473	0.000736	0.00106	0.00156	0.00206	0.00341	0.00477	0.0074	0.00727	0.0106	0.0144	0.0206	0.0265	0.0367	0.04856	0.07493
380.5	1.78e-08	3.63e-08	4.42e-08	1.8e-07	2.39e-07	3.2e-07	3.83e-07	7.57e-07	1.4e-06	2.58e-06	4.58e-06	7.57e-06	1.28e-05	2.03e-05	3.23e-05	5.82e-05	9.02e-05	0.000137	0.000208	0.000326	0.000463	0.000724	0.00105	0.00153	0.00204	0.00337	0.00474	0.00727	0.00717	0.0104	0.0142	0.0203	0.026	0.0361	0.04777	0.07371
381	1.04e-08	2.93e-08	4.39e-08	1.87e-07	2.23e-07	3.11e-07	3.76e-07	7.48e-07	1.38e-06	2.52e-06	4.48e-06	7.46e-06	1.26e-05	1.99e-05	3.2e-05	5.69e-05	8.76e-05	0.000134	0.000204	0.00032	0.000453	0.000712	0.00103	0.00151	0.00202	0.00333	0.00468	0.00714	0.00707	0.0102	0.0139	0.02	0.0256	0.0355	0.04698	0.07251
381.5	7.68e-09	3.23e-08	4.65e-08	1.8e-07	2.04e-07	3.07e-07	3.69e-07	7.65e-07	1.39e-06	2.5e-06	4.43e-06	7.39e-06	1.24e-05	1.95e-05	3.11e-05	5.58e-05	8.51e-05	0.000133	0.0002	0.000314	0.000445	0.000702	0.001	0.00151	0.002	0.00328	0.00457	0.00702	0.00697	0.01	0.0137	0.0197	0.0252	0.0349	0.0462	0.07128
382	6.57e-09	3.69e-08	4.86e-08	1.69e-07	1.9e-07	3.03e-07	3.65e-07	7.82e-07	1.41e-06	2.48e-06	4.4e-06	7.32e-06	1.22e-05	1.92e-05	3.01e-05	5.44e-05	8.29e-05	0.000132	0.000197	0.000308	0.000439	0.000691	0.000974	0.0015	0.00198	0.00323	0.00444	0.00691	0.00687	0.00984	0.0135	0.0193	0.0248	0.0343	0.04541	0.07011
382.5	5.3e-09	3.75e-08	4.63e-08	1.55e-07	1.85e-07	2.97e-07	3.64e-07	7.81e-07	1.41e-06	2.46e-06	4.36e-06	7.23e-06	1.2e-05	1.9e-05	2.93e-05	5.29e-05	8.13e-05	0.00013	0.000194	0.000303	0.000432	0.000681	0.000957	0.00149	0.00195	0.00317	0.00434	0.00681	0.00677	0.00967	0.0133	0.019	0.0245	0.0337	0.04473	0.06905
383	1.74e-09	2.78e-08	3.52e-08	1.38e-07	1.95e-07	2.86e-07	3.64e-07	7.44e-07	1.38e-06	2.41e-06	4.25e-06	7.12e-06	1.19e-05	1.88e-05	2.88e-05	5.07e-05	8.06e-05	0.000128	0.000192	0.0003	0.000427	0.00067	0.000961	0.00147	0.00193	0.00309	0.00429	0.00674	0.00668	0.00954	0.0131	0.0188	0.0242	0.0334	0.0442	0.0682
383.5	1.36e-09	2.05e-08	2.57e-08	1.27e-07	2.1e-07	2.74e-07	3.68e-07	7.01e-07	1.35e-06	2.36e-06	4.16e-06	7.01e-06	1.18e-05	1.86e-05	2.84e-05	4.87e-05	8.01e-05	0.000125	0.000189	0.000298	0.000423	0.000659	0.000967	0.00145	0.00189	0.00302	0.00425	0.00667	0.00659	0.00944	0.013	0.0185	0.0239	0.033	0.04372	0.0674
384	8.62e-09	2.44e-08	2.52e-08	1.31e-07	2.26e-07	2.65e-07	3.74e-07	6.74e-07	1.33e-06	2.33e-06	4.09e-06	6.9e-06	1.15e-05	1.85e-05	2.8e-05	4.72e-05	7.98e-05	0.000123	0.000187	0.000296	0.000418	0.00065	0.000962	0.00142	0.00186	0.00298	0.0042	0.00661	0.0065	0.00934	0.0128	0.0183	0.0237	0.0327	0.04326	0.06666
384.5	2.95e-08	5.1e-08	4.31e-08	1.61e-07	2.4e-07	2.6e-07	3.84e-07	6.78e-07	1.36e-06	2.3e-06	4.08e-06	6.81e-06	1.14e-05	1.83e-05	2.76e-05	4.68e-05	7.92e-05	0.000121	0.000184	0.000291	0.000412	0.000642	0.000933	0.00139	0.00181	0.003	0.00412	0.00656	0.00641	0.00924	0.0127	0.0182	0.0234	0.0324	0.04277	0.06591
385	5.21e-08	7.79e-08	6.29e-08	1.93e-07	2.49e-07	2.58e-07	3.94e-07	6.91e-07	1.4e-06	2.28e-06	4.08e-06	6.71e-06	1.13e-05	1.8e-05	2.71e-05	4.68e-05	7.84e-05	0.00012	0.00018	0.000287	0.000405	0.000638	0.000901	0.00135	0.00177	0.00303	0.00405	0.0065	0.00633	0.00913	0.0125	0.018	0.0231	0.032	0.04226	0.06516
385.5	6.99e-08	9.19e-08	7.55e-08	2.08e-07	2.49e-07	2.64e-07	3.98e-07	6.97e-07	1.41e-06	2.27e-06	4.06e-06	6.62e-06	1.12e-05	1.78e-05	2.68e-05	4.71e-05	7.77e-05	0.000119	0.000178	0.000283	0.0004	0.000631	0.000876	0.00134	0.00174	0.00302	0.00399	0.00644	0.00624	0.00902	0.0123	0.0178	0.0228	0.0316	0.04173	0.06438
386	7.45e-08	7.4e-08	6.86e-08	1.85e-07	2.32e-07	2.8e-07	3.93e-07	6.83e-07	1.33e-06	2.25e-06	3.98e-06	6.51e-06	1.1e-05	1.76e-05	2.66e-05	4.78e-05	7.7e-05	0.000118	0.000177	0.000278	0.000395	0.000623	0.000869	0.00134	0.00174	0.00295	0.00398	0.00637	0.00616	0.0089	0.0122	0.0175	0.0224	0.0311	0.04117	0.06355
386.5	7.44e-08	5.14e-08	5.86e-08	1.57e-07	2.13e-07	2.97e-07	3.86e-07	6.7e-07	1.25e-06	2.22e-06	3.9e-06	6.4e-06	1.08e-05	1.73e-05	2.65e-05	4.83e-05	7.62e-05	0.000118	0.000176	0.000276	0.00039	0.000614	0.000866	0.00135	0.00174	0.00287	0.00397	0.00629	0.00607	0.00878	0.012	0.0172	0.0221	0.0306	0.0406	0.06268
387	7.14e-08	3.62e-08	5.21e-08	1.38e-07	1.95e-07	3.02e-07	3.79e-07	6.69e-07	1.2e-06	2.21e-06	3.83e-06	6.31e-06	1.07e-05	1.71e-05	2.62e-05	4.84e-05	7.53e-05	0.000115	0.000174	0.000271	0.000384	0.000604	0.00086	0.00135	0.00174	0.0028	0.00395	0.00619	0.00598	0.00866	0.0119	0.0169	0.0217	0.0302	0.04	0.06176
387.5	6.82e-08	4.67e-08	5.89e-08	1.51e-07	1.88e-07	2.83e-07	3.75e-07	6.98e-07	1.21e-06	2.21e-06	3.8e-06	6.23e-06	1.06e-05	1.68e-05	2.58e-05	4.75e-05	7.38e-05	0.000113	0.000172	0.000266	0.000379	0.000594	0.000848	0.00131	0.0017	0.00276	0.0039	0.00608	0.00588	0.00853	0.0117	0.0167	0.0215	0.0298	0.03941	0.06076
388	6.32e-08	5.94e-08	6.67e-08	1.68e-07	1.83e-07	2.6e-07	3.71e-07	7.26e-07	1.22e-06	2.19e-06	3.77e-06	6.17e-06	1.05e-05	1.67e-05	2.53e-05	4.64e-05	7.22e-05	0.000111	0.000169	0.00026	0.000374	0.000585	0.000829	0.00128	0.00166	0.00273	0.00383	0.00596	0.00579	0.0084	0.0115	0.0165	0.0212	0.0294	0.03882	0.05976
388.5	5.6e-08	6.46e-08	6.96e-08	1.82e-07	1.77e-07	2.4e-07	3.64e-07	7.36e-07	1.23e-06	2.16e-06	3.75e-06	6.1e-06	1.03e-05	1.64e-05	2.48e-05	4.54e-05	7.07e-05	0.000109	0.000167	0.000255	0.000369	0.000576	0.000802	0.00124	0.00163	0.0027	0.00376	0.00585	0.00569	0.00827	0.0113	0.0163	0.0209	0.0289	0.0382	0.0588
389	4.56e-08	4.59e-08	5.88e-08	1.76e-07	1.66e-07	2.37e-07	3.51e-07	7e-07	1.18e-06	2.11e-06	3.72e-06	6.02e-06	1.02e-05	1.61e-05	2.42e-05	4.5e-05	6.95e-05	0.000108	0.000163	0.000253	0.000363	0.000568	0.000759	0.00122	0.00161	0.00263	0.00367	0.00577	0.0056	0.00813	0.0111	0.016	0.0205	0.0284	0.03763	0.05788
389.5	3.62e-08	2.58e-08	4.74e-08	1.67e-07	1.58e-07	2.38e-07	3.39e-07	6.57e-07	1.13e-06	2.05e-06	3.68e-06	5.93e-06	9.99e-06	1.59e-05	2.38e-05	4.45e-05	6.83e-05	0.000107	0.000161	0.00025	0.000357	0.000559	0.000718	0.00121	0.0016	0.00257	0.00359	0.00569	0.00552	0.00799	0.0109	0.0157	0.0202	0.0278	0.03703	0.05699
390	3.13e-08	1.41e-08	4.24e-08	1.61e-07	1.52e-07	2.4e-07	3.29e-07	6.25e-07	1.1e-06	2e-06	3.63e-06	5.82e-06	9.8e-06	1.55e-05	2.33e-05	4.39e-05	6.72e-05	0.000106	0.000158	0.000248	0.000352	0.000551	0.000694	0.0012	0.00159	0.00252	0.00352	0.00562	0.00544	0.00787	0.0107	0.0154	0.0198	0.0273	0.03643	0.05611
390.5	3.79e-08	2.81e-08	5.63e-08	1.64e-07	1.57e-07	2.47e-07	3.26e-07	6.31e-07	1.11e-06	1.98e-06	3.57e-06	5.68e-06	9.62e-06	1.52e-05	2.28e-05	4.27e-05	6.6e-05	0.000104	0.000156	0.000244	0.000349	0.000542	0.000711	0.00119	0.00157	0.0025	0.00349	0.00554	0.00537	0.00776	0.0105	0.0152	0.0195	0.027	0.0358	0.0552
391	4.5e-08	4.55e-08	7.05e-08	1.67e-07	1.63e-07	2.49e-07	3.24e-07	6.41e-07	1.12e-06	1.96e-06	3.49e-06	5.55e-06	9.45e-06	1.51e-05	2.24e-05	4.14e-05	6.48e-05	0.000101	0.000153	0.00024	0.000345	0.000534	0.000735	0.00118	0.00155	0.00249	0.00347	0.00545	0.0053	0.00766	0.0104	0.015	0.0192	0.0266	0.03524	0.05428
391.5	4.69e-08	5.73e-08	7.66e-08	1.61e-07	1.63e-07	2.43e-07	3.14e-07	6.37e-07	1.12e-06	1.95e-06	3.41e-06	5.44e-06	9.29e-06	1.48e-05	2.21e-05	4.01e-05	6.36e-05	9.93e-05	0.00015	0.000235	0.00034	0.000526	0.000752	0.00117	0.00152	0.00248	0.00344	0.00536	0.00522	0.00755	0.0103	0.0147	0.0189	0.0263	0.0347	0.05344
392	3.27e-08	4.78e-08	5.84e-08	1.34e-07	1.5e-07	2.13e-07	2.84e-07	5.87e-07	1.07e-06	1.92e-06	3.33e-06	5.39e-06	9.17e-06	1.46e-05	2.21e-05	3.91e-05	6.23e-05	9.82e-05	0.000147	0.000231	0.000335	0.000519	0.000741	0.00116	0.00149	0.00244	0.00339	0.00527	0.00513	0.00742	0.0101	0.0145	0.0187	0.0259	0.0342	0.05276
392.5	1.7e-08	3.45e-08	3.63e-08	1.08e-07	1.38e-07	1.83e-07	2.54e-07	5.4e-07	1.01e-06	1.89e-06	3.25e-06	5.35e-06	9.05e-06	1.44e-05	2.21e-05	3.83e-05	6.09e-05	9.72e-05	0.000144	0.000227	0.000328	0.000511	0.000722	0.00115	0.00146	0.0024	0.00333	0.00518	0.00503	0.00729	0.00995	0.0143	0.0184	0.0255	0.0337	0.05208
[truncated: 815 more rows]

## Sheet: Supplementary Figure 9b
Me-DHI
Wavelength (nm)	UCPL intensity (arb. units)
[truncated: 1,001 more rows]

[truncated: 31 more sheets: Supplementary Figure 9c, Supplementary Figure 9d, Supplementary Figure 10a, Supplementary Figure 10b, Supplementary Figure 10c, Supplementary Figure 11a, Supplementary Figure 11b, Supplementary Figure 11c, Supplementary Figure 12, Supplementary Figure 13, Supplementary Figure 14, Supplementary Figure 16a, Supplementary Figure 16b, Supplementary Figure 16c, Supplementary Figure 16d, Supplementary Figure 17a, Supplementary Figure 17b, Supplementary Figure 17c, Supplementary Figure 19a, Supplementary Figure 19b …]
